# Supplementary material for: IL‐36γ and IL‐36Ra Reciprocally Regulate Colon Inflammation and Tumorigenesis by Modulating the Cell–Matrix Adhesion Network and Wnt Signaling
Source: Adv Sci (Weinh). 2022 Feb 4;9(10):2103035. doi: 10.1002/advs.202103035 (PMC8981487; doi:10.1002/advs.202103035)
Supplement: Supplementary file 2 — Supporting Table 1 [file ADVS-9-2103035-s005.xls]

## Sheet: Figure 2B
Figure 2B
	VP			VP9
	Tumor size	Tumor diameter		Tumor size	Tumor diameter
1	0.0016625	0.147059	1	0.0032	0.182796
2	0.0114125	0.279412	2	0.0026625	0.172043
3	0.0036625	0.191176	3	0.00185	0.152174
4	0.0036625	0.191176	4	0.0046125	0.206522
5	0.008175	0.25	5	0.0046125	0.206522
6	0.0114125	0.279412	6	0.00715	0.23913
7	0.0022125	0.161765	7	0.006225	0.228261
8	0.017725	0.323529	8	0.003925	0.195652
9	0.0045625	0.205882	9	0.0092875	0.26087
10	0.0598125	0.485294	10	0.022025	0.347826
11	0.008175	0.25	11	0.013225	0.293478
12	0.0154125	0.308824	12	0.0105	0.271739
13	0.002425	0.166667	13	0.005375	0.217391
14	0.0018625	0.152778	14	0.0052	0.215054
15	0.0096125	0.263889	15	0.0022	0.16129
16	0.0276	0.375	16	0.0090375	0.258427
17	0.0018625	0.152778	17	0.0116	0.280899
18	0.0014	0.138889	18	0.01225	0.285714
19	0.0057375	0.222222	19	0.021125	0.342857
20	0.0096125	0.263889	20	0.005125	0.214286
21	0.175262	0.694444	21	0.01225	0.285714
22	0.0551125	0.472222	22	0.00125	0.134831
23	0.014925	0.305556	23	0.003	0.179775
24	0.0096125	0.263889	24	0.013	0.292135
25	0.008175	0.25	25	0.009	0.258427
26	0.0096125	0.263889	26	0.013	0.292135
27	0.0047375	0.208333	27	0.005125	0.213483
28	0.005075	0.213333	28	0.013	0.292135
29	0.0061	0.226667	29	0.009	0.258427
30	0.0061	0.226667	30	0.013	0.292135
31	0.0061	0.226667	31	0.010625	0.272727
32	0.0006375	0.106667	32	0.0075	0.242424
33	0.03025	0.386667	33	0.014125	0.3
34	0.0041875	0.2	34	0.0105	0.271429
35	0.005075	0.213333	35	0.008875	0.257143
36	0.0021375	0.16	36	0.002625	0.171429
37	0.0006375	0.106667	37	0.003375	0.185714
38	0.005075	0.213333	38	0.014125	0.3
39	0.0034	0.186667	39	0.0075	0.242857
40	0.0061	0.226667	40	0.01625	0.314286
41	0.0072375	0.24	41	0.002625	0.171429
42	0.005075	0.213333	42	0.008875	0.257143
43	0.0244125	0.36
44	0.03695	0.413333
45	0.0021375	0.16
46	0.0193875	0.333333
47	0.0021375	0.16
48	0.03695	0.413333
49	0.0272375	0.373333
50	0.0034	0.186667
51	0.0114875	0.28
52	0.0006375	0.106667
53	0.03025	0.386667
54	0.0085125	0.253333
55	0.005075	0.213333
56	0.0106125	0.272727
57	0.00386887	0.194805
58	0.00469537	0.207792
59	0.00115	0.12987
60	0.0309506	0.38961
61	0.0066875	0.233766
62	0.03415	0.402597
63	0.03415	0.402597
64	0.0375626	0.415584
65	0.0179113	0.324675
66	0.0179113	0.324675
67	0.03095	0.38961
68	0.03415	0.402597
69	0.0309506	0.38961
70	0.00469537	0.207792
71	0.0733645	0.519481
72	0.0066875	0.233766
73	0.022563	0.350649
74	0.0139472	0.298701
75	0.045055	0.441558
76	0.022563	0.350649
77	0.0411954	0.428571
78	0.0106161	0.272727
79	0.0375626	0.415584
80	0.0375626	0.415584
81	0.00114638	0.12987
82	0.0031455	0.181818
83	0.0031455	0.181818
84	0.00198087	0.155844
85	0.00252662	0.169014
86	0.00493488	0.211268
87	0.0135414	0.295775
88	0.00194612	0.15493
89	0.00493488	0.211268
90	0.0802333	0.535211
91	0.0155694	0.309859
92	0.133242	0.633803
93	0.0202132	0.338028
94	0.0085275	0.253521
95	0.00493488	0.211268
96	0.0135414	0.295775
97	0.00401225	0.197183
98	0.00252662	0.169014
99	0.00146225	0.140845
100	0.0005015	0.0985915
101	0.00401225	0.197183
102	0.0155694	0.309859
103	0.151809	0.661972
104	0.00194612	0.15493
105	0.00194612	0.15493
106	0.00321237	0.183099
107	0.000315875	0.084507
108	0.00718375	0.239437
109	0.000748625	0.112676
110	0.0256994	0.366197
111	0.0394791	0.422535
112	0.0116975	0.28169
113	0.0135414	0.295775
114	0.0116975	0.28169
115	0.0085275	0.253521
116	0.0135414	0.295775
117	0.0356614	0.408451
118	0.0682199	0.507042
119	0.00718375	0.239437
120	0.00401225	0.197183
121	0.0545375	0.470588
122	0.0045625	0.205882
123	0.02925	0.382353

## Sheet: Figure 2D
Figure 2D
	VP			VP5
	Tumor size (cm3）	Tumor diameter（cm）		Tumor size (cm3）	Tumor diameter（cm）
1	0.0542625	0.469697	1	0.0001875	0.0704225
2	0.00615	0.227273	2	0.0135414	0.295775
3	0.0284625	0.378788	3	0.00598912	0.225352
4	0.002425	0.166667	4	0.108331	0.591549
5	0.0106125	0.272727	5	0.0155694	0.309859
6	0.00315	0.181818	6	0.0116975	0.28169
7	0.005	0.212121	7	0.0116975	0.28169
8	0.00745	0.242424	8	0.00718375	0.239437
9	0.0106125	0.272727	9	0.0100291	0.267606
10	0.005	0.212121	10	0.0287803	0.380282
11	0.0168625	0.318182	11	0.0177905	0.323944
12	0.001825	0.151515	12	0.0256994	0.366197
13	0.05965	0.484848	13	0.0116975	0.28169
14	0.0106125	0.272727	14	0.0256994	0.366197
15	0.0145625	0.30303	15	0.0525466	0.464789
16	0.00295	0.178082	16	0.0228467	0.352113
17	0.00135	0.136986	17	0.0202132	0.338028
18	0.00785	0.246575	18	0.0394791	0.422535
19	0.0295375	0.383562	19	0.0085275	0.253521
20	0.00135	0.136986	20	0.0085275	0.253521
21	0.002325	0.164384	21	0.0394791	0.422535
22	0.0066125	0.232877	22	0.0100291	0.267606
23	0.0107625	0.273973	23	0.0003125	0.084507
24	0.158275	0.671233	24	0.0228467	0.352113
25	0.0186	0.328767	25	0.00718375	0.239437
26	0.04835	0.452055	26	0.0202132	0.338028
27	0.0186	0.328767	27	0.00401225	0.197183
28	0.00785	0.246575	28	0.0005	0.0985915
29	0.0066125	0.232877	29	0.032098	0.394366
30	0.00785	0.246575	30	0.0116975	0.28169
31	0.0055125	0.219178	31	0.0202132	0.338028
32	0.00695	0.236842	32	0.00718375	0.239437
33	0.004025	0.197368	33	0.00075	0.112676
34	0.0048875	0.210526	34	0.00401225	0.197183
35	0.004025	0.197368	35	0.0525466	0.464789
36	0.000875	0.118421	36	0.00321237	0.183099
37	0.026175	0.368421	37	0.00718375	0.239437
38	0.0048875	0.210526	38	0.0228467	0.352113
39	0.002625	0.171053	39	0.0010625	0.126761
40	0.002625	0.171053	40	0.047913	0.450704
41	0.0004125	0.0921053	41	0.00718375	0.239437
42	0.004025	0.197368	42	0.047913	0.450704
43	0.004025	0.197368	43	0.0085275	0.253521
44	0.0048875	0.210526	44	0.0525466	0.464789
45	0.008175	0.25	45	0.0014625	0.140845
46	0.00695	0.236842	46	0.0256994	0.366197
47	0.026175	0.368421	47	0.0802333	0.535211
48	0.0321875	0.394737	48	0.04356	0.43662
49	0.002625	0.171053	49	0.0116975	0.28169
50	0.0209536	0.342105	50	0.0626914	0.492958
51	0.0126942	0.289474	51	0.0525466	0.464789
52	0.0321885	0.394737	52	0.0802333	0.535211
53	0.0234655	0.355263	53	0.100776	0.577465
54	0.00402357	0.197368	54	0.0394791	0.422535
55	0.00402356	0.197368	55	0.00493488	0.211268
56	0.00953735	0.263158	56	0.09358	0.56338
57	0.000408913	0.0921053	57	0.100776	0.577465
58	0.0261705	0.368421	58	0.00195	0.15493
59	0.00695272	0.236842	59	0.0005015	0.0985915
			60	0.0574699	0.478873
			61	0.00598912	0.225352
			62	0.00401225	0.197183
			63	0.0177905	0.323944
			64	0.0202132	0.338028
			65	0.00140212	0.138889
			66	0.00186625	0.152778
			67	0.005743	0.222222
			68	0.030779	0.388889
			69	0.0170594	0.319444
			70	0.0068885	0.236111
			71	0.030779	0.388889
			72	0.009617	0.263889
			73	0.0149296	0.305556
			74	0.0068885	0.236111
			75	0.0149296	0.305556
			76	0.005743	0.222222
			77	0.005743	0.222222
			78	0.00473213	0.208333
			79	0.00242288	0.166667
			80	0.0275976	0.375
			81	0.103879	0.583333
			82	0.030779	0.388889
			83	0.00473213	0.208333
			84	0.273568	0.805556
			85	0.0170594	0.319444
			86	0.0170594	0.319444
			87	0.119437	0.611111
			88	0.0149296	0.305556
			89	0.009617	0.263889
			90	0.0769364	0.527778
			91	0.0275976	0.375
			92

## Sheet: Figure 2G
Figure 2G
	APC			APC9			APC5
	Tumor size (cm3）	Tumor diameter（cm）		Tumor size (cm3）	Tumor diameter（cm）		Tumor size (cm3）	Tumor diameter（cm）
1	0.0310189	0.389831	1	0.00351699	0.188679	1	0.00818123	0.25
2	0.0125253	0.288136	2	0.00965062	0.264151	2	0.0294936	0.383333
3	0.00860432	0.254237	3	0.00607736	0.226415	3	0.0532132	0.466667
4	0.00699563	0.322034	4	0.00772682	0.245283	4	0.113097	0.6
5	0.0310189	0.169492	5	0.0205795	0.34	5	0.0224493	0.35
6	0.0174865	0.237288	6	0.024429	0.36	6	0.0258115	0.366667
7	0.00254943	0.389831	7	0.0152456	0.3076	7	0.0532132	0.466667
8	0.00699563	0.237288	8	0.0102456	0.2695	8	0.0426054	0.433333
9	0.0310189	0.389831				9	0.0294936	0.383333
10	0.0183539	0.327273				10	0.0378761	0.416667
11	0.0106215	0.272727				11	0.0294936	0.383333
12	0.0031471	0.181818				12	0.024123	0.358491
13	0.00863564	0.254545				13	0.0281359	0.377358
14	0.00691418	0.236364				14	0.0772049	0.528302
15	0.00691418	0.236364				15	0.0125253	0.288136
16	0.00863564	0.254545				16	0.062178	0.491525
17	0.050965	0.46				17	0.0203954	0.338983
18	0.0736222	0.52				18	0.0281359	0.377358
19	0.050965	0.46				19	0.00607736	0.226415
20	0.0287309	0.38				20	0.0486189	0.45283
21	0.0205795	0.34				21	0.0118698	0.283019
22	0.00723823	0.24				22	0.0495677	0.45575
23	0.0287309	0.38				23	0.015744	0.31096
24	0.0335103	0.4				24	0.044561	0.43986
25	0.024429	0.36				25	0.0127932	0.290175
26	0.0301052	0.385965				26	0.0337343	0.400889
27	0.0193925	0.333333

## Sheet: Figure 5A
Figure 5A
	PBS			z-API
	Tumor size (cm3）	Tumor diameter（cm）		Tumor size (cm3）	Tumor diameter（cm）
1	0.0423875	0.4325	1	0.0058625	0.223684
2	0.040125	0.4247	2	0.008175	0.25
3	0.027625	0.375	3	0.0145	0.302632
4	0.027625	0.375	4	0.018625	0.328947
5	0.0048875	0.210526	5	0.018625	0.328947
6	0.018625	0.328947	6	0.0140625	0.421053
7	0.0298875	0.385	7	0.003275	0.184211
8	0.0511125	0.460526	8	0.016475	0.315789
9	0.002625	0.171053	9	0.018625	0.328947
10	0.00695	0.236842	10	0.0127	0.289474
11	0.00695	0.236842	11	0.004025	0.197368
12	0.0095375	0.263158	12	0.0058625	0.223684
13	0.029075	0.381579	13	0.0095375	0.263158
14	0.000875	0.118421	14	0.004025	0.197368
15	0.0058625	0.223684	15	0.0020625	0.157895
16	0.0355125	0.407895	16	0.008175	0.25
17	0.055625	0.473684	17	0.016475	0.315789
18	0.0048875	0.210526	18	0.016475	0.315789
19	0.00695	0.236842	19	0.0127	0.289474
20	0.00695	0.236842	20	0.0145	0.302632
21	0.0048875	0.210526	21	0.004025	0.197368
22	0.0145	0.302632	22	0.0127	0.289474
23	0.0058625	0.223684	23	0.02095	0.342105
24	0.0020625	0.157895	24	0.002625	0.171053
25	0.00695	0.236842	25	0.008175	0.25
26	0.0095375	0.263158	26	0.0058625	0.223684
27	0.0048875	0.210526	27	0.015575	0.309859
28	0.0355125	0.407895	28	0.0126875	0.492958
29	0.003275	0.184211	29	0.0071875	0.239437
30	0.0110375	0.276316	30	0.015575	0.309859
31	0.0234625	0.355263	31	0.0196	0.334518
32	0.0947875	0.565789	32	0.0177875	0.323944
33	0.018625	0.328947	33	0.0071	0.238462
34	0.0145	0.302632	34	0.0071	0.238462
35	0.0234625	0.355263	35	0.0049375	0.211268
36	0.0117	0.28169	36	0.0071	0.238462
37	0.010025	0.267606	37	0.0049375	0.211268
38	0.0135375	0.295775	38	0.002525	0.169014
39	0.0049375	0.211268	39	0.0049375	0.211268
40	0.0202125	0.338028	40	0.0049375	0.211268
41	0.039475	0.422535	41	0.003775	0.193185
42	0.0321	0.394366
43	0.0135375	0.295775
44	0.015575	0.309859
45	0.010025	0.267606
46	0.015575	0.309859
47	0.0117	0.28169
48	0.02285	0.352113
49	0.0117	0.28169
50	0.0059875	0.225352
51	0.0059875	0.225352
52	0.0356625	0.408451
53	0.0135375	0.295775
54	0.0117	0.28169
55	0.010025	0.267606
56	0.100775	0.577465
57	0.0321	0.394366
58	0.0202125	0.338028
59	0.0177875	0.323944
60	0.010025	0.267606
61	0.008525	0.253521
62	0.010025	0.267606
63	0.0135375	0.295775

## Sheet: Figure 5D
Figure 5D
	PBS			z-API
	Tumor size (cm3）	Tumor diameter（cm）		Tumor size (cm3）	Tumor diameter（cm）
1	0.0588217	0.482517	1	0.0314452	0.391608
2	0.013266	0.293706	2	0.0114596	0.27972
3	0.00906976	0.258741	3	0.0223821	0.34965
4	0.0152528	0.307692	4	0.0123408	0.286713
5	0.00767706	0.244755	5	0.000604316	0.104895
6	0.0538536	0.468531	6	0.0114596	0.27972
7	0.00586733	0.223776	7	0.0210658	0.342657
8	0.0426742	0.433566	8	0.00906976	0.258741
9	0.00586733	0.223776	9	0.00352437	0.188811
10	0.00483453	0.20979	10	0.0251768	0.363636
11	0.00122815	0.132867	11	0.0114596	0.27972
12	0.00352437	0.188811	12	0.00279776	0.174825
13	0.013266	0.293706	13	0.0185902	0.328671
14	0.028195	0.377622	14	0.00483453	0.20979
15	0.028195	0.377622	15	0.00300037	0.0240029
16	0.0251768	0.363636	16	0.0200114	0.160091
17	0.00483453	0.20979	17	0.013266	0.293706
18	0.000879705	0.118881	18	0.00381654	0.314685
19	0.0720221	0.615385	19	0.0219386	0.447552
20	0.00586733	0.223776	20	0.0152528	0.307692
21	0.00483453	0.20979	21	0.0140864	0.496503
22	0.00352437	0.188811	22	0.00586733	0.223776
23	0.0185902	0.328671	23	0.00352437	0.188811
24	0.000604316	0.104895	24	0.000879705	0.118881
25	0.00143245	0.13986	25	0.00483453	0.20979
26	0.00030941	0.0839161	26	0.00381654	0.314685
27	0.00906976	0.258741	27	0.00906976	0.258741
28	0.0210658	0.342657	28	0.013266	0.293706
29	0.000879705	0.118881	29	0.0114596	0.27972
30	0.00340564	0.186667	30	0.00586733	0.223776
31	0.024429	0.36	31	0.013266	0.293706
32	0.0302697	0.386667	32	0.0019066	0.153846
33	0.0532132	0.466667	33	0.0193925	0.333333
34	0.0151007	0.306667	34	0.00279776	0.174825
35	0.00340564	0.186667	35	0.00165824	0.146853
36	0.00992898	0.266667	36	0.000733416	0.111888
37	0.0919523	0.56	37	0.00436701	0.202797
38	0.0272451	0.373333	38	0.00436701	0.202797
39	0.00609764	0.226667	39	0.000238324	0.0769231
40	0.021814	0.346667	40	0.00279776	0.174825
41	0.0132155	0.293333	41	0.00122815	0.132867
42	0.0302697	0.386667
43	0.00851286	0.253333
44	0.0151007	0.306667
45	0.0132155	0.293333
46	0.0736222	0.52
47	0.00340564	0.186667
48	0.00851286	0.253333
49	0.0406691	0.426667
50	0.00214466	0.16
51	0.00992898	0.266667
52	0.0335103	0.4
53	0.0302697	0.386667
54	0.00418879	0.2
55	0.00609764	0.226667
56	0.00508364	0.213333
57	0.0469386	0.447552
58	0.0019066	0.153846
59	0.00122815	0.132867
60	0.028195	0.377622
61	0.0588217	0.482517
62	0.0251768	0.363636
63	0.00352437	0.188811
64	0.00352437	0.188811
65	0.0019066	0.153846
66	0.000879705	0.118881
67	0.0019066	0.153846
68	0.00352437	0.188811
69	0.0538536	0.468531
70	0.00483453	0.20979
71	0.00483453	0.20979
72	0.00586733	0.223776
73	0.0185902	0.328671
74	0.00703764	0.237762
75	0.013266	0.293706
76	0.00906976	0.258741
77	0.00703764	0.237762
78	0.013266	0.293706
79	0.0469386	0.447552
80	0.00586733	0.223776
81	0.0588217	0.482517
82	0.00586733	0.223776
83	0.00483453	0.20979
84	0.0588217	0.482517
85	0.0019066	0.153846
86	0.03316	0.398601
87	0.00586733	0.223776
88	0.00483453	0.20979
89	0.00483453	0.20979
90	0.00143245	0.13986
91	0.00352437	0.188811
92	0.028195	0.377622
93	0.0185902	0.328671
94	0.013266	0.293706
95	0.000879705	0.118881
96	0.0588217	0.482517
97	0.013266	0.293706
98	0.00483453	0.20979
99	0.0185902	0.328671
100	0.000879705	0.118881
101	0.00279776	0.174825
102	0.013266	0.293706
103	0.00703764	0.237762
104	0.00483453	0.20979
105	0.0251768	0.363636
106	0.0106215	0.272727
107	0.0185902	0.328671
108	0.0019066	0.153846
109	0.0163165	0.314685
110	0.0106215	0.272727
111	0.00352437	0.188811
112	0.013266	0.293706
113	0.013266	0.293706
114	0.00483453	0.20979
115	0.000604316	0.104895
116	0.00279776	0.174825
117	0.00767706	0.244755
118	0.013266	0.293706
119	0.00483453	0.20979
120	0.0106215	0.272727
121	0.028195	0.377622
122	0.00703764	0.237762
123	0.0185902	0.328671
124	0.0019066	0.153846
125	0.00217858	0.160839
126	0.00122815	0.132867
127	0.00586733	0.223776
128	0.00703764	0.237762
129	0.0314452	0.391608
130	0.00906976	0.258741
131	0.00279776	0.174825
132	0.0640864	0.496503
133	0.028195	0.377622
134	0.0210658	0.342657
135	0.00703764	0.237762
136	0.00279776	0.174825
137	0.00352437	0.188811
138	0.0163165	0.314685

## Sheet: Figure 6A
Figure 6A
	IgG			αIL-36γ
	Tumor size (cm3）	Tumor diameter（cm）		Tumor size (cm3）	Tumor diameter（cm）
1	0.0072	0.24	1	0.0304	0.387097
2	0.0218	0.346667	2	0.0142825	0.301075
3	0.0794	0.533333	3	0.00791613	0.247312
4	0.0150931	0.306667	4	0.0142825	0.301075
5	0.0193827	0.333333	5	0.0256	0.365591
6	0.00723456	0.24	6	0.0279	0.376344
7	0.0335	0.4	7	0.0102	0.268817
8	0.0919	0.56	8	0.0304	0.387097
9	0.0488	0.453333	9	0.0102	0.268817
10	0.0244166	0.36	10	0.0032	0.182796
11	0.00272536	0.173333	11	0.010166	0.268817
12	0.00418667	0.2	12	0.010166	0.268817
13	0.0193827	0.333333	13	0.00520499	0.215054
14	0.0171486	0.32	14	0.00446262	0.204301
15	0.00418667	0.2	15	0.00791613	0.247312
16	0.0193827	0.333333	16	0.0279	0.376344
17	0.0628	0.493333	17	0.0079	0.247312
18	0.0488	0.453333	18	0.0256	0.365591
19	0.0099	0.266667	19	0.0114	0.27957
20	0.00418667	0.2	20	0.00520499	0.215054
21	0.00723456	0.24	21	0.0256	0.365591
22	0.00992395	0.266667	22	0.0256	0.365591
23	0.0132088	0.293333	23	0.0176	0.322581
24	0.0578765	0.48	24	0.0159	0.311828
25	0.0171486	0.32
26	0.0628347	0.493333
27	0.0369556	0.413333
28	0.0272	0.373333
29	0.0335	0.4
30	0.0488	0.453333
31	0.0244166	0.36
32	0.0735849	0.52
33	0.0244166	0.36
34	0.0016511	0.146667
35	0.0150931	0.306667
36	0.00609455	0.226667
37	0.00992395	0.266667
38	0.0151	0.306667
39	0.0171	0.32
40	0.0488	0.453333
41	0.0244166	0.36
42	0.0150931	0.306667
43	0.0680684	0.506667
44	0.0132088	0.293333
45	0.00850855	0.253333
46	0.0132088	0.293333
47	0.0244166	0.36
48	0.0302544	0.386667
49	0.0446	0.44
50	0.0579	0.48
51	0.0244	0.36
52	0.0854961	0.546667
53	0.0193827	0.333333
54	0.0406485	0.426667
55	0.0132088	0.293333
56	0.0218029	0.346667
57	0.00723456	0.24
58	0.0132	0.293333
59	0.0072	0.24
60	0.0303	0.386667
61	0.0887918	0.626667
62	0.0628347	0.493333
63	0.0406485	0.426667
64	0.0132088	0.293333
65	0.0218029	0.346667
66	0.00850855	0.253333
67	0.0193827	0.333333
68	0.0061	0.226667
69	0.0194	0.333333
70	0.0171	0.32
71	0.0302544	0.386667
72	0.0150931	0.306667
73	0.00418667	0.2
74	0.0132088	0.293333
75	0.0132088	0.293333

## Sheet: Figure 6D
Figure 6D
	IgG			αIL-36γ
	Tumor size (cm3）	Tumor diameter（cm）		Tumor size (cm3）	Tumor diameter（cm）
1	0.0106215	0.272727	1	0.0183539	0.327273
2	0.00590408	0.224242	2	0.00590408	0.224242
3	0.0204697	0.339394	3	0.00691418	0.236364
4	0.0435055	0.436364	4	0.00992898	0.266667
5	0.021586	0.345455	5	0.00590408	0.224242
6	0.0472326	0.448485	6	0.00161132	0.145455
7	0.0031471	0.181818	7	0.00182124	0.151515
8	0.0137131	0.29697	8	0.00229424	0.163636
9	0.0031471	0.181818	9	0.0031471	0.181818
10	0.0106215	0.272727	10	0.0239388	0.357576
11	0.00182124	0.151515	11	0.00691418	0.236364
12	0.00229424	0.163636	12	0.0350567	0.406061
13	0.0031471	0.181818	13	0.0183539	0.327273
14	0.0204697	0.339394	14	0.0163892	0.315152
15	0.00590408	0.224242	15	0.00381941	0.193939
16	0.021586	0.345455	16	0.0121015	0.284848
17	0.00458125	0.206061	17	0.000932474	0.121212
18	0.00499748	0.212121	18	0.00124112	0.133333
19	0.00381941	0.193939	19	0.00590408	0.224242
20	0.0121015	0.284848	20	0.000932474	0.121212
21	0.0163892	0.315152	21	0.0350567	0.406061
22	0.0137131	0.29697	22	0.00402561	0.121212
23	0.0239388	0.357576	23	0.0186371	0.121212
24	0.0183539	0.327273	24	0.000932474	0.242424
25	0.00691418	0.236364	25	0.000932474	0.121212
26	0.0121015	0.284848	26	0.00327297	0.184211
27	0.0121015	0.284848	27	0.0164889	0.315789
28	0.0163892	0.315152	28	0.0145125	0.0921053
29	0.00381941	0.193939	29	0.00158758	0.302632
30	0.0204697	0.339394	30	0.00262052	0.144737
31	0.0277793	0.375758	31	0.00745979	0.171053
32	0.00691418	0.236364	32	0.000932474	0.25
33	0.0145125	0.302632	33	0.000409121	0.289474
34	0.0110463	0.276316	34	0.00818123	0.25
35	0.0164889	0.315789	35	0.0127006	0.197368
36	0.0654498	0.5	36	0.00818123	0.328947
37	0.0290905	0.381579
38	0.0209642	0.342105
39	0.00158758	0.144737
40	0.0322049	0.257639
41	0.0261838	0.20947
42	0.0511401	0.409121
43	0.00586009	0.0468808
44	0.0137131	0.29697
45	0.0574683	0.478788
46	0.0690851	0.509091
47	0.0137131	0.29697
48	0.0239388	0.357576
49	0.00182124	0.151515
50	0.0239388	0.357576
51	0.00381941	0.193939
52	0.00381941	0.193939
53	0.00182124	0.151515
54	0.00499748	0.212121
55	0.0183539	0.327273
56	0.064267	0.49697
57	0.0163892	0.315152
58	0.000932474	0.121212
59	0.0183539	0.327273
60	0.0472326	0.448485
61	0.00458125	0.206061
62	9.32474e-07	0.0121212
63	0.0619444	0.490909
64	0.00863564	0.254545
65	0.00182124	0.151515
66	0.0239388	0.357576
67	0.0183539	0.327273
68	0.0163892	0.315152
69	0.0031471	0.181818
70	0.0121015	0.284848
71	0.00992898	0.266667
72	0.000572656	0.10303
73	0.00863564	0.254545
74	0.00229424	0.163636
75	0.00229424	0.163636
76	0.00863564	0.254545
77	0.00381941	0.193939
78	0.00381941	0.193939
79	0.0137131	0.29697
80	0.000932474	0.121212
81	0.00691418	0.236364
82	0.00124112	0.133333
83	0.000932474	0.121212
84	0.00182124	0.151515
85	0.00992898	0.266667
86	0.0031471	0.181818
87	0.0183539	0.327273
88	0.00499748	0.212121
89	0.00590408	0.224242
90	0.00381941	0.193939
91	0.000932474	0.121212
92	0.00402561	0.197368
93	0.00586009	0.223684
94	0.0322049	0.394737
95	0.0186371	0.328947
96	0.00954218	0.263158
97	0.0355339	0.407895
98	0.00954218	0.263158
99	0.0428647	0.434211
100	0.0654498	0.5
101	0.00586009	0.223684
102	0.00327297	0.184211
103	0.0048856	0.210526
104	0.00206111	0.157895
105	0.00586009	0.223684
106	0.00402561	0.197368
107	0.0006107	0.105263
108	0.0110463	0.276316
109	0.0048856	0.210526

## Sheet: Figure S2B
Figure S2B
	Il1f9+/+			Il1f9-/-
	Tumor size (cm3）	Tumor diameter（cm）		Tumor size (cm3）	Tumor diameter（cm）
1	0.012519	0.288136	1	0.00723456	0.24
2	0.044786	0.288136	2	0.00213554	0.1598
3	0.00559825	0.220339	3	0.00418667	0.2
4	0.00559825	0.118644	4	0.0016511	0.146667
5	0.044786	0.220339	5	0.00272536	0.173333
6	0.0687996	0.220339	6	0.00507154	0.2132
7	0.00087401	0.20339	7	0.000899806	0.1198
8	0.0501549	0.20339	8	0.00165111	0.146667
9	0.0310032	0.20339	9	0.00213554	0.1598
10	0.0621465	0.355932	10	0.000635728	0.1067
11	0.0621465	0.491525	11	0.0125143	0.2881
12	0.012519	0.288136	12	0.000312403	0.0842
13	0.012519	0.288136	13	0.0125143	0.2881
14	0.00559825	0.220339	14	0.00698429	0.2372
15	0.00087401	0.118644	15	0.00439734	0.2033
16	0.00559825	0.220339	16	3.34933e-05	0.04
17	0.00559825	0.220339	17	0.0132088	0.293333
18	0.00440318	0.20339	18	0.00850851	0.253333
19	0.00440318	0.20339	19	0.00508106	0.213333
20	0.00440318	0.20339	20	0.00850851	0.253333
21	0.0235983	0.355932	21	0.00418667	0.2
22	0.0621465	0.49144	22	0.00723456	0.24
23	0.0259423	0.367347	23	0.00418667	0.2
24	0.0259423	0.367347	24	0.0203701	0.3389
25	0.0182201	0.326531	25	0.0085759	0.254
26	0.0305106	0.387755	26	0.0235919	0.3559
27	0.00324278	0.18364	27	0.0104272	0.2711
28	0.012519	0.288136	28	0.0203701	0.3389
29	0.00339157	0.186441	29	0.00254807	0.16949
30	0.00559825	0.220339	30	0.00559757	0.22033
31	0.00559825	0.220339	31	0.00859992	0.254237
32	0.0174777	0.322034	32	0.0018575	0.15254
33	0.00440318	0.203355	33	0.0125143	0.2881
34	0.00859995	0.254237	34	0.00338749	0.186366
35	0.0310032	0.389831	35	0.00859921	0.25423
36	0.0310032	0.389831	36	0.0104272	0.2711
37	0.0352254	0.40678	37	0.00559757	0.22033
38	0.00699208	0.237288	38	0.0148483	0.305
39	0.0174777	0.322034	39	0.00859921	0.25423
40	0.0104372	0.271186	40	0.00698429	0.2372
41	0.00699208	0.237288	41	0.0148615	0.30509
42	0.00440318	0.20339	42	0.00440254	0.20338
43	0.00859995	0.254237	43	0.0104272	0.2711
44	0.00254813	0.169492	44	0.00439734	0.2033
45	0.0148607	0.305085	45	0.0125143	0.2881
46	0.00185759	0.152542	46	0.00130196	0.1355
47	0.0104372	0.271186	47	0.0077179	0.24523
48	0.00339157	0.186441	48	0.0148483	0.305
49	0.0174777	0.322034	49	0.0104272	0.2711
50	0.00592063	0.22445
51	0.000960824	0.1224
52	0.0305106	0.387755
53	0.00977283	0.265306
54	0.0150129	0.306122
55	0.0182201	0.326531
56	0.00440318	0.20339
57	0.0398146	0.423729
58	0.0174777	0.322034
59	0.0271325	0.372881
60	0.0104372	0.271186
61	0.00859995	0.254237
62	0.012519	0.288136
63	0.0834973	0.54228
64	0.0834973	0.54228
65	0.000318517	0.08473
66	0.0148607	0.305085
67	0.00130464	0.1355
68	0.0310032	0.38976
69	0.00440318	0.20339
70	0.0174777	0.322034
71	0.0759115	0.525333
72	0.00859995	0.254237
73	0.012519	0.288136
74	0.00977283	0.265306
75	0.012206	0.285714
76	0.012206	0.285714
77	0.00977283	0.265306
78	0.0150129	0.306122
79	0.0473651	0.4489
80	0.0182201	0.326531
81	0.0182201	0.326531
82	0.00977283	0.265306
83	0.0150129	0.306122
84	0.0150129	0.306122
85	0.0259423	0.367347
86	0.0150129	0.306122
87	0.00768659	0.244898
88	0.00977283	0.265306
89	0.00977283	0.265306
90	0.00977283	0.265306
91	0.00768659	0.244898
92	0.0305106	0.387755
93	0.00592063	0.22449
94	0.0305106	0.387755
95	0.0259423	0.367347
96	0.0473651	0.4489
97	0.012206	0.285714
98	0.0150129	0.306122
99	0.0473651	0.4489
100	0.00227751	0.163265
101	0.00592063	0.22449
102	0.0150129	0.306122
103	0.012206	0.285714
104	0.00768659	0.244898
105	0.0411953	0.4285
106	0.0150129	0.306122
107	0.00227751	0.163265
108	0.00592063	0.22449
109	0.0150129	0.306122
110	0.0305106	0.387755
111	0.0218543	0.346939
112	0.00444826	0.204082
113	0.00592063	0.22449
114	0.00768659	0.244898
115	0.0150129	0.306122
116	0.00444826	0.204082
117	0.00324278	0.183673
118	0.00592063	0.22449
119	0.00324278	0.183673
120	0.012206	0.285714
121	0.00768659	0.244898
122	0.0305106	0.387755
123	0.0182201	0.326531
124	0.00977283	0.265306
125	0.00977283	0.265306
126	0.00977283	0.265306
127	0.012206	0.285714
128	0.00444826	0.204082
129	0.00977283	0.265306
130	0.0305106	0.387755
131	0.0150129	0.306122
132	0.0473651	0.44898
133	0.012206	0.285714
134	0.00324278	0.183673
135	0.00977283	0.265306
136	0.0150129	0.306122
137	0.0305106	0.387755
138	0.00977283	0.265306
139	0.00977283	0.265306
140	0.00768659	0.244898
141	0.0150129	0.306122
142	0.0218543	0.346939
143	0.00768659	0.244898
144	0.00768659	0.244898
145	0.012206	0.285714

## Sheet:  Figure S2D
Figure S2D
	Il1f5+/+			Il1f5-/-
	Tumor size (cm3）	Tumor diameter（cm）		Tumor size (cm3）	Tumor diameter（cm）
1	0.0171486	0.32	1	0.0171486	0.32
2	0.0244166	0.36	2	0.0272313	0.373333
3	0.0406485	0.426667	3	0.00992395	0.266667
4	0.0016511	0.146667	4	0.0193827	0.333333
5	0.00214357	0.16	5	0.00340391	0.186667
6	0.00609455	0.226667	6	0.00418667	0.2
7	0.0114882	0.28	7	0.00124049	0.133333
8	0.0016511	0.146667	8	0.00850855	0.253333
9	0.00272536	0.173333	9	0.0244166	0.36
10	0.00850855	0.253333	10	0.00992395	0.266667
11	0.00508106	0.213333	11	0.00508106	0.213333
12	0.00214357	0.16	12	0.0150931	0.306667
13	0.0218029	0.346667	13	0.00850855	0.253333
14	0.000904325	0.12	14	0.0272313	0.373333
15	0.00340391	0.186667	15	0.00992395	0.266667
16	0.0132088	0.293333	16	0.00508106	0.213333
17	0.00214357	0.16	17	0.0244166	0.36
18	0.00272536	0.173333	18	0.00340391	0.186667
19	0.00508106	0.213333	19	0.0016511	0.146667
20	0.0150931	0.306667	20	0.00272536	0.173333
21	0.00723456	0.24	21	0.00418667	0.2
22	9.925e-06	0.0266667	22	0.00508106	0.213333
23	9.925e-06	0.0266667	23	0.00609455	0.226667
24	0.00508106	0.213333	24	0.00340391	0.186667
25	0.0016511	0.146667	25	0.000635133	0.106667
26	9.925e-06	0.0266667	26	0.0016511	0.146667
27	0.00723456	0.24	27	0.0150931	0.306667
28	0.00723456	0.24	28	0.0150931	0.306667
29	0.0132088	0.293333	29	0.0244166	0.36
30	0.00340391	0.186667	30	0.0193827	0.333333
31	0.00508106	0.213333	31	0.0244166	0.36
32	0.00418666	0.2	32	0.0171486	0.32
33	9.925e-06	0.0266667	33	0.0302544	0.386667
34	0.00418666	0.2	34	0.00723456	0.24
35	0.00272536	0.173333	35	0.00609455	0.226667
36	0.0272313	0.373333	36	0.0406485	0.426667
37	0.0114882	0.28	37	0.00340391	0.186667
38	0.0012405	0.133333	38	0.00340391	0.186667
39	0.000904325	0.12	39	0.00609455	0.226667
40	0.00418666	0.2	40	0.00418667	0.2
41	0.00508106	0.213333	41	0.0114882	0.28
42	0.00214357	0.16	42	0.00850855	0.253333
43	0.00850855	0.253333	43	0.00850855	0.253333
44	0.00508106	0.213333	44	0.00850855	0.253333
45	0.00214357	0.16	45	0.00992395	0.266667
46	0.00418666	0.2	46	0.0150931	0.306667
47	0.00026795	0.08	47	0.0218029	0.346667
48	0.00340391	0.186667	48	0.0171486	0.32
49	0.000904325	0.12	49	0.0272313	0.373333
50	0.00418666	0.2	50	0.0244166	0.36
51	0.00418666	0.2	51	0.0150931	0.306667
52	0.0150931	0.306667	52	0.00508106	0.213333
53	0.0114882	0.28	53	0.00214357	0.16
54	0.000425488	0.0933333	54	0.00609455	0.226667
55	9.925e-06	0.0266667	55	0.0114882	0.28
56	0.0171486	0.32	56	0.00723456	0.24
57	0.00850855	0.253333	57	0.00723456	0.24
58	0.00214357	0.16	58	0.00124049	0.133333
59	0.00214357	0.16	59	0.0193827	0.333333
60	0.00850855	0.253333	60	0.0132088	0.293333
61	0.00272536	0.173333	61	0.0132088	0.293333
62	0.00340391	0.186667	62	0.00850855	0.253333
63	0.00418666	0.2	63	0.00715621	0.23913
64	0.00992395	0.266667	64	0.00460973	0.206522
65	0.00214357	0.16	65	0.0368779	0.413043
66	0.0132088	0.293333	66	0.145167	0.652174
67	0.0218029	0.346667	67	0.00537656	0.217391
68	0.0272313	0.373333	68	0.0105011	0.271739
69	0.00340391	0.186667	69	0.0105011	0.271739
70	0.0171486	0.32	70	0.00715621	0.23913
71	0.00418666	0.2	71	0.00537656	0.217391
72	0.00126848	0.134328	72	0.0027528	0.173913
73	0.0119348	0.283582	73	0.0118123	0.282609
74	0.00587256	0.223881	74	0.0368779	0.413043
75	0.00587256	0.223881	75	0.00147654	0.141304
76	0.00587256	0.223881	76	0.0163911	0.315217
77	0.00300675	0.179104	77	0.0497924	0.456522
78	0.00300675	0.179104	78	0.0368779	0.413043
79	0.0518369	0.462687	79	0.0368779	0.413043
80	0.0469805	0.447761	80	0.0430125	0.434783
81	0.0185277	0.328358	81	0.00214357	0.16
82	0.0211708	0.343284	82	0.00508106	0.16
83	0.0211708	0.343284	83	0.0132088	0.213333
84	0.00712711	0.238806	84	0.00340391	0.293333
85	0.00854871	0.253731	85	0.0302544	0.186667
86	0.00300675	0.179104	86	0.0150931	0.386667
87	0.00231596	0.164179	87	0.00418667	0.306667
88	0.00477461	0.208955	88	0.00418667	0.2
89	0.0185277	0.328358	89	0.00609455	0.2
90	0.00300675	0.179104	90	0.00609455	0.226667
91	0.00477461	0.208955	91	0.120745	0.226667
92	0.00587256	0.223881	92	0.00992395	0.613333
93	0.00854871	0.253731	93	0.00850855	0.266667
94	0.024054	0.358209	94	0.00850855	0.253333
95	0.0119348	0.283582	95	0.00992395	0.253333
96	0.00587256	0.223881	96	0.0114882	0.266667
97	0.0101478	0.268657	97	0.00418667	0.28
98	0.00587256	0.223881	98	0.00992395	0.2
99	0.0271878	0.373134	99	0.0016511	0.266667
100	0.00300675	0.179104	100	0.00609455	0.146667
101	0.024054	0.358209	101	0.0272313	0.226667
102	0.0881375	0.552239	102	0.00340391	0.373333
103	0.0683897	0.507463	103	0.00340391	0.186667
104	0.0305826	0.38806	104	0.0334933	0.186667
105	0.0119348	0.283582	105	0.0171486	0.4
106	0.0119348	0.283582	106	0.0334933	0.32
107	0.0161143	0.313433	107	0.0244166	0.4
108	0.00587256	0.223881	108	0.0171486	0.36
109	0.00587256	0.223881	109	0.0114882	0.32
110	0.00587256	0.223881	110	0.0171486	0.28
111	0.00300675	0.179104	111	0.00587256	0.32
112	0.0683897	0.507463	112	0.00712712	0.238806
113	0.000890888	0.119403	113	0.0101478	0.268657
114	0.0881375	0.552239	114	0.0101478	0.268657
115	0.00587256	0.223881	115	0.00300675	0.179104
116	0.0271878	0.373134	116	0.00231597	0.164179
117	0.0161143	0.313433	117	0.00854871	0.253731
118	0.0139201	0.298507	118	0.00712712	0.238806
119	0.000890888	0.119403	119	0.00712712	0.238806
120	0.0305826	0.38806	120	0.0746033	0.522388
121	0.00712711	0.238806	121	0.00477461	0.208955
122	0.0139201	0.298507	122	0.0271878	0.373134
123	0.024054	0.358209	123	0.0185277	0.328358
124	0.00300675	0.179104	124	0.0271878	0.373134
125	0.00382283	0.19403	125	0.00300675	0.179104
126	0.0101478	0.268657	126	0.0119348	0.283582
127	0.0119348	0.283582	127	0.0271878	0.373134
128	0.00477461	0.208955	128	0.00300675	0.179104
129	0.0264151	0.369565	129	0.0161143	0.313433
130	0.0398666	0.423913	130	0.0211708	0.343284
131	0.0163911	0.315217	131	0.00382282	0.19403
132	0.0181459	0.326087	132	0.0271878	0.373134
133	0.0241522	0.358696	133	0.00712712	0.238806
134	0.0163911	0.315217	134	0.00712712	0.238806
135	0.0118123	0.282609	135	0.0570169	0.477612
136	0.0340424	0.402174	136	0.00382282	0.19403
137	0.00622405	0.228261	137	0.00587256	0.223881
138	0.0944985	0.565217	138	0.0381969	0.41791
139	0.00817709	0.25	139	0.0185277	0.328358
140	0.00715621	0.23913	140	0.0139202	0.298507
141	0.0264151	0.369565	141	0.00854871	0.253731
142	0.0497924	0.456522	142	0.00477461	0.208955
143	0.0200216	0.336957	143	0.00300675	0.179104
144	0.028815	0.380435	144	0.024054	0.358209
145	0.0264151	0.369565	145	0.00587256	0.223881
146	0.0163911	0.315217	146	0.00587256	0.223881
147	0.0092907	0.26087	147	0.0161143	0.313433
148	0.00622405	0.228261	148	0.0139202	0.298507
149	4.30125e-05	0.0434783	149	0.0101478	0.268657
150	0.0118123	0.282609	150	0.0211708	0.343284
151	0.00226824	0.163043	151	0.0211708	0.343284
152	0.0264151	0.369565	152	0.00174002	0.149254
153	0.0654167	0.5	153	0.00300675	0.179104
154	0.00460974	0.206522	154	0.00089089	0.119403
155	0.0264151	0.369565	155	0.00854871	0.253731
156	0.0105011	0.271739	156	0.00587256	0.223881
157	0.0132284	0.293478	157	0.00382282	0.19403
158	0.000230525	0.076087	158	0.00854871	0.253731
159	0.00116134	0.130435	159	0.0119348	0.283582
160	0.0092907	0.26087	160	0.0424373	0.432836
161	0.00391951	0.195652	161	0.0469805	0.447761
162	0.0340424	0.402174	162	0.103216	0.58209
163	0.00622405	0.228261	163	0.00300675	0.179104
164	0.0200216	0.336957	164	0.00712712	0.238806
			165	0.0342488	0.402985
			166	0.0211708	0.343284
			167	0.00587256	0.223881
			168	0.0469805	0.447761
			169	0.0161143	0.313433
			170	0.0139202	0.298507
			171	0.119924	0.61194
			172	0.0139202	0.298507
			173	0.00587256	0.223881
			174	0.024054	0.358209
			175	0.00382282	0.19403
			176	0.00382282	0.19403
			177	0.0211708	0.343284
			178	0.111361	0.597015
			179	0.0746033	0.522388
			180	0.0342488	0.402985
			181	0.0211708	0.343284
			182	0.00712712	0.238806
			183	0.00712712	0.238806
			184	0.00587256	0.223881
			185	0.00089089	0.119403
			186	0.0185277	0.328358
			187	0.0185277	0.328358
			188	0.00854871	0.253731
			189	0.00854871	0.253731
			190	0.0119348	0.283582
			191	0.00300675	0.179104
			192	0.00712712	0.238806
			193	0.0381969	0.41791
			194	0.0469805	0.447761
			195	0.0119348	0.283582
			196	0.00587256	0.223881
			197	0.0469805	0.447761
			198	0.00587256	0.223881
			199	0.00587256	0.223881
			200	0.0139202	0.298507
			201	0.0185277	0.328358
			202	0.0625311	0.492537
			203	0.0342488	0.402985
			204	0.0119348	0.283582
			205	0.00382282	0.19403
			206	0.00477461	0.208955
			207	0.00854871	0.253731
			208	0.0119348	0.283582
			209	0.0305826	0.38806
			210	0.0342488	0.402985
			211	0.00587256	0.223881
			212	0.024054	0.358209
			213	0.00587256	0.223881
			214	0.0381969	0.41791
			215	0.00854871	0.253731
			216	0.0746033	0.522388
			217	0.0271878	0.373134
			218	0.00712712	0.238806
			219	0.00712712	0.238806
			220	0.0185277	0.328358
			221	0.00854871	0.253731
			222	0.0139202	0.298507
			223	0.0139202	0.298507
			224	0.0211708	0.343284
			225	0.0139202	0.298507
			226	0.00477461	0.208955
			227	0.00477461	0.208955
			228	0.00587256	0.223881
			229	0.0101478	0.268657
			230	0.000375844	0.0895522
			231	0.00089089	0.119403
			232	0.0185277	0.328358
			233	0.0342488	0.402985
			234	0.0342488	0.402985
			235	0.00712712	0.238806
			236	0.0161143	0.313433
			237	0.0612424	0.48913
			238	0.0497924	0.456522
			239	0.0147533	0.304348
			240	0.0220224	0.347826
			241	0.0147533	0.304348
			242	0.00460973	0.206522
			243	0.0105011	0.271739
			244	0.0181459	0.326087
			245	0.0368779	0.413043
			246	0.00147654	0.141304
			247	0.0092907	0.26087
			248	0.00226824	0.163043
			249	0.00622405	0.228261
			250	0.0790684	0.532609
			251	0.0340424	0.402174
			252	0.0241522	0.358696
			253	0.00460973	0.206522
			254	0.00460973	0.206522
			255	0.0118123	0.282609
			256	0.00184416	0.152174
			257	0.118026	0.608696
			258	0.00817708	0.25
			259	0.0181459	0.326087
			260	0.000894526	0.119565
			261	0.0118123	0.282609
			262	0.138029	0.641304
			263	0.0118123	0.282609
			264	0.0027528	0.173913
			265	0.0118123	0.282609
			266	0.0118123	0.282609
			267	0.398339	0.913043
			268	0.0534343	0.467391
			269	0.028815	0.380435
			270	0.0264151	0.369565
			271	0.00537656	0.217391
			272	0.0092907	0.26087
			273	0.0092907	0.26087
			274	0.00391952	0.195652
			275	0.0163911	0.315217
			276	0.0463198	0.445652
			277	0.00622405	0.228261
			278	0.100056	0.576087
			279	0.0163911	0.315217
			280	0.00817708	0.25
			281	0.00460973	0.206522
			282	0.0027528	0.173913
			283	0.0118123	0.282609
			284	0.0118123	0.282609
			285	0.0118123	0.282609
			286	0.0118123	0.282609
			287	0.0368779	0.413043
			288	0.00622405	0.228261
			289	0.00391952	0.195652
			290	0.0118123	0.282609
			291	0.00460973	0.206522
			292	0.00460973	0.206522
			293	0.00622405	0.228261

## Sheet: Figure S8B
Figure S8B
	APC+PBS			APC+ αIL-36γ
	Tumor size (cm3）	Tumor diameter（cm）		Tumor size (cm3）	Tumor diameter（cm）
1	0.0522782	0.463918	1	0.0104017	0.270833
2	0.0193925	0.333333	2	0.0129915	0.291667
3	0.015979	0.3125	3	0.0134061	0.294737
4	0.0351058	0.40625	4	0.0164889	0.315789
5	0.0739767	0.520833	5	0.0138906	0.298246
6	0.015979	0.3125	6	0.0197049	0.394737
7	0.0806665	0.536082	7	0.00173632	0.149123
8	0.0290595	0.381443	8	0.0138906	0.298246
9	0.0806665	0.536082	9	0.0246929	0.45614
10	0.045613	0.443299	10	0.0165788	0.429825
11	0.0100833	0.268041	11	0.00327297	0.184211
12	0.0595631	0.484536	12	0.0243577	0.359649
13	0.0290595	0.381443	13	0.0370652	0.491228
14	0.045613	0.443299	14	0.0243577	0.359649
15	0.0395398	0.42268	15	0.0179015	0.324561
16	0.0340312	0.402062
17	0.0187989	0.329897
18	0.0395398	0.42268
19	0.0125938	0.28866
20	0.0290595	0.381443
21	0.0245973	0.360825
22	0.0340312	0.402062
23	0.0187989	0.329897
24	0.0340312	0.402062
25	0.0187989	0.329897
26	0.0395398	0.42268
27	0.00531302	0.216495
28	0.0100833	0.268041
29	0.0187989	0.329897
