# Supplementary material for: IL‐36γ and IL‐36Ra Reciprocally Regulate Colon Inflammation and Tumorigenesis by Modulating the Cell–Matrix Adhesion Network and Wnt Signaling
Source: Adv Sci (Weinh). 2022 Feb 4;9(10):2103035. doi: 10.1002/advs.202103035 (PMC8981487; doi:10.1002/advs.202103035)
Supplement: Supplementary file 3 — Supporting Table 2 [file ADVS-9-2103035-s003.xlsx]

## Sheet: Sheet1
Supplymentary Table 2 Clinical information of CRC patients
No.	Gender	Age	Diagnosis	b-Catenin	COL6A1	IL-36g (tumor)	IL-36g (normal)
1	M	82	Colon adenocarcinoma, moderately differentiated	4601.33	100460	85166.7	18370.3
2	M	61	Tubular adenocarcinoma of sigmoid colon, moderately differentiated	835766	2.02328e+06	1677378	341074
3	F	82	Colon adenocarcinoma, moderately differentiated	215065	1002670	662190	28027.7
4	F	60	Tubular adenocarcinoma of sigmoid colon, moderately differentiated	1.59103e+06	2.18487e+06	1942185	256462
5	M	58	Colon adenocarcinoma, moderately differentiated	285747	964228	1.14947e+06	210009
6	F	62	Colon adenocarcinoma, moderately differentiated	228142	145177	182991	250364
7	F	62	Colon adenocarcinoma, moderately differentiated	39428	987596	596655	149069
8	F	49	(sigmoid colon) adenocarcinoma, moderately differentiated	927289	1447368	1.09274e+06	397569
9	F	65	(sigmoid colon) adenocarcinoma, moderately differentiated	84581.3	418991	318714	28803.3
10	F	58	(sigmoid colon) adenocarcinoma, moderately differentiated	520333	515916	764322	286271
11	F	60	(sigmoid colon) adenocarcinoma, moderately differentiated	322685	789161	122870	247723
12	F	50	(sigmoid colon) adenocarcinoma, moderately differentiated	11169.3	369337	112741	13300
13	F	58	Colon adenocarcinoma, moderately differentiated	66491.3	1.39629e+06	772007	45145.3
14	F	67	Colon adenocarcinoma, moderately differentiated	1972650	1313338	1586383	383813
15	F	72	Colon adenocarcinoma, moderately differentiated	1407890	1.73269e+06	2.02297e+06	88959
16	F	59	Colon adenocarcinoma, moderately differentiated	103115	294391	212678	743104
17	F	58	Colon adenocarcinoma, moderately differentiated	151164	944274	750740	13106.7
18	M	66	(sigmoid colon) adenocarcinoma, moderately differentiated	900277	1.71798e+06	2.30577e+06	9413.67
19	M	67	(sigmoid colon) adenocarcinoma, moderately differentiated	218911	459439	395198	43451.7
20	F	70	(sigmoid colon) adenocarcinoma, moderately differentiated	123529	984378	999469	105787
21	F	66	(sigmoid colon) adenocarcinoma, moderately differentiated	727950	1.75594e+06	1259217	9339.67
22	F	66	(sigmoid colon) adenocarcinoma, moderately differentiated	6705.33	855616	136524	217993
23	M	78	(sigmoid colon) adenocarcinoma, moderately differentiated	398219	359398	82489	63365
24	M	80	(sigmoid colon) adenocarcinoma, moderately differentiated	16182	514149	472877	16126
25	M	76	(sigmoid colon) adenocarcinoma, moderately differentiated	20225.3	1913204	301147	87426.3
26	F	65	Colon adenocarcinoma, moderately differentiated	544949	652682	578808	206757
27	F	67	Colon adenocarcinoma, moderately differentiated	366753	701602	355503	27678
28	F	73	Colon adenocarcinoma, moderately differentiated	188361	678824	527896	930324
29	M	65	Colon adenocarcinoma, moderately differentiated	12168	637559	143484	54382.3
30	M	68	Colon adenocarcinoma, moderately differentiated	54154.7	1.26673e+06	864935	22522
31	M	59	Colon adenocarcinoma, moderately differentiated	324935	631114	555668	128567
32	M	65	Colon adenocarcinoma, moderately differentiated	55182.7	547255	269970	134820
33	M	67	Colon adenocarcinoma, moderately differentiated	109990	448077	234992	43451.7
34	M	65	Colon adenocarcinoma, moderately differentiated	545025	911238	659020	355440
35	F	65	Colon adenocarcinoma, moderately differentiated	1875.33	373652	109681	131839
36	F	65	(sigmoid colon) adenocarcinoma, moderately differentiated	211219	199354	174271	99849.3
