# Supplementary material for: IL‐36γ and IL‐36Ra Reciprocally Regulate Colon Inflammation and Tumorigenesis by Modulating the Cell–Matrix Adhesion Network and Wnt Signaling
Source: Adv Sci (Weinh). 2022 Feb 4;9(10):2103035. doi: 10.1002/advs.202103035 (PMC8981487; doi:10.1002/advs.202103035)
Supplement: Supplementary file 4 — Supporting Table 3 [file ADVS-9-2103035-s007.xls]

## Sheet: 9KO VS 9WT
RNA-seq results of colon tissues from Il1f9 WT vs Il1f9 KO mice induced with DSS
gene_name	9WTA_fpkm	9WTC_fpkm	9KOA_fpkm	9KOB_fpkm	9KOvs9WT_log2FoldChange	9KOvs9WT_pvalue	9KOvs9WT_padj
mt-Co1	10354.1	9113.7	10548.9	10614.5	0.121698	0.406168	0.678379
Lypd8	5322.96	3943.58	7181.59	6222.93	0.533338	0.00247609	0.0204386
Dmbt1	1107.74	1213.28	667.045	528.552	-0.955315	3.27992e-09	1.67756e-07
Muc2	548.862	652.304	864.25	899.639	0.556348	0.00022623	0.00294315
Car1	3880.27	1956.92	7838.12	7854.87	1.42659	0.00296236	0.0235298
Ceacam1	921.605	779.392	760.652	673.469	-0.245146	0.117495	0.334671
Reg3b	9861.35	6226.83	4306.77	518.885	-1.73732	0.106689	0.314418
Krt8	2201.88	1660.95	2836.57	2979.84	0.591303	0.000463345	0.00527742
Eef1a1	1801.98	1799.9	1685.45	1710.09	-0.0835504	0.548185	0.788345
mt-Cytb	4027.27	3171.3	3248.56	3038.78	-0.194357	0.232911	0.504276
Lgals4	1676.34	1329.47	1804.91	1665.82	0.2084	0.199637	0.461576
Pigr	921.686	862.126	737.571	727.191	-0.282924	0.0459175	0.178175
mt-Nd1	3188.5	2699.63	3832.37	3600.04	0.337117	0.0274734	0.12512
Actb	944.747	884.417	1140.47	1044.43	0.257727	0.0754509	0.250557
Fcgbp	162.771	159.151	210.693	282.787	0.617892	0.000274602	0.00343891
Eef2	888.565	790.65	798.193	737.57	-0.127616	0.389798	0.662563
Clca1	173.707	162.136	611.775	942.014	2.21147	4.93876e-30	3.86117e-27
Krt19	1225.39	1014.14	1645.68	1622.52	0.546355	0.000413914	0.00480597
Atp1a1	503.606	413.036	476.798	444.874	0.00890311	0.95496	0.987178
Fth1	3001.74	2365.96	2826.45	2596.77	0.0157434	0.923468	0.976412
Igha	370.116	692.334	1255.2	1284.12	1.26021	2.27727e-08	9.78751e-07
H2-K1	731.476	642.438	848.871	845.36	0.303554	0.0397044	0.161834
Muc13	862.21	644.633	640.697	567.467	-0.317969	0.0675598	0.232731
Atp5b	444.257	351.3	473.923	515.104	0.315024	0.0541532	0.199952
H2-D1	764.664	635.483	773.102	740.248	0.113221	0.4651	0.729182
Cyp2c55	549.312	439.06	1553.68	1702.29	1.72097	3.064e-26	1.39735e-23
Muc3	845.994	552.05	1345	1277.69	0.908074	2.73017e-06	7.03828e-05
Epcam	840.894	647.508	1065.48	995.797	0.470623	0.00478765	0.0341755
Hspa8	456.905	377.657	330.623	406.086	-0.178773	0.288292	0.568209
Zg16	920.141	747.63	1560.09	1894	1.05149	5.00242e-10	2.96497e-08
mt-Nd4	1507.77	1163.56	1355.14	1149.45	-0.0921724	0.59339	0.816414
mt-Nd5	1026.94	958.563	734.469	801.188	-0.369227	0.0112792	0.0652318
Spint2	304.865	244.572	477.305	415.191	0.700814	2.24559e-05	0.000433234
Hsp90ab1	489.225	414.242	640.289	615.128	0.475728	0.00183049	0.0160369
Rplp0	1148.02	892.8	1113.67	1024.77	0.0682736	0.680945	0.865574
Atp5a1	441.367	353.369	573.174	567.696	0.522561	0.0010785	0.010367
Emp1	223.036	137.908	274.26	298.136	0.665594	0.00110974	0.0106175
Actg1	560.068	575.246	561.602	567.556	-0.00621234	0.964647	0.989836
Sprr2a1	232.68	192.906	588.265	625.737	1.51336	4.19435e-22	1.18729e-19
1810065E05Rik	1497.2	1251.77	2517.82	1765	0.640617	0.000634818	0.00677578
Ldha	486.881	308.627	506.804	493.022	0.33017	0.0963272	0.293905
Neat1	49.9789	68.0723	67.3003	52.8861	0.0281075	0.879418	0.960567
Krt20	698.342	453.367	771.135	821.607	0.468206	0.0164519	0.0863514
mt-Nd2	1378.76	1187.74	1291.55	1204.94	-0.0387654	0.798712	0.926026
Tpt1	592.472	482.335	643.594	580.983	0.189177	0.23964	0.513202
Hmgcs2	465.303	474.861	506.011	427.127	-0.0092978	0.951088	0.985856
Pkm	253.508	201.786	263.884	247.481	0.168486	0.298983	0.577874
Dstn	636.383	496.709	700.938	677.252	0.283407	0.0844643	0.270319
Psap	448.575	448.935	427.224	361.937	-0.184148	0.224144	0.493742
Tmbim6	239.043	192.223	296.083	261.844	0.372426	0.0233212	0.111014
Slc25a5	666.281	498.495	859.192	884.596	0.582993	0.000640897	0.00681094
Tgoln1	220.448	200.917	228.755	231.467	0.128586	0.374839	0.649972
B2m	1353.19	1198.31	1238.11	1192.38	-0.0688824	0.641866	0.845396
Col3a1	124.42	181.05	79.5534	55.8434	-1.1715	1.56782e-08	6.97575e-07
Lgals3	497.15	311.731	822.349	943.903	1.12711	3.31651e-08	1.39407e-06
Rps2	646.849	472.592	690.795	724.099	0.338683	0.0529987	0.196847
Myo15b	113.008	90.7584	111.531	109.314	0.117095	0.464316	0.728966
Aldoa	360.596	314.454	441.977	394.009	0.309624	0.0443033	0.173721
Cdh1	228.674	204.949	218.437	231.705	0.0552475	0.708792	0.881688
Calm1	232.89	186.129	221.706	245.188	0.157111	0.337452	0.616204
Atp1b1	345.907	305.892	318.888	340.694	0.0184034	0.902072	0.970144
Reg3g	1465.34	816.702	401.775	131.796	-2.09685	0.0124675	0.0704133
Hnrnpa2b1	128.859	123.696	196.576	188.248	0.609029	1.89983e-05	0.000379458
Rpsa	348.743	286.379	406.885	371.3	0.294079	0.06504	0.226667
Malat1	134.665	183.512	83.0699	97.9622	-0.811118	5.79076e-06	0.000136012
Rplp1	2087.47	1705.87	2678.72	2500.89	0.450372	0.00456657	0.0328401
Anxa2	276.632	178.85	315.04	289.302	0.408367	0.0380461	0.157476
Ddx5	162.301	171.773	167.828	162.933	-0.0126951	0.928859	0.978091
Flna	66.5198	105.563	125.808	104.333	0.422074	0.0385008	0.158542
Prdx6	184.596	145.336	267.842	287.124	0.751206	4.81696e-06	0.000116473
Myh11	60.4442	106.075	173.5	147.82	0.95124	1.41402e-05	0.000294987
Rpl4	512.801	442.549	527.607	543.14	0.165709	0.271885	0.55068
Txn1	734.767	615.054	1169.39	1178.42	0.79965	2.21007e-07	7.46764e-06
Gfpt1	97.1759	84.3911	75.9986	85.4033	-0.168575	0.277152	0.556092
Pfn1	329.048	286.508	509.712	473.387	0.676607	8.06804e-06	0.000182116
Cfl1	363.678	321.886	430.59	432.087	0.332776	0.0244943	0.115031
Ahnak	50.392	51.6212	39.9409	46.5608	-0.236231	0.117307	0.334539
Actn4	154.575	135.784	112.07	130.778	-0.256462	0.103727	0.308513
Tspan1	439.724	347.87	344.722	374.059	-0.130899	0.426201	0.695916
Myh14	127.174	96.8044	134.125	131.66	0.247749	0.141222	0.374691
Ptma	526.49	382.913	630.436	757.781	0.611074	0.000893229	0.00892577
Rpl8	586.61	520.484	844.524	761.386	0.537804	0.000392718	0.00461039
Vil1	247.769	187.93	215.763	233.129	0.0439275	0.79703	0.924976
Eif4g2	84.8723	73.5132	84.4489	84.6885	0.0959447	0.523756	0.773572
Cdh17	211.662	142.474	172.281	174.938	-0.0279118	0.882576	0.962179
Atp2a3	158.692	168.178	144.096	162.777	-0.0892868	0.547616	0.788345
Cldn7	444.211	337.654	523.252	501.375	0.390935	0.020718	0.101853
Rps3	213.855	169.386	202.168	213.792	0.119177	0.46524	0.729182
Slc25a3	134.174	112.077	191.312	177.513	0.58386	0.000195383	0.00261648
Rrbp1	109.13	97.8292	71.2467	69.2216	-0.55785	0.00015501	0.00216788
Hnf4a	169.081	164.054	138.752	157.123	-0.169545	0.253568	0.531114
Rps9	360.406	298.375	407.839	382.761	0.264181	0.0929187	0.286971
Cox4i1	493.028	371.174	751.961	654.71	0.703602	5.84048e-05	0.000969555
Tpm1	80.7942	99.6412	162.88	160.666	0.84457	7.48335e-08	2.85725e-06
Rps3a1	760.725	620.599	1123.83	1078.75	0.674154	2.1118e-05	0.000413249
Ybx1	348.087	253.713	337.566	336.754	0.164891	0.347317	0.627035
Ctnnb1	164.986	142.791	136.504	148.832	-0.107981	0.481945	0.74185
mt-Rnr2	514.904	422.461	582.01	546.487	0.268729	0.0902709	0.281483
Plec	44.1061	42.2032	27.0766	31.3548	-0.561202	0.000216098	0.00283378
Guca2a	1122.83	827.607	1944.26	1890.12	0.975962	1.90996e-08	8.36206e-07
Ckmt1	289.102	199.741	354.933	400.173	0.627981	0.000820566	0.00833151
S100a6	479.875	358.71	756.499	730.044	0.826728	1.46549e-06	4.06427e-05
Itm2b	269.607	236.611	319.564	305.744	0.306001	0.0412544	0.166253
Ly6a	700.543	434.273	513.472	551.791	-0.0908725	0.656819	0.853474
Bsg	422.123	314.417	554.977	527.876	0.556777	0.00124831	0.011698
Txnip	222.541	192.764	255.565	250.242	0.285591	0.0585572	0.211202
Rpl18	177.188	151.481	260.683	242.576	0.615781	6.24468e-05	0.00102509
Hspa5	223.33	233.37	142.529	155.104	-0.615974	2.14913e-05	0.000419741
Rps14	547.126	439.101	673.446	703.641	0.482648	0.00273401	0.0220792
Cdhr5	251.196	189.785	350.556	324.118	0.614274	0.000338269	0.00408962
Sprr2a2	164.111	99.2877	323.726	395.73	1.45004	1.35444e-11	9.97181e-10
Saa1	549.556	301.428	316.315	256.745	-0.570504	0.205694	0.469181
Myl6	212.684	179.523	311.079	296.595	0.632777	4.1877e-05	0.000733171
Cox6a1	986.08	731.072	1537.65	1412.8	0.781667	7.44852e-06	0.000170796
Eno1	147.968	115.547	142.828	137.24	0.0887828	0.591032	0.814732
Calr	287.129	269.515	237.693	249.3	-0.191422	0.18549	0.442321
Plac8	497.825	375.926	422.217	440.36	-0.0177062	0.917344	0.974314
Igkc	786.296	1354.24	1808.44	2624.77	1.05346	0.0226172	0.108799
Dsp	82.9008	66.0292	67.5146	71.772	-0.0955635	0.558054	0.794202
P4hb	303.404	249.353	266.231	262.899	-0.0619804	0.693584	0.873496
Ctsb	126.36	122.512	110.323	94.3514	-0.280723	0.0647952	0.226149
Slc26a2	54.021	61.1823	48.4709	59.0137	-0.0980376	0.543156	0.785731
Slc44a4	257.587	190.811	257.507	221.674	0.0964874	0.589262	0.814009
Pdia3	245.705	211.029	251.06	235.4	0.0920911	0.54781	0.788345
St6galnac6	142.243	112.561	154.077	149.809	0.255087	0.118051	0.335703
Rpl13	269.461	220.593	358.41	351.442	0.535614	0.000692578	0.00725175
mt-Rnr1	726.725	558.57	945.39	723.258	0.377312	0.0416921	0.167194
Clca4b	453.892	204.466	28.971	79.5007	-2.60166	0.00276364	0.0222637
Myo1a	205.387	149.046	175.746	159.195	-0.0809381	0.651336	0.849984
Acta2	213.634	335.893	520.742	489.296	0.880819	7.83716e-06	0.000178214
Cdhr2	192.379	136.533	175.792	174.122	0.0899715	0.617562	0.832311
Rpl3	219.381	195.022	222.318	237.904	0.152604	0.309	0.587061
H3f3b	215.087	173.302	259.1	257.339	0.412099	0.0101839	0.0606015
Myh9	55.2537	58.9413	36.8392	42.0284	-0.532154	0.000407194	0.00474472
Rack1	145.821	122.086	136.744	142.319	0.0599899	0.699883	0.876081
Rpl10	363.694	329.412	343.818	340.49	-0.0171342	0.906843	0.971133
B3galt5	130.136	129.932	74.2569	86.499	-0.692327	4.83854e-06	0.000116822
Rpl7	252.986	215.869	295.119	302.336	0.350857	0.0216899	0.105573
Rpl41	537.542	391.367	813.101	809.635	0.805567	4.57291e-06	0.00011189
Rps18	244.433	225.993	344.548	313.182	0.484817	0.00108874	0.0104532
Ubb	364.829	292.75	427.267	470.807	0.450731	0.00598731	0.0406533
Tspan8	392.59	294.674	553.21	459.705	0.560296	0.0018143	0.0159205
Ezr	179.603	152.835	217.42	251.823	0.498495	0.00190424	0.0165505
Pabpc1	115.846	105.99	72.447	80.5297	-0.534757	0.000380862	0.00450179
Serinc3	170.764	177.591	165.538	164.004	-0.0784408	0.581397	0.808724
Igfbp5	109.606	131.571	89.1405	33.2814	-0.976511	0.143119	0.378236
Tff3	1102.7	943.439	1327.62	1477.44	0.456361	0.00362921	0.0276109
Rps6	408.28	351.722	471.014	468.811	0.307564	0.0425371	0.169262
Eif4g1	78.6163	75.5676	81.2385	83.9745	0.101161	0.481247	0.741331
Agr2	480.571	420.084	549.905	769.094	0.551791	0.00252055	0.0207015
Gpx2	192	112.157	252.096	205.767	0.590196	0.00746402	0.0480577
Tm9sf2	216.659	178.325	210.485	193.592	0.0338354	0.832478	0.940581
Gpa33	224.208	169.192	192.632	224.02	0.0837928	0.635622	0.841524
Gpi1	95.1101	83.5014	120.206	102.748	0.32104	0.0426035	0.169403
Elf3	310.525	283.126	285.726	276.178	-0.077999	0.594624	0.817154
Sptbn1	33.8804	33.9528	28.5784	29.2713	-0.228096	0.109886	0.321187
Mxd1	92.2078	61.4126	78.2423	88.536	0.119159	0.540453	0.783986
Eif5a	218.851	164.946	311.605	318.477	0.716052	2.7713e-05	0.000515865
Rps23	453.715	394.475	641.427	552.601	0.494479	0.00180635	0.0158591
Maoa	109.587	71.9602	213.866	243.204	1.33263	1.26722e-11	9.44713e-10
Rpl5	157.956	146.398	177.059	167.602	0.18075	0.21605	0.482994
Scd2	41.5848	43.8094	161.816	188.721	2.03913	1.56277e-40	4.27626e-37
Tmsb4x	396.336	407.857	566.788	535.527	0.456509	0.00145076	0.0132991
mt-Nd6	1251.11	1073.38	1256.04	1083.14	0.0101424	0.949424	0.985686
Tpi1	236.476	172.378	248.31	246.88	0.277147	0.115361	0.331757
Abcb1a	71.6665	63.3322	114.491	130.39	0.860479	3.48487e-08	1.44847e-06
Duox2	126.962	122.117	58.0912	57.2182	-1.10966	9.83193e-15	1.12098e-12
Fau	720.43	595.995	1031.58	927.49	0.574548	0.000340629	0.00411512
Klf4	178.383	134.344	210.564	230.71	0.497669	0.00407242	0.0302129
Selenbp1	156.793	115.855	469.786	479.734	1.80098	3.22159e-25	1.29005e-22
Rps8	335.458	289.397	440.332	419.8	0.462186	0.00242868	0.0201645
Itgb1	143.523	143.289	148.153	126.009	-0.063654	0.676768	0.864798
Calm3	268.301	215.93	237.058	233.512	-0.040294	0.802448	0.92818
Sprr2a3	161.043	80.5532	244.565	258.044	1.05666	0.0299261	0.13254
Rpl18a	357.857	301.262	404.66	374.917	0.243217	0.120456	0.339278
Ywhaz	136.296	116.639	159.696	147.91	0.283423	0.0673701	0.232385
Ucp2	75.4079	73.1613	87.0655	88.7895	0.244749	0.0871511	0.275543
Arf1	267.769	228.406	284.557	312.393	0.267986	0.0867015	0.274641
Tpm3	90.5782	74.787	95.6339	87.3177	0.146807	0.359985	0.637022
Misp	220.813	151.624	197.985	222.892	0.177076	0.349771	0.629181
Nudt4	203.799	156.613	217.191	194.028	0.191069	0.264206	0.542606
Acox1	123.715	144.132	118.83	96.6705	-0.311929	0.0583644	0.210686
Sqor	149.329	102.78	172.571	160.71	0.403264	0.0308556	0.135487
Chp1	163.835	118.061	184.835	164.934	0.311892	0.0854357	0.272241
Atp5g3	223.806	162.865	338.812	335.522	0.803105	5.33219e-06	0.000127362
Rps24	91.1093	74.8872	122.968	112.912	0.507901	0.00151856	0.0137516
Plxnb2	83.014	70.7132	58.5056	61.3126	-0.358333	0.0204605	0.100867
Tmsb10	491.683	321.833	577.238	493.476	0.396721	0.0462967	0.179015
Lasp1	82.8559	70.6627	82.4292	83.3745	0.112228	0.465343	0.729182
Flnb	57.1809	58.94	35.4622	43.309	-0.558041	0.000437838	0.00503391
Cd63	133.697	114.689	175.096	163.414	0.447731	0.00375636	0.028251
Tubb4b	193.859	151.939	265.291	295.523	0.698619	3.53216e-05	0.000636886
Sdha	122.714	102.372	148.147	147.439	0.394199	0.0116624	0.0668553
Prss32	324.182	241.694	307.961	245.327	-0.0318069	0.863861	0.954112
Rps5	345.646	259.379	390.402	367.491	0.325786	0.058821	0.211871
Tax1bp1	63.8265	54.8685	53.8615	47.7768	-0.222745	0.157321	0.401819
Ctnna1	137.388	112.997	141.506	151.274	0.226789	0.156122	0.399685
Slc6a14	169.414	102.759	168.765	171.452	0.322231	0.121197	0.340256
Srrm2	37.8302	51.122	29.5327	33.3252	-0.498508	0.00460484	0.033043
Sppl2a	59.2016	56.4987	66.4062	60.8976	0.139247	0.343283	0.623109
Actr3	120.246	95.8432	129.485	122.691	0.223749	0.170918	0.421467
Prom1	100.778	77.788	71.5063	60.0985	-0.43949	0.0122425	0.0693814
Rnasel	97.3508	85.629	62.9384	69.2668	-0.467582	0.00234526	0.0195752
Mgat4c	55.6488	38.7881	50.3237	56.8397	0.183107	0.328145	0.606288
Mlec	94.7067	88.2728	82.0829	86.8733	-0.1136	0.438223	0.706662
Clec2h	303.172	176.223	185.591	139.938	-0.558424	0.014123	0.0772132
Rps4x	352.42	287.579	364.536	370.495	0.200789	0.207235	0.471746
Rps11	623.974	552.181	707.689	648.302	0.206446	0.175066	0.428279
Plekhb2	71.049	59.4969	72.785	70.0404	0.130773	0.402598	0.675303
Hsp90b1	151.115	145.35	142.622	140.214	-0.066452	0.642649	0.845975
Oit1	247.727	211.382	415.363	497.994	0.993626	1.52632e-09	8.24312e-08
Mvp	61.19	55.1066	81.7125	69.4447	0.379406	0.0160536	0.0848849
Akr1a1	186.352	142.122	238.898	227.609	0.506959	0.0028282	0.0226726
Lrp1	33.8985	37.2179	20.6702	18.3984	-0.862514	1.21894e-08	5.52832e-07
App	41.5232	41.4016	33.2852	33.1643	-0.317998	0.0261187	0.120319
Hnrnpu	39.6924	40.0911	39.3422	43.2994	0.0524545	0.721217	0.888426
Ethe1	298.493	200.989	539.598	522.76	1.08931	9.21297e-09	4.30936e-07
Atp2a2	82.4278	84.682	67.0813	67.6759	-0.3088	0.0312452	0.136723
H2-T23	161.046	125.687	174.608	168.56	0.260114	0.118433	0.336525
Cs	76.6241	61.9642	101.112	104.915	0.573083	0.000379232	0.00449072
Cd38	199.27	158.001	93.7885	78.6219	-1.05039	1.11454e-09	6.18191e-08
Tm9sf3	87.6894	76.1715	85.1223	85.8108	0.062169	0.681759	0.865805
Ms4a8a	331.587	268.197	266.424	244.858	-0.229376	0.159285	0.404695
Vasp	177.157	165.065	231.169	212.792	0.376812	0.0109241	0.06392
Aes	142.41	117.555	174.976	179.559	0.448707	0.00453189	0.0326896
Srsf5	110.406	131.555	155.104	126.876	0.22267	0.181657	0.437757
Klk1	336.241	292.029	562.607	560.792	0.83962	3.27749e-08	1.38329e-06
Eef1g	217.705	172.317	223.199	216.387	0.173532	0.28958	0.569722
Rpl32	528.486	456.105	628.711	607.648	0.329661	0.0307115	0.135072
Arhgdia	214.971	188.228	218.155	212.409	0.095933	0.526066	0.774601
Des	54.971	97.8245	213.453	189.49	1.4019	2.13901e-10	1.3353e-08
Rplp2	214.033	180.018	366.051	313.61	0.787451	1.34356e-06	3.77071e-05
St14	68.5263	50.7991	60.8417	61.0762	0.031813	0.855115	0.950462
Slfn4	79.9891	42.8427	45.7245	84.0857	0.0799078	0.895878	0.967536
Vdac2	88.284	75.1601	119.351	119.492	0.548423	0.000374399	0.00444781
Hspd1	164.267	111.127	213.626	225.304	0.673102	0.00039274	0.00461039
Ppia	73.6712	79.303	188.011	181.245	1.27304	2.47226e-18	4.61244e-16
Rfk	214.402	137.32	240.16	218.923	0.384691	0.0544226	0.200563
C3	152.755	186.042	39.5241	27.156	-2.34353	4.95079e-34	7.34995e-31
Ftl1	333.975	296.599	452.989	473.198	0.555934	0.000209945	0.00277749
Rpl11	168.387	152.836	217.612	219.394	0.4454	0.00250005	0.0205846
Ddx17	64.1067	73.2589	55.7363	58.6604	-0.26203	0.0818609	0.265224
Rpl28	263.891	225.777	342.61	307.831	0.410697	0.00898682	0.0548905
Rsrp1	142.721	153.451	162.685	132.95	-0.00105008	0.994751	0.998567
Csnk1a1	42.9063	42.7507	46.409	48.4305	0.148507	0.30197	0.580904
Cldn3	397.477	306.446	481.657	436.238	0.38374	0.0243472	0.114668
Ncl	36.5562	32.2319	45.2609	46.6789	0.419806	0.00553314	0.0382015
Actg2	106.366	254.273	519.602	513.619	1.52224	0.00951725	0.0576159
Gnb1	115.773	92.8421	117.547	119.17	0.183329	0.258439	0.536625
Ly6e	95.2809	99.163	104.196	132.349	0.284628	0.0841227	0.269751
Dsg2	64.1768	47.6133	48.2445	50.7128	-0.17507	0.317105	0.595882
Arpc1b	103.937	90.7957	80.8965	81.9237	-0.256988	0.0898776	0.280919
Pgk1	241.096	154.374	214.102	234.089	0.181035	0.366172	0.641946
Lgals3bp	124.821	99.3382	136.114	147.774	0.341864	0.0399514	0.162397
Cox8a	890.276	648.022	1151.54	1087.37	0.542181	0.00226145	0.0189722
Plcb3	107.919	103.205	105.662	100.906	-0.0300823	0.8361	0.942252
Car2	174.448	123.334	232.907	288.092	0.807834	2.5437e-05	0.000479476
Calm2	265.3	237.256	420.911	402.03	0.712749	1.90117e-06	5.11696e-05
Csrp1	147.22	202.887	291.852	264.357	0.67012	0.000164174	0.00226695
Rps15	720.366	604.993	1005.67	912.982	0.534757	0.000754552	0.00775719
Papss2	117.588	94.0695	142.148	146.839	0.450299	0.00572117	0.039215
Taldo1	198.772	142.445	296.796	285.766	0.772418	1.72291e-05	0.000348788
Txnrd1	65.8473	53.7464	58.1414	63.4288	0.0247743	0.878828	0.960182
Rps16	364.428	304.32	435.698	459.373	0.421687	0.0073955	0.0477653
Hspa9	101.615	77.8026	132.979	135.864	0.584349	0.000561399	0.00618179
Tfcp2l1	45.294	50.8447	42.1053	46.5585	-0.114824	0.450781	0.717492
Golm1	118.318	102.731	61.3131	78.2761	-0.661724	0.000115262	0.00169568
Rpl6	139.7	123.599	172.046	173.766	0.394543	0.00851369	0.052866
Saa3	440.78	446.149	66.2681	14.0061	-3.46471	0.000223088	0.0029144
Iqgap2	97.3806	64.5813	69.5233	68.7901	-0.227204	0.239303	0.513041
Car4	227.841	143.247	289.88	297.23	0.662277	0.00104356	0.0100724
Nedd4	41.6438	46.8157	34.721	34.691	-0.347982	0.0191065	0.0963719
Mapk3	190.403	150.865	255.289	222.004	0.48484	0.00425447	0.0312108
Cltc	55.6899	52.557	44.6098	47.1633	-0.236708	0.106608	0.314292
Rps20	114.726	95.7927	137.673	129.755	0.346264	0.0280924	0.127023
Hk2	84.9448	95.8436	36.7113	51.6541	-1.03052	1.94025e-08	8.47209e-07
Rps17	355.823	292.074	465.183	436.752	0.478273	0.00279598	0.0224471
Eif4a1	102.644	90.5111	88.2395	106.243	0.0112882	0.944691	0.984373
Mcl1	127.618	116.454	142.997	145.973	0.244961	0.0967774	0.294621
Rps26	282.114	233.211	383.023	360.672	0.530263	0.000853403	0.00860637
Fam120a	90.3552	79.2454	84.2315	89.2142	0.0336275	0.825436	0.937863
Erbin	57.6877	47.8465	51.4272	53.8999	-0.00170142	0.991451	0.997321
Cmpk1	109.319	90.1622	160.97	162.948	0.70047	9.90883e-06	0.000217892
Fn1	29.491	51.7829	36.6612	27.4969	-0.338366	0.140522	0.373497
Rpl31	282.87	231.153	334.154	320.302	0.349478	0.0289025	0.129754
Hnrnpk	62.3869	61.7201	70.3148	71.9647	0.198698	0.167144	0.417139
Tpd52	62.6834	54.6306	58.3522	58.9956	0.00163984	0.991387	0.997321
Coro2a	68.7	57.533	62.8219	62.0749	-0.0142495	0.927663	0.97788
Prdx1	124.816	94.0827	215.561	203.544	0.937863	5.13631e-08	2.04184e-06
Rps19	92.7115	83.2846	110.98	115.088	0.362532	0.0150177	0.0808924
Mat2a	66.6366	98.0661	134.084	129.437	0.680555	0.000257289	0.00325803
Chchd2	183.816	141.965	271.872	252.645	0.687947	4.73955e-05	0.000809527
Apol10a	135.063	105.746	122.025	128.048	0.0554547	0.740328	0.897358
Cdc42	142.504	122.457	169.711	166.03	0.34273	0.0255825	0.118531
Ywhae	151.855	123.442	215.657	202.067	0.602549	0.000196126	0.00262215
Rac1	102.925	82.0005	93.6712	92.6165	0.0115666	0.943641	0.983851
Aco2	103.575	81.0322	104.266	109.095	0.209822	0.20827	0.472942
Aldh2	75.2758	66.1938	102.004	111.239	0.593316	0.000112267	0.00165458
Rpl23	237.897	216.375	326.815	283.688	0.427644	0.00577823	0.0394786
Ddx3x	75.3753	81.3797	67.7198	73.5487	-0.14823	0.319202	0.597814
Pgd	63.5407	49.5016	77.7431	75.4715	0.439601	0.00846442	0.0526799
Oaz1	143.833	122.157	225.53	218.771	0.741294	1.72576e-06	4.69875e-05
Cd74	299.436	347.101	328.986	354.25	0.0816457	0.594015	0.816728
Cap1	135.595	114.859	110.429	106.278	-0.207697	0.183002	0.439372
Rpl9	138.15	121.838	158.502	154.239	0.267744	0.0758989	0.251587
Rps29	652.216	450.979	914.247	818.352	0.65181	0.000530694	0.00590307
Hsp90aa1	93.2174	71.5026	119.16	138.684	0.647494	0.000224911	0.00293296
Stard10	166.019	143.74	206.876	220.884	0.466912	0.0024478	0.0202561
Eif4h	70.7129	62.1373	86.4219	85.1604	0.370324	0.0143247	0.0778751
Hdlbp	37.6459	39.1611	32.9695	34.2501	-0.190656	0.188	0.446038
Gsto1	202.294	141.157	269.366	251.076	0.600242	0.00121039	0.0113881
Atp8b1	65.4723	61.2132	43.4668	52.993	-0.391636	0.0150666	0.0810495
Fut2	114.387	94.5883	36.9213	47.5487	-1.30544	1.76993e-13	1.69934e-11
Hnrnpab	123.942	98.2479	149.812	165.622	0.506616	0.00253277	0.0207378
Col1a2	30.7477	45.1681	25.6431	19.8886	-0.735224	0.000236916	0.00304119
Coro1b	185.84	156.286	212.135	185.958	0.219587	0.174635	0.427871
Vdac1	137.905	116.156	188.355	192.987	0.587062	0.000172166	0.00234769
Rpl27	238.054	214.154	315.489	327.78	0.509769	0.000650276	0.00689234
Canx	97.9271	86.5941	96.6372	89.0636	0.0103627	0.945943	0.984621
Rpl14	225.612	201.756	316.7	296.766	0.522729	0.000533945	0.00593521
Chmp4b	198.884	149.305	237.436	211.331	0.366846	0.0373285	0.155311
Ugdh	40.2876	33.9019	94.5528	99.9472	1.39167	7.61378e-19	1.54325e-16
Hnrnpul2	71.8997	65.5921	67.2272	68.9766	-0.0122202	0.934345	0.98044
Mylk	23.1233	29.6099	46.0307	38.0647	0.675338	0.000111214	0.00164201
Kif1c	55.8644	51.5508	54.1313	57.0765	0.0514745	0.728488	0.891696
Lmo7	33.7325	26.4585	30.9033	33.7694	0.104642	0.535023	0.780107
Eef1b2	171.282	135.166	219.149	190.064	0.418061	0.0141702	0.0774453
Retnlb	380.599	303.116	855.626	752.404	1.23474	2.46262e-13	2.32364e-11
Rpl27a	146.325	106.914	192.847	199.324	0.631781	0.000354482	0.0042481
Sparc	112.676	154.175	77.405	61.7487	-0.937238	5.52088e-07	1.71022e-05
Abhd2	36.5728	33.4878	33.3406	35.0109	-0.034232	0.818428	0.934875
Eif4b	97.5928	86.5177	97.3653	86.3779	-0.00174462	0.991053	0.997311
Stk25	76.7005	73.5552	63.1746	63.3767	-0.24624	0.0891314	0.279694
Eif2s2	61.1368	45.9205	55.2856	54.3417	0.0350494	0.839557	0.943573
Igfbp4	116.408	135.198	59.0664	38.744	-1.36162	5.82518e-12	4.5326e-10
Myo18a	24.927	23.3793	20.7087	21.0276	-0.209493	0.153219	0.394472
Apoe	199.802	292.495	127.402	113.766	-1.02708	5.42044e-08	2.13412e-06
Arpc5	184.94	151.854	196.685	184.58	0.179933	0.262926	0.541247
Rps7	202.892	172.14	227.774	231.66	0.294007	0.0582244	0.210464
Rpl10a	169.901	147.588	180.599	190.683	0.227067	0.139157	0.371059
Col4a1	61.1872	84.9144	34.8178	24.4643	-1.29927	1.78532e-10	1.1361e-08
Slc9a3	45.9023	72.6611	46.2924	50.676	-0.287283	0.155173	0.398317
Lamp1	159.328	140.144	149.183	149.525	-0.00244591	0.987103	0.996002
Gnai2	107.723	102.003	107.263	98.4375	-0.0266269	0.857729	0.95167
Prr13	299.503	204.885	317.736	266.616	0.212777	0.273374	0.552544
Clca4a	147.288	86.2898	134.996	188.146	0.468669	0.0429321	0.170174
Ptp4a2	87.8995	81.1081	96.2178	95.8989	0.186251	0.205588	0.469123
Gnb2	108.029	105.332	129.264	121.997	0.237327	0.103425	0.307795
Fam83e	101.501	96.0115	92.6466	101.376	-0.0241979	0.871173	0.957298
Erbb3	83.8467	55.2449	69.2781	60.1406	-0.103592	0.601526	0.821696
Ivns1abp	70.666	88.357	64.3308	75.9716	-0.178419	0.292449	0.571832
Serpinb1a	168.372	118.963	172.943	177.992	0.289183	0.114256	0.329906
Gsdmc4	20.9007	48.9723	184.505	458.703	3.20642	0.000139767	0.00198846
Eif4a2	78.3933	67.9024	80.6781	80.4007	0.140075	0.359376	0.636852
Rpl19	377.909	344.354	403.239	417.162	0.185169	0.212731	0.478769
Rpl12	106.532	87.9664	120.991	131.752	0.379074	0.0186783	0.0948532
Son	23.5982	27.1148	21.9252	22.6725	-0.183439	0.227376	0.497924
Gdi2	37.4598	31.8318	40.6992	38.1865	0.188175	0.229647	0.500561
Jchain	51.9292	110.349	262.915	302.757	1.805	0.000578118	0.00631086
Serpinb6a	67.5374	55.6574	87.4074	77.2928	0.41987	0.0104292	0.0617478
Dync1h1	25.1408	24.6402	20.1131	19.3058	-0.335252	0.0213003	0.10408
Nucb1	49.5095	42.8434	47.6626	45.5336	0.0142639	0.926215	0.977427
Capzb	115.861	102.039	134.624	125.099	0.254481	0.096704	0.29446
Col1a1	58.4268	87.0404	39.8074	30.7117	-1.0423	2.77511e-07	9.13061e-06
Tkt	45.5565	38.236	63.7603	62.2049	0.589237	0.000175231	0.00238355
Tpm2	64.3313	102.003	188.608	167.488	1.1008	5.12979e-08	2.04184e-06
Atp5f1	88.954	69.2101	123.074	119.32	0.616844	0.00022757	0.00295356
Serbp1	17.0534	14.024	20.3696	21.319	0.424907	0.00808687	0.0507726
Jup	54.3154	49.0072	63.0929	60.6978	0.262012	0.0804728	0.262246
2610528A11Rik	460.324	350.026	561.459	487.229	0.372726	0.0343732	0.145937
Cox7c	280.668	225.149	499.397	437.379	0.890003	1.15205e-07	4.15701e-06
Prrc2a	45.8769	51.0083	42.6031	43.2141	-0.173171	0.244354	0.518991
Capns1	144.232	135.62	163.113	148.379	0.155835	0.298462	0.577615
Ildr1	100.307	83.5858	64.4772	70.3656	-0.446379	0.00556554	0.0383124
Prss30	219.192	190.272	193.749	155.624	-0.227988	0.175826	0.429109
Ogdh	63.6581	58.8206	71.3657	71.0706	0.219146	0.137401	0.368063
Atp5d	180.57	152.075	232.341	225.811	0.462952	0.00313913	0.0247661
B4galnt2	276.646	204.084	207.629	215.113	-0.184628	0.294217	0.57403
Cyc1	147.965	114.966	209.63	215.557	0.694372	3.5603e-05	0.000638985
Cyb5b	79.2295	62.9431	91.6051	98.7115	0.421815	0.0111886	0.0649784
2200002D01Rik	180.023	121.167	327.353	281.056	1.01485	2.21055e-07	7.46764e-06
Gsn	94.7048	93.2665	106.997	106.367	0.184317	0.204922	0.468385
B3gnt3	120.014	104.838	107.279	119.161	0.0114937	0.941571	0.983193
Rpl37a	248.252	222.497	362.386	324.516	0.546334	0.000385874	0.00455121
Arpc2	191.641	157.1	168.449	165.249	-0.0625679	0.696792	0.875397
Actr2	70.2471	61.9459	72.2343	71.0442	0.117407	0.438936	0.707069
Tmem45b	78.7628	61.9294	78.9026	75.3333	0.133512	0.423753	0.694009
Selenop	140.263	129.601	134.227	118.549	-0.0931544	0.543312	0.785731
Ghitm	93.3437	72.2942	108.51	119.448	0.461737	0.00689861	0.0454135
Ahcyl2	20.354	16.9133	24.7681	28.8448	0.525892	0.00146389	0.0133895
Arl1	160.609	126.366	161.355	162.654	0.176081	0.28891	0.568745
Lima1	42.5863	40.047	39.3577	43.5047	0.00552699	0.970856	0.992065
Gna11	85.0116	70.0487	77.0003	89.9804	0.108088	0.519034	0.7702
Hadha	47.7461	49.6125	38.4668	38.7612	-0.332522	0.0214152	0.104424
Cald1	22.1741	32.2275	33.7336	24.5873	0.102618	0.617487	0.832311
Cnn1	59.8	109.161	212.038	187.529	1.24471	3.6977e-08	1.51823e-06
Sri	66.0047	49.2155	78.2764	86.4271	0.516395	0.00354241	0.0271139
Klf5	62.1768	63.5197	71.5857	72.1379	0.194972	0.177729	0.431651
Rps27	327.053	301.835	445.951	371.872	0.380175	0.0170548	0.0886092
Gas6	151.438	137.028	124.891	111.516	-0.285961	0.0639738	0.224093
Gcnt3	75.1517	61.7009	80.4993	85.5711	0.280308	0.0831901	0.267859
Tsc22d1	33.1	33.8867	49.8191	39.1735	0.411201	0.0127992	0.0718418
Ppp1cb	29.1536	26.2797	37.5548	38.7699	0.462735	0.00202664	0.0173933
Efhd2	161.435	146.535	144.106	138.968	-0.120338	0.420993	0.691685
Fuca1	110.776	91.82	109.065	98.4177	0.0353726	0.827707	0.938503
Spink4	471.415	404.992	957.17	1074.25	1.21411	2.57218e-14	2.77829e-12
Slc39a4	163.871	101.965	125.419	128.025	-0.0684907	0.737571	0.896201
Rpl30	117.128	95.3751	134.122	132.51	0.32841	0.0415736	0.166931
Myo1d	58.4086	50.3091	44.974	48.146	-0.222152	0.155383	0.398729
Ak2	154.993	134.363	183.403	176.838	0.317289	0.0393917	0.160959
Tmprss2	44.4903	50.9658	34.5659	53.1798	-0.119247	0.550154	0.789271
Hnrnph1	53.0032	60.8622	61.1909	62.7649	0.124423	0.412438	0.68398
Ces2e	152.632	96.0226	151.404	124.717	0.151411	0.470054	0.732544
Copa	39.0287	38.6708	35.4704	33.1689	-0.177424	0.226274	0.496388
Sort1	54.4671	46.1811	44.3751	42.5367	-0.210599	0.178825	0.433528
Sptan1	26.2117	26.1931	21.8048	21.4205	-0.276292	0.0572049	0.207648
Rps25	125.448	114.089	146.873	149.427	0.308157	0.0384553	0.158474
Adcy6	51.824	51.8771	43.6571	45.5816	-0.21507	0.140224	0.372901
Ywhah	86.8566	76.4388	98.1879	96.9467	0.258217	0.0899152	0.280919
Plekha6	28.6926	31.7232	19.7425	23.5994	-0.477126	0.00290488	0.0231404
Glul	86.8888	115.237	109.161	124.837	0.213619	0.222528	0.491256
Btf3	182.215	161.288	268.672	232.017	0.544712	0.000599249	0.00649404
Cpd	40.6083	35.8337	34.4224	37.3394	-0.0897978	0.562072	0.796763
Ube2d3	13.6266	13.0427	12.8646	13.986	0.0113307	0.939383	0.982234
Mgat4b	118.783	112.311	146.725	130.717	0.264998	0.0804486	0.262221
Uba1	68.0841	65.8225	59.9257	64.7803	-0.101117	0.496129	0.752184
Tjp3	107.138	89.0986	92.0783	91.5611	-0.0946231	0.550505	0.789413
Slc9a3r1	163.357	105.774	210.384	216.182	0.664961	0.000791825	0.00807967
Endod1	67.2798	50.6706	70.6472	83.8722	0.390615	0.030826	0.135394
Eif1	162.322	136.271	196.344	185.259	0.354962	0.0249513	0.116643
Pglyrp1	216.776	156.2	203.1	184.205	0.0550405	0.762576	0.908672
Myl9	143.494	201.183	419.953	358.656	1.17791	2.05278e-10	1.29129e-08
Krt18	193.971	178.726	325.137	335.035	0.826226	2.3796e-08	1.02006e-06
2610507B11Rik	38.7837	36.4997	32.3475	36.3066	-0.131429	0.38867	0.661939
Wdr1	36.5176	34.0586	41.2396	38.3441	0.174592	0.242661	0.516567
Npm1	110.573	89.6036	147.206	147.67	0.559882	0.000558769	0.00615908
Pdcd6ip	47.693	40.934	49.0378	49.5194	0.15441	0.319561	0.59817
Cnnm4	66.3615	53.1334	61.1523	70.084	0.136371	0.422413	0.693269
Gsdmc2	20.215	50.4592	143.355	322.451	2.72453	0.000980634	0.00956729
Atp2b1	18.1411	16.2759	28.551	30.927	0.790607	2.16935e-07	7.35875e-06
Gtpbp2	61.7018	55.3623	60.1772	56.9344	0.00180815	0.990504	0.997311
Rnf10	44.1818	38.8628	46.1937	44.8641	0.134106	0.379595	0.654505
Net1	67.9302	53.5914	61.1808	66.8249	0.0760558	0.651693	0.850081
C77080	55.0504	50.1515	44.9984	52.8206	-0.103445	0.516024	0.76781
Hnrnpm	60.4815	56.7574	86.8496	85.8063	0.55984	0.000138859	0.0019807
Anxa4	79.2527	61.8595	69.4362	72.4455	0.00883276	0.958127	0.988023
Snrnp70	37.4908	45.7927	51.5676	46.2026	0.233304	0.151253	0.391497
Tubb5	76.8318	63.8592	102.609	111.217	0.605103	0.000182385	0.00246656
Fkbp4	100.974	76.0142	142.157	155.783	0.752314	1.78193e-05	0.00035985
Uqcrc1	70.7807	58.0738	94.512	94.6949	0.555301	0.000543922	0.00602979
Slc9a2	41.3345	32.3204	56.4716	53.4019	0.577893	0.000598499	0.00649404
Tmem59	154.046	134.729	203.819	188.181	0.442057	0.0043082	0.0314924
Caprin1	37.624	32.8683	25.1793	29.7449	-0.358599	0.0275814	0.125438
Rnf213	14.6536	12.0009	7.11489	13.2169	-0.38898	0.101937	0.30479
Iqgap1	20.0125	19.9221	14.455	17.5061	-0.319527	0.0451487	0.176031
Fat1	21.4884	19.6271	16.0844	16.719	-0.324442	0.030989	0.135928
Sf3b1	25.4708	28.4048	28.6458	28.2096	0.0794708	0.595192	0.817727
Tspan3	60.6475	52.186	108.967	106.869	0.936919	1.32151e-09	7.18428e-08
Pfkp	25.8179	23.058	21.393	21.3884	-0.19086	0.207117	0.47163
Eif3a	60.0806	67.503	49.6884	55.376	-0.278178	0.0724864	0.243969
Ndufs2	140.121	110.758	184.251	171.677	0.505509	0.002456	0.0203034
Cttn	82.3391	75.5491	71.3583	80.4919	-0.0547639	0.722594	0.889255
Ppp2r1a	92.0555	79.6791	107.433	97.4058	0.255403	0.104911	0.31102
Vcp	58.5373	57.1431	73.346	75.1481	0.36179	0.0130859	0.0728924
Dazap2	109.319	90.7722	117.759	113.748	0.211458	0.185423	0.442309
Fus	23.0887	25.1725	28.5712	28.0846	0.233102	0.115533	0.331831
Cd164	70.1517	64.4953	69.6169	65.9175	0.0107591	0.942872	0.983557
Ddb1	78.4956	77.9917	69.3871	71.4236	-0.150706	0.301307	0.580208
Gpx1	243.729	209.504	260.7	261.599	0.205808	0.182704	0.439023
Ugt2b34	72.5469	50.689	83.902	96.2041	0.548204	0.00381366	0.0286164
Dst	9.21894	10.2681	5.6531	5.32504	-0.826153	4.40297e-08	1.78049e-06
Gmds	110.637	84.516	104.053	92.4329	0.0105913	0.951656	0.986112
Serp1	76.9024	67.6603	77.4491	79.5213	0.120069	0.430394	0.699832
Cdx2	151.822	125.348	171.947	170.782	0.30738	0.0538672	0.199232
Mgam	39.7973	34.0453	31.0881	32.3829	-0.217128	0.165558	0.415129
Adamdec1	103.963	108.895	121.907	121.069	0.192584	0.189331	0.448177
Gucy2c	87.3275	73.7078	77.1451	73.9096	-0.0912181	0.563623	0.797701
Clca3b	122.386	88.8917	42.8183	64.3597	-0.977928	4.62892e-06	0.000113059
Rps12	166.516	137.343	209.716	207.154	0.45727	0.00411875	0.0304602
Atp5c1	157.479	126.169	203.163	198.287	0.502113	0.00220583	0.018599
Pls1	82.8943	58.6403	86.174	86.5845	0.288309	0.116233	0.33253
Kpnb1	42.0324	37.5476	44.5295	48.1866	0.221797	0.150166	0.389359
Clic1	185.17	155.301	176.39	172.992	0.0383754	0.808354	0.930984
Mdh1	110.561	90.9726	167.255	166.756	0.729956	5.03656e-06	0.000120771
Mdh2	86.4407	66.1883	102.257	103.951	0.434985	0.0108502	0.063689
Trim25	54.571	50.0319	48.8153	51.4961	-0.0590177	0.694949	0.874147
Arf4	80.4921	78.729	88.305	93.9598	0.196588	0.18233	0.438482
Gne	46.5571	55.321	40.3663	49.5781	-0.177519	0.294834	0.574488
Rpl15	122.826	110.946	145.399	153.641	0.356607	0.0182313	0.093334
Lad1	90.0015	80.536	90.8846	97.035	0.141394	0.3548	0.633025
Laptm4a	159.582	153.375	191.059	185.594	0.268693	0.0669717	0.2315
Slc25a24	80.7625	71.8435	91.2145	95.6116	0.293218	0.055056	0.202307
Shisa5	89.3152	85.1016	86.2463	81.4001	-0.0557588	0.707534	0.880848
Serpina3n	253.951	259.795	46.7346	22.4735	-2.8909	1.00126e-08	4.64371e-07
Cdx1	168.739	157.549	183.996	213.148	0.285073	0.0675301	0.232684
Sema4g	58.2745	66.6668	64.9973	65.8965	0.0690492	0.649416	0.84957
Adgrg7	126.623	96.5186	93.9279	103.55	-0.175275	0.31584	0.594254
Irf7	50.2119	31.5936	87.0325	112.169	1.28458	2.47233e-09	1.30099e-07
Rpl34	107.867	93.7521	155.721	156.111	0.630361	3.97682e-05	0.000702059
Acadl	168.139	135.108	140.002	136.458	-0.132435	0.420458	0.691276
Tmcc3	44.4568	46.4565	41.6772	42.8277	-0.103755	0.477733	0.73836
S100a10	300.607	171.361	290.406	355.154	0.452149	0.0458606	0.178
Clint1	50.5709	47.6407	41.2824	40.63	-0.260423	0.0770214	0.254178
Myo6	29.5584	23.7572	22.0965	21.9432	-0.274745	0.0941572	0.289327
Sft2d2	61.1274	50.4882	56.3757	53.7794	-0.0179711	0.910937	0.972364
Rpn2	68.9484	57.4143	77.6419	76.4993	0.287777	0.0703741	0.239164
Ptms	148.009	162.41	245.454	231.46	0.621226	3.27696e-05	0.000597126
Srebf2	40.2765	34.6229	46.7866	46.2346	0.313783	0.0434057	0.17143
Sqstm1	91.8536	90.4455	94.3585	108.504	0.155874	0.308725	0.586948
Slc12a2	47.4915	48.6577	43.7319	46.9545	-0.0826745	0.575739	0.805014
Ctss	261.419	224.358	235.698	213.79	-0.110948	0.483845	0.743444
Mt1	219.262	244.525	165.829	140.691	-0.595928	0.00021404	0.00281805
Rpl26	212.625	171.873	290.616	285.209	0.583675	0.000326339	0.0039827
Cd2ap	22.0001	18.5416	18.528	18.742	-0.120244	0.445486	0.713212
Lmna	41.5641	40.9884	72.4052	80.8002	0.893716	2.55862e-09	1.33781e-07
Mal2	107.901	84.1639	112.497	112.696	0.230521	0.170269	0.420752
Rpl36	731.117	673.428	978.825	1017.59	0.508716	0.000639646	0.00681045
Rab1a	82.3434	73.6862	75.401	79.371	-0.010321	0.945999	0.984621
Fosl2	36.902	31.5417	32.4724	26.6407	-0.210498	0.210862	0.476128
Mkrn1	71.8917	51.0073	93.8899	79.8274	0.499845	0.00805457	0.0506278
Vdr	50.4588	43.3988	64.7106	58.5094	0.393774	0.0130535	0.0728099
Ctdsp2	60.8702	50.7839	54.5959	47.2805	-0.131278	0.42791	0.697508
Cycs	80.9514	61.8892	106.792	116.728	0.646984	0.000188112	0.00252528
Ppp1r1b	94.3041	92.1611	114.671	128.9	0.387072	0.0104955	0.0620511
Aldh1b1	117.816	101.924	149.18	145.443	0.424255	0.00617969	0.0416495
4931406C07Rik	23.2216	24.9415	33.9294	34.4149	0.506639	0.000569786	0.00623394
Fkbp5	35.7252	38.9757	21.3746	21.1066	-0.81255	4.91274e-08	1.97206e-06
Zbtb7a	44.579	42.6729	39.9218	47.9765	0.0123214	0.938372	0.981599
Dsc2	66.643	52.1911	52.2073	52.414	-0.182816	0.276015	0.554938
Itga6	33.5145	30.2909	22.2514	26.4847	-0.387121	0.0170527	0.0886092
Cant1	72.7339	63.0488	57.6831	65.3979	-0.140322	0.381524	0.656245
Tagln2	121.028	107.606	177.706	189.994	0.686836	7.52533e-06	0.000171837
Grem1	78.6775	105.219	79.8764	38.6685	-0.631422	0.226307	0.496394
Rps21	389.681	301.186	550.148	530.476	0.646278	0.00013157	0.00189151
Prelid1	125.717	90.2049	121.28	124.542	0.187859	0.299987	0.578549
Ets2	49.9536	54.3371	45.8626	47.4756	-0.158258	0.28774	0.567934
Uqcrfs1	200.591	146.69	294.145	303.534	0.784088	1.06329e-05	0.000231526
Sdcbp	48.6661	40.23	44.1077	43.0873	-0.026812	0.867117	0.955715
Dcn	54.9711	65.5934	40.3333	26.8842	-0.841366	2.24135e-05	0.000432923
Ehf	50.5585	48.3054	42.4323	55.4765	-0.0122502	0.943054	0.983561
Rpn1	70.0015	57.8685	74.1619	75.1091	0.224362	0.16068	0.406352
Xdh	31.8381	28.3768	15.307	16.1449	-0.935577	1.86495e-09	9.97351e-08
Cystm1	109.228	81.0905	137.461	133.144	0.508567	0.00377524	0.02838
Ptbp3	42.9861	35.2721	36.5273	37.0516	-0.0878596	0.586534	0.812497
Picalm	20.1321	19.0762	16.7588	16.5114	-0.23552	0.110514	0.322334
Slc44a1	47.4931	42.8685	45.0536	42.0081	-0.0524551	0.730261	0.892102
Txndc5	63.17	67.3622	55.7892	66.0991	-0.0969102	0.540107	0.783831
Ptprf	33.6746	33.6476	27.5711	28.0016	-0.275125	0.0597826	0.214008
Tfrc	73.1109	44.0069	37.1417	36.3344	-0.672351	0.0014907	0.0135534
Lgals9	107.024	99.3963	112.929	125.87	0.211755	0.170782	0.421467
Eif5	42.103	33.7679	39.8691	41.7077	0.105687	0.523123	0.773226
Sptlc2	43.1596	36.9205	35.7632	34.6771	-0.183909	0.238915	0.512411
Add1	36.2351	32.2286	35.2421	32.5567	-0.012911	0.933304	0.980145
Ifitm3	488.682	432.595	323.2	236.275	-0.718742	7.89699e-05	0.00123479
Mapk13	91.0262	81.06	114.549	96.4159	0.294955	0.068505	0.234992
Clmn	24.6228	25.3898	19.4817	20.2916	-0.328791	0.0253499	0.117769
Cenpb	58.4118	52.4627	55.5646	56.7848	0.020394	0.893091	0.966742
Cmas	56.608	46.6081	69.8945	68.894	0.428292	0.00780867	0.0496717
Aplp2	46.2754	49.9149	47.046	45.8277	-0.0489164	0.74154	0.897927
Sema4a	65.2614	48.0873	55.1013	47.0747	-0.149079	0.416019	0.687419
Pitpna	68.947	59.8188	79.4904	71.3577	0.229432	0.147998	0.385932
Hnrnpa0	106.936	91.4507	114.516	115.643	0.21551	0.167841	0.418361
Nans	50.5634	53.9057	64.071	81.3036	0.47866	0.00417968	0.030786
Cyp2c65	166.692	124.964	220.143	174.932	0.438516	0.0187974	0.0952925
Klf6	66.2689	57.5508	65.9167	74.6389	0.184259	0.249106	0.525538
Ywhab	83.6907	70.1664	83.4594	88.273	0.15977	0.317879	0.596674
Dynll2	89.2879	78.4524	125.605	123.493	0.571716	0.000194297	0.0026052
Rhob	130.969	113.587	105.718	101.475	-0.238039	0.126566	0.349119
Bzw1	64.2208	59.4563	77.4952	83.9041	0.385527	0.0108608	0.0637287
Clcn2	49.8868	41.2872	35.1262	39.2288	-0.292939	0.0761538	0.252279
Hnrnpa1	80.6166	83.0945	71.1879	80.648	-0.106819	0.486208	0.745065
Trak1	21.228	21.0361	18.7544	22.1405	-0.045749	0.77115	0.913408
Rtn3	59.2769	51.7807	71.0571	62.5063	0.267302	0.0930407	0.287174
Slc4a2	36.438	35.3573	35.3913	36.1172	-0.00426266	0.976765	0.993959
Ptprh	72.6316	49.1407	66.4558	61.458	0.0715022	0.711233	0.883091
Higd1a	83.5627	59.7382	115.721	126.953	0.760792	3.56505e-05	0.000638985
Slc6a8	60.4264	45.9863	46.8259	51.9204	-0.106866	0.542799	0.785446
Mep1a	106.375	71.5935	111.6	98.2461	0.238175	0.221521	0.489824
Rps13	94.4572	83.8633	152.232	135.788	0.692851	9.4634e-06	0.000209676
Pdia6	93.5084	82.9082	80.0514	87.7439	-0.0709108	0.646975	0.848278
Pde9a	93.4349	128.652	78.842	72.1063	-0.554832	0.00203765	0.0174695
Rhoa	37.605	34.5432	39.4693	40.0603	0.141903	0.342625	0.6222
Pcbp1	147.161	141.539	148.681	169.48	0.141822	0.356496	0.634673
Hnrnpl	44.1709	45.5467	53.9585	51.2309	0.23109	0.11617	0.332458
Sdc1	72.3575	68.6011	76.7112	74.0253	0.0981377	0.507647	0.761772
Ddx6	35.9023	34.0169	33.4457	35.7858	-0.0127385	0.932106	0.979548
Abcc3	47.1012	35.9874	56.5728	58.2656	0.467817	0.0065096	0.0433041
Hadh	53.1521	41.7499	79.4124	74.3966	0.697541	3.37407e-05	0.000612782
Cpt1a	63.845	74.9804	59.5605	55.8935	-0.264092	0.0921735	0.285292
Atp11b	34.8287	28.8448	28.4065	27.8278	-0.178177	0.267253	0.545667
Eif6	94.6038	80.4326	120.586	107.486	0.382868	0.0178415	0.091854
Fkbp8	61.194	51.8587	72.853	69.32	0.331752	0.035828	0.15102
Aqp4	56.9356	53.1965	40.599	67.1536	-0.0296971	0.887914	0.964649
Dnm2	50.0935	50.4789	50.0603	47.5462	-0.0416872	0.777511	0.916432
Ssr3	75.3254	68.1939	68.4876	72.2626	-0.0267215	0.85995	0.952804
Col4a2	42.886	60.0757	31.6597	21.9811	-0.938726	6.45768e-06	0.0001506
Stat3	28.4882	33.107	22.6806	19.6456	-0.539567	0.000867032	0.00870888
Pfkl	39.5774	30.467	46.6877	47.0186	0.420807	0.0137176	0.0756772
Ndrg1	41.357	39.5398	43.3732	37.2369	-0.00388107	0.980194	0.994804
H1f0	133.144	115.984	176.459	182.278	0.527303	0.000619608	0.00664449
Ifit1bl1	106.187	50.4291	94.69	138.691	0.575295	0.288634	0.568452
Trpm4	26.5518	21.0156	24.0604	25.6422	0.0644133	0.701667	0.877261
Arcn1	19.1385	18.2789	15.5665	17.5586	-0.174158	0.256406	0.534562
Tmed2	112.535	102.106	120.412	121.61	0.174552	0.245601	0.520553
Ybx3	82.5949	72.6312	119.989	113.44	0.589801	0.000129231	0.00186771
Cab39	36.6267	32.3731	39.8587	42.9437	0.264437	0.0884782	0.278336
Cox6c	68.4435	55.5091	113.521	106.69	0.830094	4.00816e-07	1.28277e-05
Golga4	22.0336	23.0314	17.1263	18.8362	-0.323701	0.0314644	0.13732
Gng12	62.4585	53.1657	55.2436	57.2578	-0.0382868	0.808133	0.930984
Ifngr1	114.847	94.2247	90.3362	88.4436	-0.22477	0.164854	0.414355
F11r	100.82	80.4351	124.037	116.352	0.408283	0.0142268	0.0775756
Entpd5	34.1969	28.0479	63.079	67.5841	1.07098	4.89377e-11	3.37588e-09
Rpl37	164.699	137.73	200.837	197.208	0.397444	0.0123438	0.0698347
Epn1	99.4498	86.5536	110.776	102.399	0.197836	0.206447	0.470442
Slc26a3	40.9478	26.7273	52.7172	62.18	0.764285	0.000162314	0.00224789
Rps28	185.247	149.161	281.578	262.198	0.702366	2.0265e-05	0.000399892
Huwe1	11.9732	13.0182	8.5124	9.42204	-0.476765	0.00187688	0.0163559
Cmtm4	39.4933	35.5399	34.6932	35.8348	-0.0879874	0.561638	0.796526
Tcf25	51.0004	52.5626	50.3579	47.3555	-0.0823414	0.578013	0.806272
Ccni	77.297	65.6921	97.9922	85.0739	0.357461	0.0291662	0.130274
Thbs1	48.0246	74.9102	57.1686	37.1881	-0.379336	0.0967066	0.29446
Perp	141.22	98.1258	166.457	161.459	0.454869	0.015098	0.0811215
Plscr1	102.181	93.3187	101.498	110.902	0.121077	0.431237	0.700601
Rps6ka1	63.921	58.66	65.966	67.1242	0.120046	0.423351	0.693695
Psmd2	61.1329	51.9383	76.0359	72.3506	0.393237	0.0130197	0.0727066
Dag1	35.397	36.3758	40.6926	42.9192	0.221971	0.134662	0.36381
Atp10b	35.2106	30.9478	18.087	21.4015	-0.742981	5.68277e-06	0.000134244
Tor1aip2	26.1179	24.1264	31.9967	33.294	0.37934	0.0115314	0.0664055
Mlf2	60.0455	51.5017	89.3064	82.9186	0.62775	6.85748e-05	0.00110379
Cox5b	162.524	113.305	241.09	234.689	0.787171	2.34944e-05	0.000449412
Tapbp	76.7302	67.0829	82.0968	73.7807	0.117307	0.460123	0.725607
Nadk	75.4699	67.588	72.1994	80.1748	0.0924458	0.552995	0.790496
Slc25a20	62.7911	53.7587	57.8623	51.3642	-0.0926006	0.565597	0.798889
Abcd3	41.3525	40.628	49.4648	44.3124	0.195333	0.195476	0.456345
Arl6ip1	115.607	90.0043	122.113	114.481	0.203364	0.232146	0.503418
Ipmk	40.1501	30.6469	48.9644	47.9856	0.454431	0.00810235	0.0508503
Hdgf	78.7501	66.1507	125.739	110.194	0.704309	1.80842e-05	0.000364302
Golgb1	25.4557	28.1398	16.8943	18.3042	-0.604659	7.46763e-05	0.00117662
Lpp	12.1737	13.5226	11.2642	10.2557	-0.25422	0.098336	0.297545
Kif5b	36.8053	32.8489	31.8736	32.8708	-0.104124	0.496711	0.752376
Zbtb7b	49.0202	43.0303	43.2175	51.8097	0.0473811	0.774148	0.914649
Esrp1	44.8917	37.0541	43.3819	45.3074	0.115237	0.475921	0.736467
Rgs5	52.5313	57.8401	55.2449	40.6804	-0.200976	0.26226	0.540593
Btnl5-ps	124.688	102.01	112.651	115.509	0.0103792	0.94927	0.985588
Sfpq	50.5871	49.7599	54.5148	54.8308	0.125425	0.394163	0.667083
S100a11	674.568	478.391	610.918	470.238	-0.0923137	0.641439	0.845206
Fam162a	379.303	231.832	402.539	371.799	0.34175	0.103222	0.3074
Btg1	54.8615	44.102	62.7309	51.7513	0.210976	0.227399	0.497924
Rpl35a	66.1866	57.7187	105.1	105.055	0.763449	7.04053e-07	2.13268e-05
Nlrp6	55.5748	47.7894	48.3916	52.9991	-0.0264968	0.867807	0.955986
Tgm2	91.1683	77.5489	34.2567	24.9622	-1.50988	3.49196e-16	5.07354e-14
Slc16a1	54.1292	47.1607	88.8659	90.8399	0.8284	7.29718e-08	2.80574e-06
Eif4ebp2	47.7656	44.7986	48.2414	46.3472	0.0325584	0.827065	0.938371
Tmed10	43.8213	43.0258	48.7175	48.81	0.168851	0.249523	0.526022
Ubr4	14.6136	15.6566	12.3388	11.8729	-0.320532	0.0317505	0.138124
Gabarap	161.916	125.24	172.183	162.283	0.220886	0.195726	0.456562
Dnaja1	28.3699	24.708	27.1005	34.9908	0.22779	0.194008	0.45399
Prr15l	61.4746	45.3803	97.6976	85.3263	0.777081	1.85492e-05	0.000372031
Srsf1	40.0721	37.4085	47.4309	51.2981	0.351141	0.020658	0.101607
Rab7	101.12	92.0819	99.6626	98.1451	0.0353012	0.815114	0.933776
Ppp1r15b	43.5695	42.8562	46.7457	47.8307	0.131575	0.371632	0.64737
Cd24a	87.5742	65.0547	105.135	119.525	0.55869	0.0020404	0.017484
Mall	154.64	94.8403	136.681	121.555	0.050006	0.812888	0.932791
Eps8	25.3693	17.9603	15.2806	17.0773	-0.420392	0.0253656	0.117808
Cox6b1	337.009	245.976	551.481	513.746	0.870366	1.29781e-06	3.65671e-05
Surf4	84.033	78.6716	77.2743	77.0845	-0.0745706	0.616332	0.831329
Uqcrc2	92.05	72.0766	120.92	128.504	0.604829	0.000359326	0.004303
Mfsd6	34.7547	30.4119	24.6087	28.4236	-0.295815	0.0680331	0.233822
Ang4	21.327	15.1372	289.404	718.159	4.78929	3.92465e-13	3.57972e-11
Ankrd13a	43.5039	38.9653	42.0162	43.9498	0.0612706	0.689144	0.869868
Prdx5	126.501	102.439	156.549	137.389	0.361442	0.0318419	0.138197
Pdxdc1	37.3675	33.9004	21.8382	26.2961	-0.564567	0.000568721	0.00623394
Tmc4	60.79	63.6522	59.8808	55.6099	-0.106145	0.477744	0.73836
Trp53inp2	54.9135	44.2425	53.8515	46.6828	0.0207742	0.902971	0.970221
Gda	60.0047	52.3916	28.5198	23.7318	-1.10417	2.95375e-11	2.07242e-09
Ppp2ca	33.738	30.336	40.1935	42.3153	0.366177	0.0163073	0.0858428
Nisch	19.1855	24.5233	16.9841	16.8623	-0.36677	0.0278687	0.12636
Xbp1	98.6006	98.1646	59.9862	67.7226	-0.621861	4.57031e-05	0.000789015
Rps15a	38.8148	34.4477	49.6653	53.0715	0.489157	0.00151828	0.0137516
Aldh1a1	47.4549	29.6669	68.7164	80.1103	0.948949	5.7202e-06	0.000134934
Oasl2	26.2397	15.6294	24.0801	34.239	0.478733	0.0426599	0.169545
Gprc5a	95.0829	105.098	150.99	174.717	0.704231	8.07747e-06	0.000182116
Gale	115.815	92.7482	123.036	120.854	0.226739	0.169809	0.420184
Rtn4	40.6406	36.7869	38.8683	33.3346	-0.0996857	0.532161	0.778978
Rbm39	35.849	38.8994	35.3985	37.7252	-0.0298551	0.842893	0.944809
Copb2	42.0565	35.5653	43.6613	42.5127	0.151911	0.337634	0.61633
Lrp10	57.6887	51.3119	56.5003	55.6696	0.0426043	0.781002	0.918189
Sdcbp2	181.983	133.326	210.527	221.512	0.455246	0.0111322	0.0647197
Fkbp1a	65.8888	59.0261	77.1373	69.4633	0.232103	0.136921	0.367608
Sod1	57.6223	46.6328	90.0898	84.3161	0.743316	6.47969e-06	0.000150899
Ganab	72.3334	69.6409	60.1487	62.5082	-0.209472	0.157606	0.40236
Chd4	26.8271	32.3251	31.9976	32.671	0.13067	0.411735	0.683408
Cnbp	66.7052	69.3091	84.2986	95.1271	0.401443	0.00893645	0.0546724
Prkcd	46.4587	38.9139	49.6714	55.8608	0.307105	0.0608052	0.216639
Ppp1ca	193.729	167.219	178.649	194.874	0.0507242	0.749299	0.902086
Slc40a1	31.2669	22.5411	23.2241	22.2605	-0.241742	0.186165	0.443286
Sdhd	194.994	162.016	259.383	262.573	0.549094	0.000606746	0.00655797
Crk	49.209	50.5899	47.6433	53.0844	0.0151562	0.920709	0.974798
Spint1	92.1962	73.3536	86.0926	85.651	0.0539907	0.746377	0.9007
Afdn	25.2199	25.6914	20.434	22.1711	-0.255219	0.0891162	0.279694
Eif3c	72.9513	66.6968	68.2241	71.0097	-0.0028819	0.984828	0.995303
Esrra	110.872	90.469	112.537	111.212	0.153288	0.345653	0.625602
Slc35a3	22.9103	21.264	20.0498	24.9524	0.0284551	0.864294	0.954462
Arf3	54.5192	46.4936	53.0908	49.0866	0.0176032	0.912235	0.972364
Rock2	19.777	18.7491	15.3074	14.6206	-0.362988	0.0153282	0.081962
Hint1	211.671	164.33	424.361	445.843	1.21163	1.0806e-12	9.3869e-11
Cdkn1a	83.1107	55.4201	67.3839	73.1809	0.0216707	0.911999	0.972364
Naip1	59.155	40.6396	43.4955	44.44	-0.181863	0.337207	0.615953
Mrfap1	141.766	126.508	175.486	180.199	0.408219	0.0075648	0.0485341
Dlst	24.7465	22.4444	29.5282	29.1205	0.314897	0.0374537	0.155753
Ptgfrn	24.1737	23.0009	18.1106	20.0132	-0.305703	0.0460123	0.178265
Slc35c1	74.0294	64.4484	68.8831	80.2752	0.108621	0.506852	0.761136
Nus1	56.1965	44.1533	51.171	50.2048	0.0156235	0.926147	0.977427
Scarb2	40.1902	43.8364	38.6643	33.5866	-0.216276	0.168281	0.418802
Mgst3	193.534	118.759	299.358	380	1.12181	2.65237e-07	8.79729e-06
Mgat4a	23.1714	22.9705	17.4067	16.9663	-0.423305	0.00398629	0.0296946
Plet1	245.755	190.605	84.0571	65.6918	-1.54247	7.89426e-17	1.23436e-14
Tardbp	29.3433	28.8075	31.2166	34.6264	0.180897	0.233541	0.505167
Myo7b	43.6007	33.0868	36.9462	34.7763	-0.0957588	0.583475	0.810532
Set	52.3276	44.2296	67.7193	66.9739	0.48137	0.00246761	0.0203789
Mprip	17.6767	20.8298	15.6343	15.3981	-0.309395	0.0489259	0.186502
Brd2	33.3013	27.8954	32.7409	30.6393	0.0516173	0.749704	0.90217
Cds1	71.6351	53.1049	59.1704	57.9273	-0.0904128	0.610726	0.828054
Lman2	35.4205	31.5873	30.9167	31.3256	-0.105134	0.491266	0.748983
C1galt1	45.8302	43.8468	35.1352	36.1401	-0.329835	0.0263886	0.121256
BC005537	38.9008	37.8022	41.2498	43.0066	0.137061	0.356617	0.634681
Ddost	128.215	106.498	125.125	124.393	0.0893445	0.577828	0.80613
Srsf3	26.6831	25.3559	34.3549	38.6161	0.489321	0.00147346	0.013447
Vipr1	41.6509	41	35.3358	40.5468	-0.12152	0.433816	0.703237
Coro1c	24.3132	21.5219	26.0433	26.0501	0.185916	0.227188	0.497728
Sptssb	138.726	118.937	153.562	123.682	0.106591	0.53437	0.779848
Gsdmd	101.393	88.8379	88.8645	84.2418	-0.134938	0.389306	0.662185
Hsd11b2	150.401	162.237	120.296	94.8867	-0.53755	0.00138453	0.0127991
Camk2n1	67.4855	53.924	50.3729	40.519	-0.41695	0.0200402	0.0994318
Itpk1	76.2064	57.9327	82.8912	80.0727	0.281677	0.104701	0.310514
Nfe2l1	42.4395	45.7872	43.1882	43.101	-0.0303008	0.839154	0.943573
Epb41l4b	28.6781	22.4986	24.684	26.7093	0.00716905	0.966568	0.990243
Lyz2	339.053	456.618	86.1661	77.5439	-2.27896	7.12466e-38	1.2997e-34
G3bp1	31.5931	29.2112	35.8406	37.6907	0.275632	0.0686255	0.235218
Ces2c	97.8972	80.3244	132.359	156.628	0.698584	4.16602e-05	0.000730745
Alas1	39.8169	34.5488	47.8497	49.9308	0.396183	0.01099	0.0640974
D17Wsu92e	45.3045	40.8431	48.5207	46.9645	0.149731	0.326381	0.604186
Sdc4	100.663	87.0441	108.142	89.4865	0.0752737	0.653333	0.851303
Ran	73.6313	52.2028	110.767	118.689	0.867506	2.99333e-06	7.63113e-05
Cib1	101.379	72.9656	137.814	134.649	0.64486	0.000386789	0.00455566
Itga3	40.6915	43.8129	35.4003	35.1132	-0.259408	0.0833904	0.268241
Smg1	9.61927	10.0662	7.03575	8.14188	-0.373248	0.0176235	0.0910455
Nars	86.0193	78.4942	82.3693	91.951	0.085044	0.586587	0.812502
Stt3b	58.4217	59.2213	51.7866	53.2045	-0.162511	0.271431	0.550186
Gak	37.82	33.3507	37.498	36.7355	0.0620161	0.688235	0.86951
Galnt4	49.2024	46.7282	48.9622	47.2477	0.00557435	0.970162	0.991603
Tmbim1	17.3543	15.6019	21.5787	20.2393	0.344793	0.0252013	0.117397
Rps27a	95.3664	168.99	144.226	120.643	0.00562699	0.980099	0.994804
Rhoc	138.185	110.182	190.205	171.791	0.544396	0.00129911	0.0121324
Akap13	12.0067	12.6295	8.06854	9.04374	-0.523852	0.000672634	0.00706094
Atp5j2	68.5754	51.0091	100.057	96.8652	0.720413	4.46697e-05	0.000774184
Slc25a10	58.0964	48.0759	84.2246	80.2453	0.632473	9.81603e-05	0.00147853
Dbi	172.083	131.868	252.653	223.526	0.648459	0.000216849	0.00283909
Nckap1	50.6479	41.9593	42.9263	45.9252	-0.0585247	0.720137	0.887962
Akt1	55.5348	52.2327	52.8591	56.2859	0.0198397	0.895779	0.967536
Erbb2	49.3584	35.0476	53.8894	48.0575	0.273004	0.144798	0.380793
Naca	33.6919	25.1536	44.3097	48.4968	0.658239	0.000215556	0.0028312
Cct2	84.6535	75.3751	104.069	100.635	0.356448	0.0205668	0.101219
Odc1	59.2205	43.7913	82.2454	91.0117	0.751049	3.15879e-05	0.000578161
Itgb4	38.1415	29.6773	26.0083	26.3842	-0.371352	0.0300483	0.132795
Rpl22	82.67	65.5432	108.187	112.517	0.575479	0.00056779	0.00623126
Tns1	8.11598	13.9253	17.0359	15.7529	0.575797	0.00792933	0.0501157
Rpl35	182.229	147.818	265.972	257.679	0.666957	4.61005e-05	0.000793372
Neu1	58.2599	45.8665	79.4591	76.2657	0.581606	0.000563099	0.00619636
Aqp8	86.9524	75.6455	285.606	284.735	1.81177	1.00863e-31	1.03498e-28
Numa1	32.2534	29.4329	27.6941	26.4195	-0.187701	0.218168	0.485679
Csde1	22.3703	19.8801	20.8464	22.3991	0.0349695	0.822237	0.936826
Uqcrq	114.048	82.9285	189.778	174.094	0.886127	1.08096e-06	3.10809e-05
Cnot1	13.7898	13.1647	11.2993	13.3726	-0.125942	0.430353	0.699832
Ewsr1	35.0131	38.3899	41.8375	40.5761	0.168771	0.263308	0.541592
Ptbp1	47.6021	46.5942	42.8971	49.1329	-0.0318414	0.837781	0.94318
Atf4	85.0156	82.9373	123.636	114.826	0.507101	0.000718078	0.00745693
Clta	134.465	117.315	156.678	142.761	0.251207	0.111956	0.325452
Myo5b	26.6048	20.0557	23.3449	23.3279	0.00124999	0.994307	0.998443
Nono	52.1476	47.2789	56.0775	54.4719	0.154272	0.311333	0.589809
Pank3	32.7793	28.4876	28.6863	31.9177	-0.0143129	0.928828	0.978091
Slc37a1	72.3905	67.8291	48.0889	52.428	-0.478684	0.00178583	0.0157042
Lrrc59	70.4557	73.1797	51.8746	66.2508	-0.280049	0.0988633	0.298865
Pmp22	62.0138	56.3142	133.379	164.165	1.33186	1.2906e-15	1.69513e-13
Mettl7b	186.359	122.075	267.037	242.756	0.725397	0.000271119	0.00340308
Sfn	129.748	107.536	174.434	198.472	0.653457	8.63726e-05	0.00133277
Hnrnpc	54.3644	51.388	63.2447	66.9865	0.301891	0.0438924	0.172399
Ccnl2	40.7105	47.3801	38.1504	40.0234	-0.170303	0.277951	0.556715
Sh3bgrl2	34.3387	27.5629	28.3027	27.9867	-0.136107	0.4119	0.683414
Nfe2l2	58.5757	53.2861	61.5413	65.2777	0.182478	0.233878	0.505438
Arfgef1	23.5272	20.8	18.1504	18.5703	-0.270297	0.080384	0.262085
Vdac3	36.0975	31.3704	64.3322	58.4108	0.864491	4.87506e-08	1.96173e-06
Irf1	64.2906	48.4619	55.8205	56.2152	-0.00831903	0.962163	0.989284
Slc38a2	24.1381	24.7983	23.379	24.2803	-0.0364601	0.806764	0.930228
Eif3b	59.897	55.7006	63.0579	68.7995	0.191397	0.214356	0.480975
Shroom3	16.348	13.9304	14.9247	17.2515	0.0890964	0.591444	0.814732
Idh3b	66.0411	60.9538	67.7427	71.8492	0.137904	0.364841	0.640893
Wars	66.2313	55.2073	42.9305	49.2825	-0.395813	0.0191052	0.0963719
Azin1	35.9931	33.8021	44.7452	39.2687	0.26873	0.0843081	0.270089
Scamp2	67.5619	58.2489	73.5141	67.2272	0.162865	0.30909	0.587139
Ssfa2	45.1784	40.2977	32.3829	37.4572	-0.289945	0.0725322	0.24398
Acsf2	42.4753	49.7734	93.3674	97.6369	1.05198	1.9598e-11	1.42372e-09
Pdlim1	35.5877	34.7239	63.3085	59.7731	0.809212	5.21186e-08	2.06687e-06
Tln1	23.9734	27.2082	19.8913	18.7498	-0.403729	0.00917612	0.0558804
Gnai3	73.9945	60.8668	63.9846	69.1881	-0.0169738	0.918046	0.974357
Slc2a1	64.7805	58.4022	57.364	56.5215	-0.111928	0.465945	0.729394
Hk1	23.2435	24.9539	24.4419	26.9396	0.094175	0.540155	0.783831
Pmm2	41.0076	35.5109	35.1611	35.5805	-0.112012	0.477111	0.73766
Helz2	14.8494	16.9199	15.9394	19.6199	0.164767	0.330613	0.608981
Muc3a	93.7677	112.144	152.657	123.902	0.427302	0.0130398	0.0727696
Rpl36a	137.759	107.389	201.536	176.343	0.62509	0.000331308	0.00402621
Suclg2	43.2299	33.78	53.9235	55.0258	0.501546	0.00322173	0.0252358
Anxa1	90.3879	68.0904	81.8195	81.7369	0.0463781	0.79203	0.922565
Hnrnpf	69.9466	64.2158	64.2575	72.8555	0.0329449	0.834759	0.941359
Ctbp1	46.1269	42.1159	51.6838	54.1601	0.263808	0.0844189	0.270226
Clstn1	54.9514	52.6707	42.4211	39.8531	-0.386122	0.0103263	0.0612491
Tuba1b	92.1809	65.1357	151.113	149.596	0.93543	4.72707e-07	1.49536e-05
Rpl38	380.646	305.636	610.753	526.212	0.729192	2.17339e-05	0.000423282
Jpt1	98.5549	83.6972	126.388	119.6	0.433755	0.00657377	0.0436602
Tmem8	69.65	53.1003	61.6526	59.2703	-0.020789	0.905138	0.97058
Cgn	37.9598	40.1387	28.2448	32.9122	-0.350812	0.0266609	0.122213
Prkar1a	49.5134	51.5723	57.6785	51.586	0.113728	0.457388	0.722809
Atp5h	138.202	118.976	202.758	187.863	0.604113	0.000142283	0.00202252
Hmgcs1	47.2293	34.8044	69.4516	56.1898	0.615637	0.00112117	0.0106824
Sectm1b	89.4235	61.8043	117.719	93.6935	0.483785	0.0152068	0.0814834
Calu	50.3118	51.434	45.941	46.0196	-0.144268	0.329241	0.607563
Rbm47	26.9631	25.8733	32.8641	34.169	0.344866	0.0213872	0.104318
Junb	114.298	86.8273	113.982	87.5971	0.0038396	0.983924	0.995275
Ablim1	24.3095	20.841	15.945	15.6423	-0.514245	0.00111941	0.0106764
Hspa4	37.0613	37.4537	40.6034	43.3305	0.173412	0.247138	0.522607
Midn	48.2105	54.7394	55.7125	57.1209	0.134149	0.382013	0.656291
Nupr1	72.5633	73.5218	83.9743	82.5952	0.190874	0.200829	0.463155
Fasn	18.9259	16.8027	19.3723	23.3258	0.258622	0.119615	0.338185
Chmp1a	64.3691	54.7888	74.4145	72.1837	0.300129	0.0592287	0.212736
Cyp2d34	117.286	67.084	69.3233	56.9947	-0.545575	0.0167364	0.087481
Cbr1	58.9839	47.6633	143.904	143.727	1.43245	2.82299e-18	5.20762e-16
Itpr3	25.104	24.4895	18.4841	19.3191	-0.39005	0.00949872	0.0575751
Cd82	73.7557	60.2026	87.5578	85.9021	0.373871	0.0223208	0.107688
Fabp2	191.272	121.719	379.93	404.347	1.32577	6.13779e-11	4.14692e-09
Uqcrh	168.316	128.534	268.67	241.874	0.783111	8.05152e-06	0.000182116
Sbno2	23.8801	25.3881	14.922	13.323	-0.801205	2.25188e-07	7.57608e-06
Specc1l	17.628	14.8891	15.3149	14.9351	-0.103147	0.519965	0.771165
Klf3	21.6417	18.2872	19.4903	19.4607	-0.0346172	0.828205	0.938693
Acly	37.1588	37.0084	32.8269	45.2975	0.0769608	0.671095	0.861727
Plpp2	138.989	92.5539	130.278	125.479	0.144023	0.46356	0.72816
Pxn	29.8911	28.8236	25.1841	24.775	-0.231533	0.119716	0.338353
Cluh	29.2549	32.9435	32.165	36.4498	0.14367	0.366086	0.641864
Idh1	90.8608	77.2643	79.965	82.6734	-0.0466463	0.769116	0.912117
Mboat1	59.6763	45.0424	54.393	59.9493	0.127854	0.473685	0.734779
Leng8	30.7944	40.3397	29.8679	28.2684	-0.288974	0.0942714	0.289407
Mpst	103.328	58.7984	143.719	138.789	0.801343	0.000310931	0.0038296
Edf1	166.926	128.385	213.729	203.009	0.497776	0.00391777	0.0292771
Sf3b2	67.1372	59.2056	72.5622	70.4952	0.18047	0.2452	0.520249
Ncor1	18.8088	18.9267	14.0407	16.3547	-0.310235	0.0482392	0.184752
Acads	90.4511	72.9203	123.475	123.418	0.596783	0.000301325	0.00372807
Rab5c	100.715	85.2869	107.186	100.21	0.158137	0.325837	0.603857
Pafah1b1	21.0996	19.4717	23.9231	24.6253	0.260378	0.0860865	0.273273
Neurl3	77.9294	78.9393	67.6511	68.8164	-0.19938	0.176591	0.430002
Trip12	13.6719	13.0075	10.2981	11.2101	-0.309229	0.0434803	0.17156
Uap1	49.5448	44.3475	57.1236	62.8656	0.355267	0.0237922	0.1127
Ogt	26.2689	30.6704	26.0851	25.5079	-0.140357	0.370288	0.645904
Map2k1	61.5358	53.7306	67.3209	68.3649	0.236562	0.130126	0.355122
Ush1c	58.9144	47.7244	60.5229	56.0944	0.129998	0.435863	0.705024
Serinc2	96.6791	83.1323	111.42	101.826	0.247113	0.122469	0.34213
Atp9a	38.3844	31.179	37.58	36.4208	0.0902307	0.584832	0.811236
Purb	26.3094	25.6645	24.6074	26.4167	-0.0249888	0.868362	0.956253
Ubc	66.3526	46.3546	86.7073	79.8178	0.563774	0.00294376	0.0234047
Sec61a1	36.745	38.8001	21.7862	25.7463	-0.666403	3.07885e-05	0.000566053
Sec24c	35.8466	36.9589	31.1413	32.9236	-0.182783	0.222187	0.490766
Rpl29	179.992	153.516	227.77	244.783	0.504034	0.00163463	0.0145855
Atp5j	61.9507	49.2103	86.6611	92.0273	0.685884	4.67827e-05	0.00080259
Crip1	66.6118	53.1515	170.882	192.105	1.60088	3.86007e-21	9.31981e-19
Flii	44.6656	39.126	38.8554	39.0746	-0.103372	0.508395	0.762508
Samhd1	28.3567	23.7681	16.9053	15.3468	-0.691637	2.71918e-05	0.000507312
Trim2	12.0831	10.2362	9.99485	10.9725	-0.0888364	0.58453	0.810952
Prpf8	28.4625	27.9499	21.4861	23.8422	-0.313873	0.041599	0.166945
Llgl2	45.8394	40.5062	44.6567	48.9781	0.118328	0.453671	0.720276
Ugp2	62.0965	55.1749	81.6179	80.4602	0.468103	0.00244679	0.0202561
Sdf4	37.393	31.3801	38.0953	34.5617	0.0802551	0.623686	0.835006
Parm1	41.0421	43.1767	40.3688	43.1923	-0.00951782	0.949736	0.985686
Csnk1d	40.132	37.9327	46.1838	44.0623	0.210545	0.162941	0.410472
Ccl6	92.2343	104.411	103.376	107.009	0.0993451	0.523234	0.773288
Capza2	34.5921	30.124	41.0744	44.8073	0.409581	0.00991889	0.0594337
Arpc3	82.7686	65.6431	92.3147	80.1529	0.217544	0.209771	0.474776
Sparcl1	47.5747	61.7148	85.9584	73.0814	0.543203	0.00225449	0.0189282
Fa2h	67.0194	52.0156	75.077	70.5475	0.291741	0.091387	0.28395
Rnf128	70.4786	52.1106	69.3052	64.4363	0.126354	0.481849	0.741842
Eif3f	79.2527	72.5791	71.8852	70.6846	-0.0894836	0.55626	0.793456
2900026A02Rik	22.2064	17.3724	15.8146	18.7701	-0.193378	0.279089	0.557656
AA467197	149.724	89.791	207.421	218.791	0.831845	0.000105141	0.00156661
Fam168b	38.077	38.5763	37.4351	37.6784	-0.027675	0.852705	0.949209
Suclg1	44.0188	39.5921	49.9758	53.4943	0.308865	0.046357	0.179206
Slc6a6	21.795	24.3703	18.9698	20.213	-0.234641	0.132175	0.359155
Pon2	27.2035	20.4392	37.9547	35.4149	0.623729	0.000425671	0.00491467
Rab2a	97.1555	78.9208	113.337	112.488	0.360065	0.0288624	0.129683
Cast	20.3152	14.6504	17.4404	17.1618	-0.014322	0.937692	0.981214
Tep1	23.9518	22.7297	21.1137	21.1668	-0.141418	0.345098	0.624884
Cltb	40.296	33.0699	48.2964	45.7687	0.359567	0.0290277	0.129893
Sgk1	27.2542	52.2808	48.3299	65.242	0.517276	0.27144	0.550186
Tmem54	185.86	133.568	194.354	172.411	0.199982	0.28392	0.563312
Hdac1	54.4114	54.3451	72.5361	71.1782	0.403628	0.00649587	0.0433039
Cox5a	85.5831	67.8963	140.127	127.207	0.801504	2.56966e-06	6.67686e-05
Ubr5	13.3173	14.2298	10.7599	12.4397	-0.245817	0.120907	0.34005
Fam234a	46.9053	45.5429	56.7875	53.2285	0.25238	0.0947751	0.290302
Syngr2	110.595	103.178	121.295	116.546	0.155244	0.306718	0.584857
Litaf	42.7574	35.5496	36.7784	37.3522	-0.0779253	0.631829	0.83895
Arhgap27	28.6049	28.8283	29.9334	32.005	0.110649	0.464369	0.728966
R3hdm4	39.4251	39.9966	43.3038	41.0984	0.0892576	0.548498	0.788345
Wasf2	32.8773	31.7587	28.6285	28.6766	-0.172192	0.251425	0.528406
Tmem176b	96.9584	112.848	73.9215	58.8619	-0.658449	0.000139445	0.00198687
Gm9794	484.338	429.442	645.495	582.207	0.427177	0.00683343	0.0450567
Oat	82.6847	72.9508	110.829	98.403	0.428029	0.00746002	0.0480577
Lgmn	109.134	113.19	74.0322	53.8805	-0.796398	9.91385e-06	0.000217892
Map4	13.8408	12.7046	15.2057	12.2125	0.0477016	0.776649	0.916088
Scp2	63.1209	51.3723	72.0027	66.0426	0.270834	0.104113	0.309381
Ssr1	19.9948	18.3294	21.6042	21.4859	0.17045	0.261865	0.540181
Phb2	46.9145	40.5457	66.9847	64.2065	0.586137	0.000213156	0.00281318
Ppard	27.4431	24.916	24.9262	26.1433	-0.0345596	0.822869	0.936875
Sat1	90.6886	68.7623	79.1667	75.5847	-0.0423336	0.809058	0.931201
Cmtm6	62.3877	55.854	58.8125	59.1238	-0.00242276	0.987469	0.996206
H2-Ab1	138.898	135.249	138.613	150.783	0.0797148	0.597511	0.81873
Macf1	6.52263	7.87339	5.78532	5.81496	-0.309492	0.0544404	0.200584
Rad21	44.3292	35.9382	55.5404	54.336	0.454034	0.00613145	0.0414093
Mmp15	41.171	38.7034	39.3049	39.2255	-0.0230717	0.87795	0.959986
Dpep1	78.5146	57.2814	117.656	113.665	0.769228	2.0133e-05	0.000398245
Bag6	32.0986	31.0511	34.4494	33.0757	0.0980609	0.513494	0.765926
Atp6v0a2	32.7387	28.788	29.2966	31.3316	-0.0198576	0.899653	0.968743
Celf1	21.9509	22.2195	25.2646	24.837	0.183336	0.218796	0.486287
Ccdc71l	45.2852	40.2414	52.9235	60.367	0.407049	0.0113351	0.0654592
Dhcr24	55.94	43.7163	53.4509	49.4736	0.0474113	0.783143	0.919155
Fryl	12.1024	14.5737	11.718	11.786	-0.180628	0.262542	0.540808
Mknk2	56.7227	51.627	50.1065	51.8015	-0.0870298	0.570121	0.801363
Anp32b	95.0766	79.1336	153.049	138.139	0.742128	7.34463e-06	0.000168649
Pygb	37.1239	42.3715	41.3733	43.2837	0.0927021	0.552096	0.7901
Cct7	26.4226	22.1896	35.3224	37.1345	0.577028	0.000359993	0.00430785
Ywhag	31.882	34.9884	39.9832	37.6798	0.217536	0.155749	0.399356
Zfp36l2	55.8166	57.5829	49.8883	58.2052	-0.0672349	0.671259	0.861802
Col6a1	39.3674	56.1639	36.4634	30.4282	-0.512001	0.00821231	0.0513833
Akr1c19	25.2023	15.0611	45.8744	50.2126	1.2553	6.01859e-09	2.93214e-07
Susd6	28.8629	28.7745	22.9768	21.6491	-0.367691	0.0146665	0.0793132
Ifi27l2b	119.491	107.965	178.64	212.378	0.783244	2.30834e-06	6.06373e-05
Gsr	70.4088	59.1403	83.6527	86.9573	0.39841	0.0135154	0.0748132
Papola	32.9072	29.9852	27.8824	30.6934	-0.101073	0.518123	0.769274
Srsf2	56.8715	65.5768	67.7283	69.135	0.162486	0.299248	0.578007
Srsf6	38.0006	38.5406	42.6834	44.5499	0.190309	0.204153	0.467159
Gstp1	176.996	186.407	368.281	374.214	1.03251	5.18262e-12	4.11054e-10
2010109I03Rik	55.2932	58.5645	53.3874	80.3096	0.233884	0.232399	0.503826
Mark2	25.2478	25.5189	21.2246	23.0174	-0.196722	0.196247	0.457338
Morf4l2	59.3831	55.0752	71.9593	69.727	0.309213	0.0419291	0.167614
Ermp1	24.8711	26.2373	21.5376	17.7957	-0.376448	0.020362	0.100512
Ppp1r12a	20.9694	21.696	29.1061	25.0311	0.344955	0.0290743	0.130031
Ist1	25.8846	26.1907	32.328	30.0433	0.261743	0.0831213	0.26769
H2afz	94.693	69.0184	145.082	167.526	0.934163	5.03592e-07	1.58471e-05
Cct8	59.5068	49.1877	73.849	77.2072	0.475985	0.00363915	0.0276551
Sypl	21.0188	18.7255	22.3867	29.6026	0.389109	0.0297695	0.132061
Hsd17b11	74.9155	66.5784	73.5843	61.3457	-0.0675186	0.682487	0.866038
Selenot	60.8641	50.5542	62.364	62.6303	0.167004	0.303606	0.582361
Tmc5	58.252	48.6194	46.4654	37.9357	-0.339729	0.0502814	0.190037
Hmgb2	59.7403	38.7168	82.7142	89.842	0.810108	6.01672e-05	0.000993787
Sorl1	19.0069	19.4998	13.0238	13.0173	-0.562701	0.000178051	0.00241507
Cct5	67.9352	60.4286	79.7634	78.3142	0.301655	0.0518719	0.194171
Hook1	21.1363	18.1352	21.5169	25.5422	0.262456	0.120585	0.339525
Anxa7	29.346	24.4327	32.2516	31.41	0.244481	0.135016	0.364708
Fam129a	20.0306	23.8334	30.6248	25.8899	0.36731	0.0296158	0.131592
Etfa	107.989	85.3742	132.135	135.673	0.470922	0.0052746	0.0368661
S100a16	89.6129	60.4105	171.042	174.593	1.20473	5.27358e-10	3.11444e-08
Smpdl3a	123.315	88.1846	92.2068	93.1648	-0.189478	0.304156	0.582687
Tmed9	58.9331	53.2263	64.1366	64.433	0.19833	0.1958	0.456562
Srxn1	78.3217	56.4876	77.748	77.3179	0.202729	0.267674	0.546014
Postn	15.7329	20.6923	24.2738	22.114	0.35088	0.0459648	0.178236
Hnrnpdl	36.6822	36.2697	45.9037	43.8973	0.301243	0.0446931	0.174707
Psen1	48.4452	40.1788	38.1855	40.5711	-0.169079	0.303604	0.582361
B4galt1	52.6251	47.0109	41.3529	40.7926	-0.27722	0.0738143	0.246909
Ap2m1	51.5309	42.6677	47.9727	49.8454	0.0555694	0.733905	0.894592
Stt3a	24.2824	22.9442	18.7113	20.9791	-0.249167	0.110044	0.32147
Mmp14	33.4118	38.1819	32.7105	25.3302	-0.301288	0.0861061	0.273283
Pbxip1	36.1125	41.6074	44.1814	37.3646	0.0709528	0.668801	0.860452
Adipor1	44.1679	35.6754	45.6204	42.7346	0.147098	0.378204	0.653067
Arhgef5	19.8	18.9642	18.005	18.9374	-0.0678956	0.654271	0.85183
Actn1	32.9146	39.2338	35.4188	32.0127	-0.0957399	0.55741	0.793924
Larp1	26.3754	28.5939	22.4845	26.3828	-0.167712	0.299399	0.578094
Arf6	120.892	101.122	146.671	149.241	0.415689	0.0101688	0.0605774
Lamb3	30.7682	26.0231	32.4082	28.8894	0.111144	0.499853	0.75567
Tgfbi	70.1371	84.0626	40.797	26.3622	-1.19781	5.32129e-09	2.63942e-07
Slc1a5	39.0232	48.1387	45.1408	45.8716	0.0644431	0.695172	0.874147
Dnajb11	62.6776	55.122	58.8218	63.0703	0.0506475	0.748717	0.901807
Slc39a9	20.6745	17.0515	19.6516	19.4141	0.0514332	0.753297	0.903406
M6pr	47.4713	42.8353	44.097	45.8559	-0.00426767	0.978023	0.994513
Ddx39b	43.1817	47.5194	55.2358	54.929	0.28224	0.0643345	0.22502
Sf1	29.6352	33.415	28.6236	29.5547	-0.11412	0.461406	0.726569
mt-Co2	273.596	248.433	289.746	284.897	0.139842	0.363614	0.639921
Sdhc	55.1369	41.8437	79.0425	72.376	0.643579	0.000276773	0.00345758
Golph3l	70.5801	57.2943	68.8325	71.2327	0.132493	0.425521	0.695328
Lin7c	43.7517	36.1906	46.4839	47.3753	0.232683	0.154098	0.396237
Tnrc18	16.7612	15.3645	11.435	12.7459	-0.408269	0.00996022	0.0595944
Cd9	78.5157	86.5382	108.202	127.158	0.513938	0.00145418	0.013323
Il6st	19.6457	22.5714	14.465	9.77896	-0.798921	4.74829e-05	0.000809527
Lamp2	22.4143	21.7795	21.03	18.1506	-0.17247	0.273768	0.552813
Zzef1	12.5074	10.8616	8.24284	8.81066	-0.453152	0.00485116	0.034479
Ehmt2	37.6981	34.3434	33.1735	31.9461	-0.144468	0.348435	0.628085
Phgr1	282.242	200.199	555.177	579.788	1.23503	2.62514e-11	1.85774e-09
Cct3	27.0126	23.4315	33.4139	32.1197	0.378722	0.0170249	0.0885177
Nbr1	31.4511	27.9564	27.5724	27.5938	-0.105576	0.496348	0.752242
Degs2	69.7915	50.706	89.9551	76.1103	0.463349	0.0142165	0.0775756
Fam102a	22.1219	30.4049	26.0525	36.3368	0.250957	0.220057	0.487732
Ces2a	75.3756	59.6491	110.723	112.499	0.726293	1.63358e-05	0.000333584
Tuba1c	66.901	52.1415	93.539	89.7736	0.623762	0.00030674	0.00378366
Myo1c	29.5011	31.0946	23.9537	23.1108	-0.362974	0.0166273	0.0869663
Skp1a	83.1567	68.1813	100.922	97.6973	0.393283	0.0169489	0.0882269
Sec31a	24.9459	26.4881	22.4661	21.5663	-0.22254	0.141445	0.375161
Sult1d1	87.7979	53.4448	112.742	110.419	0.660248	0.00173586	0.015347
Uqcr10	252.073	213.55	438.34	466.753	0.960174	2.74132e-09	1.41826e-07
Ctsz	146.693	129.095	138.074	141.987	0.0234818	0.880557	0.961236
Fam20b	22.7706	18.5149	21.3837	21.5032	0.0559844	0.735882	0.895605
Klc4	86.859	65.113	78.7445	80.4243	0.0676561	0.703558	0.878604
Os9	75.4527	71.572	76.682	71.809	0.0156339	0.918261	0.974357
Psmb10	94.0667	77.2837	116.589	105.343	0.37412	0.0265073	0.121672
Dld	47.5273	40.4049	59.7251	64.3212	0.497707	0.00209337	0.0178633
Fhl1	28.5268	35.8134	74.5971	83.972	1.30352	1.77733e-14	1.9584e-12
Tent5a	30.5763	22.4082	35.1289	38.3652	0.473002	0.00984289	0.0590861
Vmp1	52.4915	61.3813	41.9429	43.9343	-0.405053	0.0106639	0.0628429
Luc7l2	13.9977	17.1789	14.8656	14.3349	-0.0924954	0.573528	0.803664
Prdx2	61.3741	50.9083	82.8522	77.7369	0.517279	0.00156256	0.0140416
Bag1	144.538	115.874	161.241	157.457	0.292399	0.0808278	0.263039
Usp7	22.4209	21.9642	23.5626	24.3746	0.112648	0.455285	0.721373
Dhx9	17.6675	18.0368	18.2077	19.1206	0.065877	0.663443	0.857499
Grn	52.349	62.1296	53.8618	46.2145	-0.192272	0.250066	0.52656
2900097C17Rik	34.4356	35.7056	37.6321	37.1621	0.094283	0.531117	0.778156
Dynll1	50.5983	39.4555	52.5474	57.6665	0.292545	0.0921973	0.285292
Vim	44.9243	58.5386	30.3673	26.2397	-0.868133	1.03881e-06	3.01328e-05
Zfp706	37.9206	31.3122	41.4222	43.906	0.302766	0.0659369	0.228966
Stard4	33.3181	26.3554	34.2043	35.6567	0.228471	0.179994	0.435156
Atp5g2	99.3318	85.7871	165.477	138.343	0.715755	2.05284e-05	0.000403636
Ociad2	71.5755	55.6007	85.4495	81.1818	0.390726	0.0233434	0.111088
Glud1	41.4197	37.7311	44.7157	44.9868	0.181901	0.23802	0.511311
Ndufv1	71.2029	56.7227	93.283	91.817	0.53401	0.00149089	0.0135534
Mier1	13.1451	9.44652	16.6896	15.5733	0.514793	0.00562684	0.0386533
Dnaja2	63.4038	54.1625	59.2354	65.0422	0.0814415	0.617537	0.832311
Csnk1g2	37.8783	35.3612	42.7597	42.7888	0.225523	0.137056	0.367799
Kmt2d	8.29383	10.8268	7.27457	8.35538	-0.288385	0.105527	0.312057
Actr1a	66.2305	57.7864	78.5848	76.8181	0.326685	0.0379434	0.157233
Atxn2l	39.7881	43.39	33.4106	34.9942	-0.280247	0.0676587	0.232877
Aph1a	59.6663	45.2219	54.3232	48.1964	-0.0322353	0.857845	0.95167
Pttg1ip	47.2909	41.1385	55.2085	52.9303	0.291457	0.0654145	0.227676
Rere	20.7842	21.7845	17.1068	17.7561	-0.286343	0.0600316	0.214559
Slc35g1	53.8857	51.0894	41.4441	47.0431	-0.244808	0.122088	0.341407
Ech1	101.886	93.804	97.5656	94.7524	-0.0237617	0.875401	0.958922
Glg1	27.248	27.0858	19.7747	20.6138	-0.426262	0.00495089	0.0350412
Psmb4	81.444	65.7309	121.058	120.955	0.718619	1.61236e-05	0.000330484
Rnf44	34.9893	33.2676	33.8074	33.2116	-0.0249966	0.869149	0.956751
Chmp3	55.6416	43.4337	68.8238	64.1089	0.424982	0.013895	0.0762972
Bhlhe40	32.53	36.4544	33.7921	36.3858	0.0267107	0.865388	0.95522
Npc2	37.1845	32.8838	35.2673	36.8509	0.0429482	0.783835	0.919244
Rab14	13.9525	13.0533	13.5407	14.038	0.0317627	0.834941	0.941359
Lrrfip1	26.211	29.6091	24.7995	26.3777	-0.12332	0.432193	0.701416
Mtch2	18.4019	16.2579	33.2884	31.5989	0.905889	6.54965e-09	3.15344e-07
Slk	21.6871	24.6273	18.1669	20.2251	-0.268586	0.0932907	0.287633
Zc3h7a	19.3166	22.5325	18.4351	18.5843	-0.174982	0.268703	0.546772
Clptm1	30.4159	26.0434	31.6539	32.6044	0.187919	0.239539	0.513202
Cox7b	144.314	102.893	177.89	217.518	0.678594	0.000474616	0.00538168
Ncstn	48.0721	41.9867	39.6667	38.8976	-0.195788	0.21729	0.484447
Parp14	17.9229	14.0047	13.6126	16.7184	-0.0726838	0.694375	0.873929
Cldn2	52.3671	55.5742	53.8819	56.1069	0.0288843	0.849034	0.947764
Kpna2	50.0261	42.9763	80.3752	89.0019	0.866258	1.0075e-07	3.70879e-06
Map2k2	30.8919	26.9007	37.3742	37.7948	0.380512	0.0157958	0.0838189
Ccng2	32.0897	20.5556	38.6792	41.0905	0.600105	0.00329265	0.0257178
Gna13	29.9991	26.8668	23.3633	26.6223	-0.1845	0.25459	0.531991
Mki67	15.3043	11.4821	15.7076	19.9684	0.414658	0.0314893	0.137364
Hspg2	11.1636	16.0621	11.3554	9.2162	-0.402177	0.0417299	0.167266
Por	38.6373	45.2999	48.886	45.7019	0.174157	0.277103	0.556092
Igfbp7	168.525	195.746	107.156	86.0421	-0.913504	1.37178e-07	4.86435e-06
Selenof	29.9932	24.5914	36.8144	40.275	0.499263	0.00280002	0.0224686
Srpr	56.3311	55.5946	49.4684	50.8451	-0.156438	0.299008	0.577874
Hipk1	18.5275	17.7276	16.2235	14.859	-0.220804	0.151198	0.391417
Mbnl2	14.4715	16.0125	15.2828	13.6701	-0.0727615	0.645361	0.847779
Gars	51.5365	47.3448	67.2059	65.3875	0.424561	0.00572294	0.039215
Bspry	66.9699	60.2491	81.1844	89.7713	0.427794	0.00713602	0.0465652
Acin1	17.5337	17.7799	14.9611	15.622	-0.205803	0.173647	0.426213
4833439L19Rik	57.7709	52.8358	55.7832	59.1249	0.0565045	0.715525	0.885455
Actr1b	40.8114	38.8983	46.6922	46.8158	0.23179	0.124688	0.346442
Eif5b	18.0475	16.6844	20.4371	19.8713	0.216148	0.157922	0.402879
Psme1	78.6376	64.7117	83.6768	78.2791	0.177062	0.287919	0.567998
Ccnd2	14.8885	13.0434	13.0756	20.9049	0.284614	0.179551	0.434661
Cep170b	21.6187	21.9622	19.2857	21.1723	-0.10548	0.494234	0.750574
Kmt5a	35.6492	31.7481	35.8221	38.5629	0.143738	0.361298	0.638048
Rpl7a	83.1742	85.9262	106.641	125.726	0.460421	0.00413558	0.0305571
Tnc	19.3039	27.6754	25.0689	13.7172	-0.274284	0.57634	0.805328
Rflnb	44.7916	35.6662	53.2109	49.4675	0.352747	0.0398225	0.162114
Jun	61.5118	57.3833	62.2781	54.0645	-0.0301626	0.849719	0.947885
Tet3	11.3383	10.979	9.18998	9.79575	-0.231621	0.129629	0.354353
Tm4sf20	138.51	108.665	149.557	142.57	0.241983	0.156241	0.399703
Parp12	40.4027	29.2896	30.5111	38.7029	-0.00876846	0.964739	0.989836
Socs3	102.355	100.387	35.7046	22.8134	-1.79218	6.66706e-19	1.36825e-16
Larp4b	21.7528	19.7243	22.5597	21.6577	0.0935593	0.54581	0.787611
Esyt2	20.0701	20.2268	18.3123	19.8442	-0.0770031	0.614063	0.83011
Mapk1	25.3835	22.8866	24.6677	25.7037	0.062877	0.686449	0.868391
Col6a2	17.9394	26.0189	18.449	15.5809	-0.367136	0.0611399	0.217413
Ctsd	98.8079	81.5781	81.168	74.9311	-0.207658	0.209226	0.474044
Tinagl1	47.9639	42.1959	39.7369	39.6319	-0.182659	0.244128	0.518645
Nedd4l	11.4938	12.7377	12.6568	9.84491	-0.105477	0.545154	0.787189
Hyou1	29.7618	35.3647	19.8801	20.425	-0.690252	1.6237e-05	0.000332393
Immt	14.1134	11.4446	17.2881	18.4461	0.484705	0.00394301	0.029439
Adipor2	28.3762	26.2186	32.1362	36.2636	0.326805	0.0389012	0.159636
U2af2	41.6239	37.3646	40.94	44.1496	0.108796	0.491087	0.748832
Baz2a	16.452	17.8557	14.6446	16.2666	-0.148441	0.343706	0.623325
Chmp4c	18.3696	13.6297	18.3011	18.1278	0.18788	0.296215	0.575981
Sgpp2	52.6148	40.2011	40.4009	41.1559	-0.185618	0.29015	0.569909
Sdhb	74.5621	54.6796	99.6334	100.936	0.634882	0.000451973	0.00516747
Npepps	28.4525	25.4914	25.1363	23.6588	-0.143537	0.358766	0.63685
Ddr1	40.4023	35.3655	37.1642	35.7006	-0.0551884	0.727287	0.891509
Hmgcr	22.9618	20.1068	26.8144	26.3262	0.304403	0.05386	0.199232
Tns4	21.4969	22.8383	27.8754	29.0804	0.363174	0.0198863	0.0988773
Vps4b	20.831	18.0389	18.3851	19.4125	-0.0390328	0.807577	0.930628
Pdha1	48.3333	44.3639	42.3231	47.341	-0.0464191	0.769916	0.912737
Ly6c1	126.905	77.7148	80.1062	81.2864	-0.341978	0.108393	0.31836
Diaph1	29.2956	25.8113	28.7158	28.1902	0.0475826	0.762062	0.908447
Mtch1	65.0065	54.8658	70.4426	68.1855	0.210835	0.19177	0.450814
Slc35f5	69.1521	52.7289	74.4139	67.5182	0.22051	0.213041	0.479071
Mtpn	47.7882	44.6426	37.233	44.8825	-0.168977	0.305775	0.584085
Clic4	24.0765	25.4254	22.0162	22.848	-0.140154	0.360437	0.637403
Ankrd11	10.4988	11.5226	7.50331	8.6529	-0.444716	0.00597357	0.0405768
Ubtf	25.2296	24.9039	27.9832	27.9779	0.160178	0.287489	0.567648
Wnk1	7.58359	8.79882	6.15822	6.38761	-0.382953	0.0161125	0.0850867
Dnajc5	26.3916	25.1684	19.6049	22.573	-0.288018	0.071431	0.241357
Tmem131	19.2929	17.6935	12.9239	13.9971	-0.456711	0.00386088	0.0289047
Dab2ip	20.3534	20.7512	18.1605	19.4694	-0.125665	0.411716	0.683408
Ykt6	60.3611	48.7041	57.7332	59.5795	0.106281	0.527346	0.775525
Tmem30a	30.2405	30.3611	34.3813	31.8568	0.129735	0.394519	0.6674
Adam10	45.0287	40.0284	28.1716	28.1796	-0.592702	0.000154188	0.00215994
Hectd1	12.7166	13.4469	8.68964	9.16229	-0.549655	0.000335498	0.0040711
Metap2	23.1173	20.9418	21.4447	23.6583	0.0352986	0.823849	0.937018
Capn5	31.4739	27.4204	29.8812	31.6459	0.0644451	0.68731	0.86904
AC149090.1	36.2114	39.8618	30.0888	61.8429	0.275303	0.562769	0.797279
Ddi2	21.4354	21.2103	15.0771	15.108	-0.497019	0.000969601	0.00949249
Acvr1b	39.5508	37.0793	33.5086	35.1809	-0.156304	0.311282	0.589809
Esd	48.1659	37.6561	67.2698	67.3365	0.650322	0.000146284	0.00206508
Prkaa2	20.782	20.6128	19.4482	19.9431	-0.0699766	0.644605	0.847124
Spop	57.1147	56.2768	61.6952	53.7434	0.0270879	0.863294	0.953742
Ubqln1	39.2281	35.0715	40.3362	42.8705	0.164757	0.294974	0.57455
Wsb1	42.5279	42.2466	46.7364	46.6129	0.140548	0.349611	0.629031
Ehbp1l1	24.6655	29.4724	26.8624	25.788	-0.0382966	0.812909	0.932791
Stom	87.8824	65.0301	37.2537	41.3338	-0.959289	1.84269e-07	6.36912e-06
Tes	23.4501	21.4812	29.2146	31.1287	0.426945	0.00593581	0.0403537
Taf15	65.4455	55.559	67.6697	58.3706	0.0597576	0.721593	0.888557
St3gal4	46.9083	31.1412	59.9821	87.2193	0.916272	4.09905e-05	0.000719767
Uqcrb	179.166	119.565	258.687	314.12	0.939994	3.92001e-06	9.70721e-05
Fam3b	110.939	86.0265	98.6532	89.9525	-0.0617656	0.724775	0.890738
Lrp6	14.2127	13.2248	11.432	11.5798	-0.252353	0.0993647	0.299774
Bcap31	143.932	110.46	187.076	171.047	0.494224	0.00500462	0.0353249
Ap1s1	78.7746	57.7792	98.116	95.2769	0.50286	0.00554375	0.0382104
Lgr4	35.8295	28.8966	24.7633	24.9853	-0.378621	0.0243082	0.114566
Tpm4	82.6443	83.9461	71.084	77.0886	-0.167261	0.27477	0.553558
Epas1	35.5392	39.7099	23.8499	23.0412	-0.68063	1.29032e-05	0.000272995
Vps13d	7.09543	7.41758	5.55848	5.73435	-0.360201	0.0181254	0.0929075
Casp7	73.8976	55.8181	67.6306	69.9367	0.0857437	0.630673	0.838686
9530068E07Rik	49.1422	47.5911	54.9188	51.1558	0.134343	0.381285	0.656109
Eps8l3	65.183	69.9462	61.3144	75.8742	0.0239344	0.887298	0.964587
Slc5a8	40.1231	30.6079	32.4281	33.3208	-0.104419	0.55167	0.789747
Edem1	28.7939	32.5854	24.9444	25.9796	-0.267474	0.0862427	0.273557
Letm1	14.2511	12.3058	20.7731	22.0061	0.68915	1.84397e-05	0.000370555
Ube2z	40.2799	36.8081	49.8831	46.6992	0.326493	0.0360683	0.151715
Hadhb	28.6325	29.827	30.6861	27.4495	-0.00656004	0.966141	0.990243
Prrc2c	10.403	13.0731	7.16192	8.2569	-0.604102	0.000540992	0.00600136
Top2a	17.6298	10.6341	15.3298	20.2823	0.334073	0.143844	0.379561
Prkar2a	26.8662	23.1761	21.5787	27.843	-0.0163764	0.927358	0.977845
Ergic3	83.5678	64.7494	103.963	91.2069	0.396829	0.0252733	0.117557
Copb1	31.3401	29.4274	29.0296	30.2877	-0.033344	0.82808	0.938674
Pam	14.1591	13.508	14.9547	13.1553	0.0241176	0.878831	0.960182
Brpf3	22.217	17.9019	16.0211	17.3453	-0.26468	0.121025	0.34005
Tmem30b	53.6049	47.9589	53.6969	65.8468	0.236783	0.163997	0.412645
Tspan15	20.4891	16.1877	20.19	22.5253	0.221072	0.205292	0.468644
Cst3	129.277	135.951	156.829	141.192	0.169663	0.27394	0.552871
Tjp2	31.9072	25.8165	28.6464	31.3669	0.0573447	0.736981	0.896193
Setd5	9.21383	10.0418	9.0572	8.78939	-0.10794	0.481838	0.741842
Twf1	56.7118	51.9642	60.1131	63.2435	0.184253	0.233793	0.505418
Pak2	24.7271	22.5216	24.3758	24.2617	0.0431308	0.781003	0.918189
Cxadr	27.8105	22.1709	27.4207	26.9228	0.121713	0.469559	0.732002
Atp5g1	32.8392	21.1916	41.2975	46.979	0.708909	0.000567432	0.00623126
Luzp1	20.6431	18.6447	16.5899	18.9979	-0.141092	0.386942	0.661111
Ctsa	39.4946	39.1064	37.0836	33.9325	-0.145048	0.344458	0.624207
Ctsc	37.225	34.784	21.3681	18.6874	-0.845123	1.2853e-07	4.57745e-06
Zdhhc5	33.2202	31.5525	26.155	32.0217	-0.153105	0.360128	0.637083
Rer1	90.6184	74.3381	113.344	108.04	0.425498	0.0103438	0.0613309
Rps6ka3	22.475	20.5863	17.1995	18.6464	-0.263053	0.0940881	0.289169
Mep1b	104.465	56.8374	93.4491	63.9557	-0.0354507	0.944346	0.984335
Far1	21.7183	22.1014	20.548	21.5616	-0.0557293	0.71294	0.883958
Amfr	41.5565	39.0686	38.6085	40.0451	-0.0342207	0.8236	0.937018
Ceacam20	71.1885	55.0371	48.6294	49.3603	-0.364327	0.0368114	0.154019
Clptm1l	61.6155	49.7513	55.7234	56.742	0.0152523	0.927535	0.977863
Ctsl	25.0717	27.8027	30.6525	27.1401	0.129903	0.413927	0.685342
Hspe1	97.7502	65.1925	172.25	174.404	1.08977	2.7904e-08	1.19304e-06
Mgst2	47.7966	39.6231	59.7418	61.003	0.467088	0.0042015	0.0309051
Dyrk2	25.3047	21.6201	30.0582	30.7362	0.374828	0.019874	0.0988463
Ckb	40.2444	45.4301	81.9347	76.4356	0.888082	1.58435e-08	7.03025e-07
Src	40.4804	32.1468	35.8677	39.5488	0.0555573	0.748442	0.90164
Max	45.63	34.7585	49.461	50.4971	0.315296	0.0740339	0.247402
Fam129b	35.0747	36.9246	35.0426	37.3372	0.00940975	0.951018	0.985856
Ndufb10	114.349	100.72	205.429	174.535	0.822106	7.08822e-07	2.14317e-05
Gbp2	79.0045	37.1069	19.8828	16.7638	-1.66423	0.00197053	0.0170274
Heph	26.5585	18.5854	19.6261	21.609	-0.129815	0.498425	0.753821
Hif1a	26.1154	31.1552	19.202	22.6302	-0.450849	0.00853686	0.0529698
Cdc42bpg	28.5154	25.6539	25.2149	28.5182	-0.010114	0.950032	0.985694
Galnt7	32.9712	35.1674	27.6582	30.3703	-0.229801	0.139958	0.37242
Nptn	25.7615	22.7005	30.9284	26.0869	0.235473	0.159614	0.405146
Ndufv2	65.0324	53.343	112.598	99.9249	0.845204	6.09149e-07	1.87285e-05
Ahcyl1	22.7094	22.2661	24.5259	24.9229	0.138342	0.362664	0.639345
Mgat3	40.0718	34.6155	28.7585	31.2317	-0.31474	0.0531884	0.197344
Rpl39	119.278	97.5367	140.5	155.618	0.450951	0.00745605	0.0480577
Chmp2b	89.0886	71.9527	106.115	101.547	0.367799	0.0283192	0.127732
Ldlr	17.3876	16.1267	17.5561	17.4022	0.0622295	0.685696	0.868051
Dync1li2	27.2232	29.159	27.9387	28.1019	-0.00703972	0.963121	0.989458
Ago2	12.059	12.7023	8.60202	9.64317	-0.438612	0.00548542	0.0379999
Eif3h	115.615	99.034	97.665	107.553	-0.0634473	0.698186	0.875547
Thrap3	17.7074	17.789	15.1898	16.3272	-0.169812	0.269978	0.548169
Nsd1	10.0181	10.3619	7.94748	8.8845	-0.274064	0.0795534	0.260388
Tnfrsf1a	68.9034	67.7317	53.6263	45.4704	-0.462283	0.0043212	0.0315279
Zfp106	16.0126	16.8655	13.9714	15.3264	-0.164457	0.289914	0.569777
Rab11fip1	15.8423	14.1515	15.9626	17.8088	0.172631	0.281785	0.560837
Mbd2	54.4149	46.1	56.953	51.3253	0.10833	0.512103	0.76514
Mapre1	19.1681	18.409	22.4846	22.8842	0.273349	0.0726914	0.244309
Bdh1	31.5348	26.2362	55.2216	54.2931	0.923843	1.90175e-08	8.34839e-07
Rap1b	58.2952	58.1801	55.3156	56.3369	-0.059414	0.694465	0.873929
Prelid3b	80.3856	63.0164	103.849	108.748	0.569129	0.000974328	0.00952173
Krt7	24.3306	22.2176	28.2768	26.1706	0.227353	0.145337	0.3816
Ndfip2	13.807	10.954	14.948	16.9201	0.365258	0.0366994	0.153746
Zfp91	15.4598	14.5459	13.7297	15.1034	-0.0558813	0.723057	0.889737
Hp1bp3	18.198	19.0132	19.0806	17.7698	-0.0125533	0.935104	0.980743
Usp47	11.7047	11.664	11.437	11.4804	-0.0265718	0.860799	0.952974
1700020I14Rik	20.6053	18.7356	19.0842	17.3823	-0.108314	0.495111	0.751408
Jak1	23.5966	24.3792	18.9941	18.2169	-0.365047	0.0169367	0.0882192
Gipc2	35.7425	28.2019	64.4526	59.0004	0.949987	3.61124e-08	1.4972e-06
Dnajc3	36.541	36.2429	28.9475	29.8585	-0.306044	0.0430745	0.170573
Afg3l2	52.171	46.6586	49.0348	52.7649	0.0441732	0.781391	0.918452
Elob	113.55	90.9143	156.831	146.426	0.569642	0.000787964	0.00805028
Chmp2a	122.982	100.784	168.445	165.084	0.576902	0.00052205	0.0058346
Sh3glb1	23.4079	21.5262	22.0058	20.1841	-0.0897243	0.568075	0.800021
Nop53	48.0861	42.9704	47.084	39.6911	-0.0684916	0.679638	0.865036
Setd3	24.1805	22.3528	29.0816	29.3162	0.329054	0.0331447	0.142229
Hexa	86.7468	81.4501	100.701	87.4199	0.162675	0.307483	0.585623
Rad23b	25.5436	25.0383	26.0731	27.6065	0.0873935	0.570115	0.801363
Snrpb	70.5045	62.5859	97.45	98.9259	0.562535	0.000351467	0.00422121
Trim28	32.6675	30.8061	42.742	44.5862	0.461803	0.00273653	0.0220886
Rab10	47.8575	42.7562	41.3915	45.8025	-0.0539946	0.737132	0.896201
Txn2	36.6036	28.114	50.9227	47.514	0.605897	0.000569384	0.00623394
Cdv3	22.1909	19.8733	21.4524	22.0911	0.0512336	0.744414	0.899477
Arhgef16	31.899	26.5521	26.8134	29.1902	-0.0604135	0.717482	0.886587
Slc25a39	50.1227	43.5749	81.9201	81.9645	0.80785	3.40385e-07	1.10662e-05
Rpl17-ps10	292.858	312.085	288.844	314.579	-0.00175489	0.990964	0.997311
Cdk16	33.1333	33.0033	41.1819	41.9288	0.331172	0.0286804	0.129007
Smdt1	110.659	82.7101	142.901	133.3	0.515153	0.00416728	0.0307345
Rbm3	24.483	22.6011	32.8617	34.6703	0.521831	0.00094118	0.00927509
Myadm	34.2668	37.1984	38.027	38.0547	0.0920585	0.547987	0.788345
Alkbh5	28.0814	26.5736	23.9475	24.6402	-0.168264	0.27378	0.552813
Gm6793	78.1959	72.6402	112.254	113.778	0.58497	0.000158086	0.00219954
Cyp3a13	61.5225	41.6015	61.3975	58.0173	0.212157	0.278797	0.557582
Anp32a	49.3144	43.8798	70.6499	67.315	0.567209	0.00029349	0.00363937
Kras	26.6495	26.3905	31.8499	33.2021	0.296136	0.0520288	0.194536
C4b	30.1153	39.1385	15.8554	11.0201	-1.36426	2.62462e-11	1.85774e-09
Efnb1	45.8374	41.511	48.3633	47.8014	0.140039	0.36918	0.644945
Ak3	50.3207	44.7657	56.0605	58.2173	0.266601	0.0906811	0.282148
Etl4	12.1515	10.5082	7.86578	7.31688	-0.576659	0.000389093	0.00457931
Slc13a2	113.82	53.1061	65.6441	63.2209	-0.373717	0.480233	0.740325
H2-Q2	47.9669	42.7609	99.7039	92.6957	1.08569	1.02552e-11	7.79492e-10
Xiap	18.0475	17.3633	14.6421	16.9874	-0.161137	0.315413	0.593948
Uhmk1	22.4934	20.4242	19.4194	18.7233	-0.168903	0.27826	0.556918
Wdr26	19.2802	21.4245	20.1445	20.2635	-0.00873981	0.955102	0.987178
Rab1b	92.2908	77.3864	88.4701	87.7966	0.0561079	0.731675	0.892778
Casp8	64.5631	60.0086	45.9392	49.7657	-0.378737	0.0155242	0.0828057
Etf1	38.2805	40.2556	43.415	45.8559	0.18662	0.224697	0.494249
Lnpep	12.2236	11.4907	9.45135	9.32599	-0.335378	0.0296503	0.13171
Raly	46.5861	39.4836	50.0232	54.96	0.287931	0.0816587	0.264746
Cox7a2	154.966	132.901	222.304	210.725	0.590193	0.000251097	0.00318586
Pacsin2	31.1219	26.21	32.2115	32.5878	0.177835	0.277568	0.556448
Mob1a	35.9249	33.5078	28.5464	31.2795	-0.213243	0.175265	0.428517
Cdc42se1	47.0723	48.924	57.3777	51.1456	0.178385	0.253748	0.531382
Atp13a3	17.7683	18.1337	13.1323	14.6401	-0.368556	0.0183241	0.0937505
Rpl21	39.0007	37.9079	86.2383	66.7824	0.993699	7.28776e-09	3.46813e-07
Gss	19.2723	14.5154	38.9281	37.1959	1.17274	4.99375e-11	3.43043e-09
Ndufs1	18.7381	15.9149	23.0223	23.2093	0.417106	0.00993168	0.0594886
Psme2	75.2004	60.1646	108.89	110.729	0.699238	3.81358e-05	0.000679082
Pigt	37.7383	30.9381	49.3174	45.6723	0.468941	0.00530194	0.0369941
Serpinh1	83.2535	93.2106	61.9208	53.8693	-0.606333	0.000171175	0.00233642
Tmem183a	46.7412	36.4563	54.9698	53.2832	0.380731	0.0274506	0.125051
Pgam1	94.368	80.4048	68.0417	83.8908	-0.200472	0.253852	0.531465
H2afy	23.6751	19.8265	26.5052	24.7479	0.237605	0.149951	0.389205
Abr	19.1016	16.4583	13.7943	15.4897	-0.278692	0.0914886	0.284128
Dmpk	19.8044	32.8987	56.8123	45.6484	0.96165	1.2517e-05	0.000267584
Smagp	104.79	93.7392	125.277	119.326	0.30231	0.0548783	0.20179
Cct4	38.7509	35.2454	38.0598	40.4252	0.0864283	0.581528	0.808839
S100a14	72.8344	46.8383	124.494	132.181	1.10146	6.87182e-08	2.66718e-06
Prpsap1	41.7941	35.8029	57.6082	49.9802	0.472429	0.00483261	0.0344216
Tmem127	36.5544	31.8919	31.9654	29.4093	-0.156257	0.334124	0.612785
Rmnd5a	27.4384	23.9093	25.7599	24.7456	-0.0226963	0.886478	0.964428
Cers6	23.9508	19.298	15.521	17.1533	-0.403269	0.0184886	0.0943031
Tbc1d20	38.9191	37.3215	41.375	37.009	0.0412413	0.792671	0.92293
Tnks1bp1	23.0176	27.2135	22.8266	23.9208	-0.101654	0.531358	0.778427
Akr1c13	101.442	66.2487	169.543	177.077	1.04817	1.65888e-07	5.80714e-06
Cd151	57.4469	55.8679	61.7163	61.3289	0.120337	0.427818	0.697508
Chd3	20.5381	27.6121	16.6624	13.984	-0.649865	0.000455723	0.00519948
Me2	59.546	48.4924	79.8257	70.9928	0.482178	0.00487865	0.0346144
Ssr2	92.5049	73.3569	104.301	102.857	0.32175	0.0583329	0.210625
5330417C22Rik	25.4741	30.4945	21.7656	20.3855	-0.40721	0.0130976	0.0728924
Dnmbp	17.5654	16.6844	19.5142	21.0899	0.247133	0.11214	0.325919
Ranbp2	13.3562	13.7223	11.4137	12.129	-0.200106	0.193891	0.453916
Mta2	37.5694	36.0176	40.4383	39.2996	0.117223	0.44333	0.710839
Paqr4	67.4253	55.3806	51.0576	55.1234	-0.208597	0.216003	0.482994
Ap3d1	18.3316	20.0887	15.2249	16.6574	-0.267142	0.0898945	0.280919
Rpl23a	201.277	177.745	206.08	205.77	0.121112	0.441753	0.709542
Muc4	11.9718	11.6261	10.5966	11.2712	-0.108198	0.48754	0.746194
Bgn	27.4229	35.7231	17.935	14.0056	-0.981653	2.30368e-07	7.71875e-06
Arf5	82.5168	66.3877	114.124	98.9431	0.517774	0.00289207	0.0230719
Hjurp	19.0915	17.1347	14.6886	16.314	-0.223091	0.168752	0.41957
Zfp207	20.9632	20.806	21.2644	24.3117	0.12766	0.423441	0.693695
Zc3hav1	24.7164	22.0685	18.9211	20.6573	-0.239822	0.137158	0.368011
Ywhaq	48.3267	41.4731	53.2313	57.0705	0.298016	0.0675318	0.232684
Gpx3	116.085	128.916	50.6633	41.3832	-1.41117	7.99554e-17	1.2384e-14
Capn1	47.8347	44.2662	51.0787	51.4731	0.156469	0.31156	0.589988
2510039O18Rik	60.5664	52.6885	59.3568	62.0176	0.101216	0.527281	0.7755
Abi1	43.4643	38.0413	34.6388	36.7006	-0.190822	0.234491	0.506428
Safb	19.1897	19.969	21.8097	22.7804	0.189133	0.217089	0.484129
Sar1a	41.4854	40.1079	44.7031	44.9743	0.137791	0.36493	0.640896
Psmd3	27.2333	24.4081	33.0939	32.7824	0.352533	0.025463	0.11816
Efnb2	25.1089	18.9468	23.5689	24.5522	0.128307	0.472428	0.734119
Ugcg	29.3755	27.2456	33.7426	28.5472	0.138731	0.398011	0.671086
Srsf11	16.938	21.4253	14.8074	16.7401	-0.279852	0.108811	0.319124
Cds2	16.172	17.7783	19.0697	16.6389	0.0743644	0.644246	0.847117
Kif13b	12.3132	12.3634	9.85591	10.593	-0.269378	0.081463	0.264529
Srrm1	18.118	20.1769	21.7253	21.3571	0.17171	0.271992	0.550828
Acat1	35.3126	28.3338	47.2278	49.197	0.600462	0.00042074	0.00487145
Mapk6	21.5933	19.696	24.1776	25.1839	0.259058	0.0979787	0.296773
Dctn1	24.53	24.3585	21.7512	22.1501	-0.153647	0.313311	0.59153
Slc22a23	23.0039	20.2994	22.1233	21.9337	0.0261546	0.86995	0.956865
Ly6g	192.731	76.3759	194.826	184.534	0.494653	0.440701	0.7088
Tjp1	18.7809	18.0146	14.2415	16.076	-0.277606	0.0836423	0.268736
Dgkd	23.9001	19.7295	20.0045	21.6913	-0.0641261	0.703614	0.878608
Aff4	11.1432	12.6858	9.24943	9.40767	-0.351092	0.0269627	0.123307
Tcp1	27.7889	26.9078	31.1209	32.5835	0.221527	0.149798	0.389035
Clec2d	112.614	89.2146	128.409	144.602	0.437063	0.0130251	0.072712
Tnfaip1	40.5475	37.2156	42.3034	41.1347	0.10293	0.50843	0.762508
Iglc1	94.3854	156.611	1127.97	152.976	2.35385	0.0594619	0.213387
Irf8	20.9896	20.1493	15.8779	16.1676	-0.358864	0.02096	0.102723
Psmc1	69.103	59.4285	91.9716	91.0034	0.510734	0.00154996	0.0139744
Agrn	14.9659	15.0531	12.4576	14.605	-0.147631	0.36538	0.641447
Luc7l3	18.6281	18.2348	24.567	24.2118	0.405571	0.00769434	0.0491349
Ifngr2	47.9371	34.2015	51.944	48.272	0.287644	0.124509	0.346063
Rbbp7	46.5349	40.1387	47.6612	57.2469	0.277018	0.10844	0.318378
Tmed7	17.8087	16.594	17.1142	18.3014	0.0434044	0.780805	0.918153
Tnpo1	12.6634	11.7082	11.971	12.6465	0.0159936	0.919066	0.974447
Smarca4	22.3077	21.6779	22.9559	23.0337	0.0657786	0.667519	0.860095
Dcp2	24.1324	21.2118	11.4562	11.657	-0.970898	1.24925e-09	6.83672e-08
Galnt12	64.3179	59.676	68.8879	73.7816	0.20394	0.1924	0.451648
Acsl3	28.4226	26.6052	56.9684	51.8463	0.984918	2.60585e-10	1.60838e-08
Ppp6r3	16.49	15.9688	15.2373	16.0711	-0.0504516	0.743268	0.898665
Atp6ap2	53.8611	49.231	65.4844	68.3348	0.377794	0.0155587	0.0829357
Baiap2l1	52.4297	45.5386	46.2746	44.9111	-0.102333	0.52239	0.772597
Slmap	17.4697	17.4032	19.1018	18.3227	0.103335	0.50033	0.755841
Ahcy	51.2572	39.3064	61.7374	68.3877	0.524003	0.0033611	0.0261157
Hist1h1c	110.203	83.0657	158.074	155.333	0.69831	7.40814e-05	0.00116837
Manf	44.2464	43.6379	52.3505	52.7084	0.259063	0.0860072	0.273127
Btnl6	94.9033	68.2161	77.4385	73.8847	-0.107593	0.566437	0.799211
Dnajc7	28.7221	28.5062	39.0804	34.38	0.361546	0.0219215	0.106362
Nectin2	42.8219	42.1497	49.0322	48.1408	0.195064	0.198836	0.460357
Samd9l	28.8257	20.8195	19.5052	25.2118	-0.149608	0.458074	0.723349
Preb	20.9039	22.972	21.4404	20.4071	-0.0666191	0.668722	0.860452
Pebp1	85.0614	74.0239	109.321	113.174	0.485275	0.0023088	0.0193003
Qars	26.4553	24.0116	21.9797	22.686	-0.174763	0.263556	0.541833
Btg2	57.6106	52.8384	64.3763	62.7443	0.204134	0.187415	0.445293
Secisbp2l	20.2984	18.4799	15.6693	18.0902	-0.198305	0.225147	0.494776
Hsd3b3	22.3669	14.4026	30.4153	28.3828	0.677717	0.000938081	0.00925342
Dgka	32.9264	29.3194	30.9372	32.7353	0.0341078	0.830309	0.939512
Cyb5r3	31.675	29.6986	37.8413	35.9154	0.266466	0.0869472	0.27526
Hnrnpd	15.2851	17.2558	23.239	21.3904	0.4574	0.00432193	0.0315279
Acaa1a	34.4656	35.3231	46.5533	38.2677	0.282719	0.0854628	0.272241
Usp19	20.8578	23.4686	19.9519	21.2761	-0.10257	0.517238	0.768577
Lurap1l	45.5062	36.3817	52.3053	56.7625	0.414696	0.0162158	0.0854398
Ppp2r5a	15.3873	13.3073	18.985	17.519	0.348365	0.0319609	0.138562
Pld1	13.9839	11.5926	7.83939	8.74958	-0.623204	0.000261771	0.00330851
Sod2	18.53	17.6743	14.6249	12.3899	-0.421327	0.00951288	0.0576107
Rrp1	42.8397	40.4699	49.3128	48.3853	0.231242	0.132951	0.360554
Rhpn2	20.994	16.2522	28.1349	28.2502	0.599217	0.000614028	0.0066019
Ndufa6	85.2104	68.8052	105.49	100.601	0.421202	0.0125633	0.070881
Ap2b1	17.7922	17.0597	15.4398	15.3097	-0.179228	0.243912	0.518387
Ppp6r1	30.1963	31.6806	29.1051	29.7922	-0.0694778	0.650451	0.849984
Cep85	18.2596	48.951	29.6184	28.3538	-0.209376	0.754609	0.903974
Mgam2-ps	32.8134	29.3316	21.9045	25.6467	-0.384464	0.0221955	0.107382
Asah1	45.8442	39.5294	44.7997	46.1633	0.0927756	0.565599	0.798889
Rab11a	49.15	38.3609	57.2389	55.896	0.371466	0.0325336	0.140341
H2-Eb1	150.611	158.837	119.678	121.555	-0.357554	0.0187996	0.0952925
Akr1c12	118.611	82.7846	183.93	172.666	0.824914	1.4329e-05	0.00029779
Prkcsh	39.4111	30.5325	39.7246	36.0138	0.115635	0.513399	0.765919
Cope	44.8366	42.0846	43.9377	48.7592	0.0944436	0.550541	0.789413
Prkab1	54.5673	49.0059	40.7318	38.8227	-0.379442	0.0170061	0.0884685
Tgfbr2	18.2627	21.7633	11.826	12.4151	-0.721383	1.27062e-05	0.000270381
Eps8l2	29.0079	25.8366	25.7628	29.142	0.0031319	0.984711	0.995303
Ube2h	35.4082	35.0612	31.2213	27.8501	-0.253258	0.106353	0.313879
Tmem164	22.5124	21.0103	23.4953	21.4217	0.0467024	0.766813	0.910523
Acaa2	113.307	104.358	129.197	115.242	0.168527	0.286868	0.566993
Col18a1	21.9893	30.4092	10.4575	7.35036	-1.55561	1.75363e-13	1.69359e-11
Hnrnpul1	17.6148	15.5479	14.5068	15.998	-0.11903	0.465793	0.729252
Ggnbp2	31.6154	27.9552	34.7308	32.105	0.167147	0.298482	0.577615
Slc35a1	61.4505	47.888	67.3023	77.7992	0.409481	0.0228312	0.109411
Cd177	60.2452	51.6635	51.3687	70.276	0.121987	0.515851	0.767753
Clrn3	46.1392	31.9467	45.9881	55.5721	0.380149	0.0571978	0.207648
Psma7	43.7964	36.4034	53.8958	55.3	0.446444	0.00710523	0.0464351
Smarcc2	27.8997	28.3424	23.0108	23.8771	-0.260746	0.0893259	0.279945
Zmiz1	11.7388	11.2204	10.0536	10.3955	-0.165496	0.286057	0.565841
Tmem176a	47.7324	57.8242	29.0085	22.1272	-1.04422	1.54942e-08	6.91258e-07
Msl1	26.3503	25.5246	27.7552	27.8059	0.100531	0.511679	0.764816
Usf3	10.3771	9.79643	11.147	12.8892	0.25446	0.116391	0.332685
Saraf	49.7872	50.0597	61.5958	60.681	0.293903	0.0520784	0.194633
Nf2	22.8385	22.015	18.6224	19.4384	-0.23533	0.12785	0.351516
Ereg	26.5474	45.4978	25.0488	16.9473	-0.77641	0.00146349	0.0133895
Rxra	28.3406	24.1064	28.298	25.5699	0.0395544	0.811944	0.932791
Smim14	8.0755	7.78451	11.4913	10.3128	0.46048	0.00343297	0.0265035
Ifit2	18.5737	15.5753	12.8302	22.7202	0.0602898	0.80255	0.928233
Psmc3	48.7208	39.6425	69.4332	64.8896	0.605177	0.000361325	0.00432063
Rab6a	37.6454	39.0242	37.1264	40.4005	0.0178729	0.908735	0.971611
Arid1a	11.5235	11.9497	10.2147	11.6311	-0.101703	0.527027	0.77544
Ece1	26.6731	27.9557	25.6968	23.4438	-0.151303	0.335643	0.614438
Kdm5c	21.8726	20.5874	17.9096	20.3063	-0.150229	0.349027	0.628564
Atp5e	84.154	60.3539	111.261	131.326	0.748338	9.39167e-05	0.00143036
Pip4k2c	27.9021	22.6759	29.9084	28.3298	0.204447	0.226674	0.496933
Anks4b	35.5252	24.0279	35.7805	37.1889	0.293835	0.137593	0.368336
Igf2r	16.4488	16.8469	14.7283	15.2715	-0.148681	0.331568	0.609937
Psmb1	30.0627	22.632	44.2377	43.1261	0.730262	4.21061e-05	0.000735423
Tspo	124.607	110.199	172.115	162.55	0.512433	0.00133838	0.0124144
Rnf114	48.2178	35.5031	42.365	42.477	0.0200437	0.912808	0.97247
Ctdsp1	45.538	40.089	42.142	41.5864	-0.0311037	0.84573	0.945987
H2-Aa	86.3494	93.8317	79.668	84.13	-0.135663	0.380722	0.655367
Ppp2r5c	19.7643	17.9653	18.7836	17.3509	-0.0611479	0.699248	0.875818
Grk2	34.2745	34.8339	29.9194	29.4471	-0.217653	0.154707	0.39743
Errfi1	30.0073	43.8884	36.802	50.6802	0.246368	0.246285	0.521541
Vwa8	11.7203	12.0963	10.8514	12.105	-0.0511998	0.744725	0.899631
Bak1	67.4627	49.5008	60.7586	55.2226	-0.0114944	0.950688	0.985856
Prnp	56.5294	55.073	81.5473	76.9179	0.507192	0.000943172	0.00928914
Acadm	36.8873	30.7541	53.6454	48.6604	0.597909	0.000335771	0.00407141
Hpgd	73.764	43.723	102.114	129.552	0.980126	1.65487e-05	0.000337512
Mfn2	27.9181	25.2929	28.9171	29.3586	0.132545	0.398772	0.671559
Jund	81.2801	74.6192	123.839	115.521	0.619823	7.27742e-05	0.00115552
Copg1	12.5874	14.0382	10.7276	11.7954	-0.239375	0.136695	0.367189
Ralgapa2	10.2454	10.8348	6.044	6.0097	-0.804743	1.43057e-07	5.06187e-06
Tmod3	13.4222	12.601	12.718	13.1885	-0.00498575	0.974368	0.993259
Rtcb	53.7465	49.2495	62.6763	59.9415	0.252856	0.106411	0.313937
Arhgap5	13.7383	11.6241	12.3283	13.7178	0.0397757	0.812542	0.932791
Qsox1	16.6117	16.6601	16.3256	16.252	-0.0288625	0.850885	0.948502
Kdm2a	9.78239	9.78158	9.84615	9.70691	0.000721628	0.996243	0.998739
Naga	56.5082	53.1185	60.0478	52.6616	0.0411507	0.798072	0.925531
Dgkz	23.92	24.6452	17.923	19.8735	-0.359772	0.0227306	0.109134
Rbm25	7.58415	8.0895	7.82078	8.08146	0.0226697	0.883837	0.962895
Baz1b	9.70987	10.2049	8.1481	9.93339	-0.137206	0.415214	0.686434
Smtn	17.4368	26.3974	45.248	40.324	0.967433	1.40238e-06	3.90242e-05
Samm50	19.4755	16.4535	25.9399	25.9967	0.532795	0.00114535	0.010857
Zdhhc21	12.9012	10.1962	10.928	9.07434	-0.206908	0.255525	0.533131
Chtop	36.7693	33.6617	42.8431	44.7984	0.316862	0.0436652	0.172082
Riok3	38.9504	34.6489	46.5831	42.5661	0.277654	0.0844885	0.270343
Etnk1	10.2471	10.681	8.93502	9.10285	-0.212709	0.167231	0.417139
Rnf19b	55.4512	42.3166	37.5659	40.4567	-0.324374	0.072518	0.24398
Satb2	21.5057	20.3197	18.8032	20.0896	-0.103281	0.509975	0.76373
Tnks2	13.5901	14.1382	13.3927	13.8257	-0.0250487	0.870536	0.956978
Chgb	51.4068	49.0519	36.3182	41.4621	-0.36731	0.0239396	0.113201
Mef2d	21.4278	24.7644	24.5854	25.0804	0.106529	0.505477	0.760113
Ptpn11	17.8565	19.3122	17.1322	18.4251	-0.0620383	0.693682	0.873513
Pum2	20.2487	19.1218	18.4956	18.1829	-0.100785	0.515813	0.767753
Glyr1	17.7647	15.8843	16.7663	16.8097	-0.00182046	0.99083	0.997311
Ipo7	12.0743	11.0459	11.4867	13.5621	0.117288	0.481666	0.7417
Cebpd	35.5078	41.0915	36.6125	25.2525	-0.306971	0.119338	0.33781
Arhgap32	8.34842	7.03114	6.26637	7.21508	-0.188547	0.273961	0.552871
Anapc5	20.4827	21.2048	23.5008	24.4471	0.203577	0.187319	0.445129
Fuca2	22.4713	18.6697	29.3706	27.0134	0.455711	0.00650138	0.0433039
Kdelr1	75.4087	66.4166	98.2838	84.644	0.36817	0.0267112	0.122396
Slc5a1	33.6219	24.0805	32.3981	30.6217	0.127868	0.499991	0.75567
Fndc3a	16.3606	15.3347	9.5499	10.8842	-0.631509	0.000101948	0.00153198
Inppl1	21.7637	23.9464	22.9948	23.7984	0.0356348	0.819181	0.935226
Nr1h4	76.7633	70.3551	64.4118	52.8296	-0.326553	0.0526025	0.19587
Inava	29.7944	27.1744	30.0096	30.3229	0.0841412	0.590636	0.814606
Arhgap21	13.6782	12.2568	13.6317	14.3537	0.111215	0.489321	0.747667
Gorasp2	30.9027	30.3513	35.8455	35.5533	0.2226	0.147525	0.385445
Myo1e	26.9855	23.3276	24.0341	23.4097	-0.0835398	0.606094	0.82436
Abcf1	30.3475	31.0175	28.0469	30.4051	-0.0683537	0.662511	0.857029
Cox7a2l	141.527	119.863	142.528	131.399	0.0686123	0.677385	0.86483
Galnt10	25.5899	23.9728	19.662	22.139	-0.244019	0.12898	0.353309
Fzd5	19.5318	15.7071	22.101	22.5504	0.342644	0.0445727	0.174278
Tmem259	30.3828	29.3985	32.595	33.1585	0.1389	0.364949	0.640896
S100a9	1021.41	487.632	87.5802	29.0376	-3.6947	1.92226e-05	0.000383173
Pde5a	12.6696	13.2366	15.6855	14.3508	0.214872	0.1708	0.421467
Foxo3	19.2544	16.4397	19.2929	18.8288	0.0960803	0.556111	0.793312
Vapb	20.8306	18.4713	20.9448	19.8128	0.0536421	0.737471	0.896201
Cct6a	34.988	28.5354	45.5899	47.4595	0.551889	0.00107802	0.010367
Kidins220	18.5126	18.7134	16.0624	14.9996	-0.259746	0.0921352	0.285292
Ick	15.0516	12.4303	9.22195	9.11479	-0.582654	0.000523477	0.00584656
Fbp2	101.677	72.9908	111.205	108.084	0.328968	0.0782976	0.257407
Mtus1	14.2308	14.337	13.8583	14.2707	-0.0206852	0.892623	0.966742
Dnajc10	28.1689	26.432	26.8461	28.0724	0.00989348	0.949494	0.985686
Dgat2	47.8489	54.0379	27.8135	25.0266	-0.945778	8.96279e-09	4.21637e-07
Tab2	24.1289	22.693	24.8329	23.4756	0.0463916	0.765585	0.910098
Map1lc3b	20.8997	18.9704	19.2245	17.015	-0.136673	0.399306	0.672321
Stip1	62.5323	51.1728	69.7247	76.5198	0.364363	0.0326808	0.140754
Dhx15	15.7705	15.6674	13.3398	15.8718	-0.104015	0.528823	0.776584
Slc35d1	14.1787	10.3125	20.8889	19.9972	0.740132	6.51617e-05	0.00105714
Polr2m	55.74	51.2444	60.8016	62.0714	0.201188	0.198886	0.460357
Irgm1	20.6352	15.2993	15.212	19.2133	-0.0605517	0.760543	0.907506
Atp5o	71.7652	55.7084	81.0494	88.8951	0.415999	0.0187748	0.0952254
Nxf1	22.3629	23.2895	22.4045	23.7619	0.0179442	0.907981	0.971611
Pcsk7	27.1953	25.2444	23.3167	23.8952	-0.150052	0.339475	0.618921
Zfp36	49.2778	35.6827	39.5591	38.1304	-0.128334	0.490351	0.748249
Tap1	24.6083	19.6441	17.6041	19.1076	-0.26826	0.128659	0.35276
Oxct1	31.3277	24.1787	39.8386	45.5578	0.622728	0.000607792	0.00656063
Rnh1	54.2607	50.1845	57.1168	54.9743	0.103228	0.509353	0.763077
Dbnl	61.8538	53.9436	57.5942	56.8745	-0.0154226	0.923845	0.976419
Cyp51	32.1939	24.1061	37.4077	36.4449	0.392372	0.0295934	0.131564
Sh3d19	15.6863	14.982	15.6734	16.9913	0.0926224	0.554489	0.791824
Mlxip	16.8251	21.1732	14.7046	15.587	-0.324796	0.0574746	0.208442
Pdia4	65.2306	69.4245	51.8819	60.6685	-0.256647	0.114075	0.329632
Tmigd1	129.977	73.4164	135.568	127.194	0.369605	0.102203	0.305408
Clk1	16.8546	15.3544	20.8612	19.5808	0.329617	0.0366543	0.153699
Slc25a1	56.8708	44.4745	82.3198	75.6902	0.641618	0.000266463	0.00335748
H2-Q4	48.5521	52.9403	41.191	40.247	-0.315912	0.0459274	0.178175
Slc39a1	74.2622	65.0297	52.1691	45.4191	-0.512417	0.00211737	0.0180026
Gdi1	29.8761	36.3396	34.8085	30.4922	-0.0183303	0.914572	0.972944
Vsig10	27.4306	23.1152	28.8309	29.2699	0.202173	0.21825	0.485739
Id1	127.038	71.9598	165.95	184.51	0.816821	0.000326922	0.00398471
Mal	106.574	52.3694	61.6697	26.6976	-0.847487	0.262224	0.540593
Rab18	62.7259	52.1962	61.9333	65.6309	0.151832	0.364271	0.640422
Nos2	80.7777	39.6524	5.30303	7.83626	-3.19608	1.87002e-08	8.2311e-07
Tm9sf4	20.6338	19.1758	14.7933	17.6014	-0.295558	0.0766025	0.253203
Ppp1r9b	28.1647	32.6486	23.2268	23.0982	-0.390712	0.0151976	0.0814607
Top1	14.0557	13.2675	10.3424	11.8349	-0.299276	0.0655473	0.227999
Serping1	72.5316	75.8655	36.3151	27.3423	-1.22027	1.27166e-11	9.44713e-10
Dock5	11.4527	10.326	7.94638	8.6275	-0.392445	0.0160104	0.0847387
Carhsp1	48.2979	43.8278	51.5476	53.497	0.190752	0.226556	0.496765
Clic5	12.7939	8.83744	13.8048	18.0623	0.56004	0.0075977	0.0487071
Gramd3	57.8094	52.5857	67.2813	58.5369	0.189748	0.243277	0.517531
Dusp11	16.0025	16.8176	14.0813	14.8423	-0.180524	0.245619	0.520553
H2afj	77.6836	62.5763	100.755	94.9378	0.481467	0.00462564	0.0331632
Slc12a7	10.4545	10.7695	9.82908	10.4038	-0.0672329	0.665598	0.858852
2020-03-06	14.7056	13.6809	15.4065	14.848	0.0932673	0.551559	0.789747
Wapl	20.8651	20.8184	19.4885	21.1871	-0.0335567	0.830001	0.939401
Pnisr	12.6847	15.481	13.3106	12.1822	-0.142029	0.400185	0.673104
Crybg1	19.8966	17.524	14.2659	15.2252	-0.342112	0.0357052	0.150657
Tst	34.2093	27.0032	71.2844	62.8271	1.13241	1.29034e-10	8.44016e-09
Tmprss4	63.1756	49.0724	45.5552	50.0482	-0.230391	0.195973	0.456835
Tob1	58.8292	46.9937	81.2322	83.3311	0.638089	0.000178075	0.00241507
Ssrp1	32.3701	26.5917	40.5117	40.7373	0.463713	0.00588573	0.0401129
Micu1	15.4371	11.94	18.7215	17.6942	0.412473	0.0190702	0.0963072
Edem3	21.6323	23.5001	19.9275	20.4176	-0.159962	0.305175	0.583551
Naip6	20.6545	22.8164	11.9117	13.9601	-0.746402	8.38468e-06	0.000187803
Tifa	61.9284	58.0738	20.258	21.2508	-1.52995	4.16119e-22	1.18729e-19
Cavin1	28.8223	37.0675	48.9787	45.8892	0.52788	0.00237113	0.019751
Pi4k2b	33.4126	31.5298	49.9877	51.2876	0.642533	2.92945e-05	0.000542216
Copz1	32.879	30.8947	46.603	44.0634	0.508922	0.00111399	0.0106335
Rap1gap2	19.4182	16.4998	20.2971	20.2947	0.177682	0.278074	0.556826
Mdm4	8.41354	10.8721	8.05507	8.4582	-0.221645	0.205504	0.469061
Dctn2	28.456	26.3302	31.6104	30.0783	0.172473	0.27152	0.55028
Camta2	24.9543	29.8863	26.6614	26.6177	-0.0397087	0.808492	0.931039
Rcc2	24.8946	23.0914	35.4424	37.0173	0.596065	0.000164566	0.00227046
Pcdh1	13.949	13.5668	14.5703	16.1298	0.159715	0.314674	0.59332
Capg	72.518	50.1973	61.1638	55.9262	-0.0671502	0.729185	0.892017
Apob	15.2881	8.97167	6.2656	6.37409	-0.940306	2.39271e-05	0.000455724
Kars	26.8457	24.2088	29.3966	32.5471	0.280476	0.0851308	0.271605
Chmp1b	32.0976	26.7736	38.5444	34.344	0.309071	0.0681699	0.234145
Dpp3	53.7598	44.0753	56.8725	57.232	0.223056	0.183318	0.439553
Kif1b	7.99365	8.1353	7.61239	6.85503	-0.155502	0.32445	0.602568
Stk38	10.8456	12.1594	12.9254	12.8227	0.164312	0.296611	0.576235
Khnyn	22.964	19.7233	20.6795	21.6593	-0.0105102	0.948683	0.985478
Rangap1	26.3927	19.8828	29.175	32.3785	0.412687	0.0242447	0.114349
Camk2d	6.61765	5.88472	6.33425	5.39556	-0.0910727	0.587135	0.81285
Usp12	32.1421	27.3763	30.9578	29.9861	0.0352764	0.829324	0.938968
Ppm1a	11.0193	10.1666	10.5227	10.5743	-0.00466899	0.976212	0.993722
Impad1	20.7912	20.1389	18.6659	20.6791	-0.0552424	0.727666	0.891509
Cdc37	17.7717	16.7239	15.1751	16.7043	-0.112136	0.480146	0.740274
Gns	14.3424	15.8237	11.2174	11.624	-0.399401	0.0117505	0.0672664
Nfkbiz	38.3152	31.5962	29.3709	29.0952	-0.256838	0.120947	0.34005
Dad1	33.7962	27.0764	50.319	42.953	0.616473	0.000493938	0.00557353
Strap	39.7948	35.8258	47.4063	51.9905	0.395939	0.0141993	0.0775528
Ankfy1	12.1946	10.8212	9.97489	10.7723	-0.148223	0.363026	0.639561
Pnpla2	42.7369	40.7693	50.0704	43.7953	0.169882	0.292396	0.571832
Trir	141.838	117.937	182.037	180.578	0.482319	0.00367118	0.0277354
Sel1l3	14.8308	13.317	12.0042	12.0997	-0.222409	0.162912	0.410472
Parva	13.2672	14.5924	12.7431	11.0552	-0.22588	0.168326	0.41885
Slc4a7	9.1592	9.08768	8.0992	8.46851	-0.137618	0.374179	0.649394
Sipa1l1	10.891	11.3333	7.79409	8.97425	-0.404371	0.0128228	0.0719252
Creb3l1	45.4678	48.7703	54.8503	65.1646	0.350875	0.0337475	0.144138
Galnt6	31.9513	31.2931	35.5539	36.577	0.191261	0.216487	0.483443
Pik3r1	13.4563	13.2313	11.1081	11.4878	-0.238493	0.125431	0.347501
Mbnl1	6.80526	7.61345	6.14469	6.32969	-0.207086	0.193377	0.453163
Cyb561	37.4361	33.7727	34.203	33.7223	-0.0668099	0.674718	0.863433
Pomp	23.6534	18.6325	34.1067	29.5847	0.591726	0.000931704	0.00919827
Atp5mpl	99.6503	71.4065	149.769	167.037	0.89008	2.60717e-06	6.76216e-05
Rassf3	34.9127	30.8171	43.9798	39.7367	0.350053	0.031583	0.137651
Aprt	80.8371	60.9468	118.344	101.106	0.630892	0.000655182	0.0069293
Psma4	45.2015	41.0071	73.4225	67.8064	0.713337	8.43265e-06	0.00018862
Tufm	61.2674	50.8089	67.3011	75.6003	0.351897	0.0395719	0.161454
Hcfc1	14.9725	15.1853	13.0629	14.1168	-0.148198	0.347747	0.627122
Ubl5	40.246	30.2159	51.246	50.0512	0.524552	0.00347644	0.0267461
Anp32e	29.2364	24.8851	48.4114	46.6713	0.814138	7.41725e-07	2.22626e-05
Safb2	16.0834	18.3411	15.0238	14.7334	-0.208392	0.192752	0.4521
Tpr	14.7872	13.2643	10.4672	10.8865	-0.392166	0.0142271	0.0775756
H13	16.7203	14.8489	16.7581	15.4811	0.0314195	0.845346	0.945815
Psmc5	78.4668	65.4052	126.503	114.99	0.748198	9.65342e-06	0.000213311
Psma6	96.2837	88.099	118.756	127.27	0.417624	0.00871834	0.0538426
Casp1	92.1739	67.6095	95.7341	103.251	0.317522	0.0870363	0.275383
Ppp1r12b	5.29232	8.45298	11.9174	10.0117	0.676331	0.00150055	0.0136261
Limk2	26.1454	26.1915	18.1508	19.7159	-0.465112	0.00289963	0.0231098
Mapkapk2	49.7907	45.8469	44.766	39.7087	-0.177967	0.270743	0.549333
Sgpl1	22.2618	20.0671	26.2519	25.3761	0.287774	0.0682409	0.23434
Ei24	32.4516	23.4347	32.55	30.2104	0.168042	0.369094	0.644945
Suds3	11.9484	10.722	14.5355	13.792	0.322608	0.042136	0.168133
Plin2	50.4107	48.0737	33.5997	32.9398	-0.564286	0.000251621	0.00319005
Baiap2l2	54.1319	59.2122	54.2234	51.8651	-0.0937777	0.546783	0.788126
Gucd1	16.6964	12.5336	16.801	16.13	0.172829	0.341415	0.620679
Mtmr6	32.4386	27.1893	30.6139	31.0085	0.048659	0.769024	0.912074
F2rl1	51.6499	39.9341	42.1775	42.3717	-0.114318	0.52012	0.771249
Duoxa2	115.779	114.728	64.8755	66.0747	-0.814202	1.09477e-07	3.99422e-06
Serinc1	27.9974	27.699	25.9805	22.9158	-0.186626	0.242212	0.516374
Hp	129.388	161.125	13.4507	7.57575	-3.79038	3.35169e-60	2.7514e-56
Naa50	25.0331	23.6139	27.6664	30.7896	0.266679	0.0971433	0.295351
Mtdh	8.13261	7.65678	7.27954	9.43067	0.0837102	0.637666	0.843406
Cyp4f14	82.5016	47.6206	57.4005	53.0341	-0.236544	0.292365	0.571832
Smpd3	30.2625	29.4017	18.4938	21.1905	-0.586422	0.000284533	0.00353899
Rab8a	28.4117	23.1332	32.03	34.8294	0.376553	0.0276171	0.125496
Fstl1	29.7696	41.4863	20.7256	15.3301	-0.981056	1.73012e-06	4.70284e-05
Rab3d	29.8064	32.4573	29.8909	33.8647	0.0361934	0.823125	0.936875
Grb2	48.0931	44.6599	47.4032	46.9219	0.0256188	0.869651	0.956807
Ndufa10	40.1625	31.4438	46.0782	43.7545	0.328074	0.0610827	0.217304
Sbf1	19.0581	20.8544	18.8388	20.1485	-0.0319153	0.839962	0.943573
Idh3a	23.2234	21.1795	25.2828	34.5825	0.432918	0.0201978	0.100032
Ralbp1	33.3974	27.5091	27.3085	26.5008	-0.177692	0.289684	0.569777
Ppm1b	26.4483	23.5289	28.517	29.3805	0.213601	0.181444	0.437437
Arfgap3	39.1935	32.262	34.2737	34.5794	-0.0523855	0.755	0.904039
Pdhb	30.0825	28.5559	41.0859	44.7991	0.552179	0.000456282	0.00520225
Mia3	28.3297	28.2802	28.5622	27.5496	-0.0112857	0.942085	0.983415
Lpin2	11.5269	9.38248	13.7649	11.4791	0.272571	0.125519	0.347572
Ppa1	29.4967	23.9358	53.1167	63.4466	1.12673	3.73802e-10	2.25628e-08
Cdc42bpb	17.7437	18.7562	13.7528	15.4867	-0.317966	0.0487976	0.1861
Tra2a	18.9825	17.1202	18.5418	21.3435	0.145378	0.379416	0.654264
Sbds	62.0229	49.711	81.6492	74.907	0.487533	0.0048651	0.0345631
Ssr4	42.8633	39.9129	44.8404	48.14	0.169273	0.283556	0.562929
Snx3	96.2749	82.2131	112.521	105.012	0.286482	0.0816317	0.264719
Atp6ap1	42.7708	40.36	47.6773	46.1041	0.175276	0.260769	0.538799
Mcu	19.0884	14.5922	22.0772	21.7147	0.379674	0.0328521	0.141343
Rpl14-ps1	193.961	176.376	228.267	233.986	0.321254	0.0417497	0.167304
Abl1	10.3832	10.9477	10.0574	9.49973	-0.123722	0.43259	0.701839
Ndufa9	57.5515	44.6256	81.342	81.7239	0.675391	0.0001172	0.00172111
Prkca	16.4397	15.5823	12.1847	12.1493	-0.394656	0.011489	0.0662547
Ddit4	85.487	86.095	64.7828	60.2267	-0.455492	0.00356207	0.0272263
Slc27a4	31.2864	27.4898	39.0878	33.5626	0.306731	0.0665717	0.230622
Rpl17	161.708	99.1807	259.43	251.052	0.968829	5.13471e-06	0.000122889
Birc6	4.69724	4.86352	3.49942	3.90714	-0.366376	0.0220439	0.106792
Sel1l	15.8834	16.8255	12.8701	12.598	-0.359363	0.0213247	0.104137
Mast2	18.4177	17.6454	16.8284	16.9291	-0.0938331	0.544521	0.786552
Ppp1r37	31.1409	30.4647	34.9569	32.0818	0.123246	0.432591	0.701839
Elovl6	22.4683	20.9686	19.5679	17.9728	-0.209278	0.188233	0.446527
Sult1a1	71.9029	71.5789	162.482	136.374	1.05988	6.83522e-11	4.58044e-09
Msn	24.7982	29.991	17.4022	12.1548	-0.88914	6.94216e-06	0.000160304
Fgl2	40.5132	34.7334	33.5685	28.5457	-0.275863	0.108039	0.317625
Sem1	33.1536	27.2701	54.9057	47.6602	0.764274	9.86675e-06	0.000217439
Scaf1	21.7648	23.5864	19.4249	20.5855	-0.178877	0.257504	0.535691
Acp5	64.6901	59.8196	65.8816	62.9809	0.0508564	0.747375	0.901236
Cyfip1	11.8345	10.8727	9.87709	9.73896	-0.209781	0.184185	0.440552
Ppp1cc	36.0327	36.1911	35.2671	36.3774	-0.00996568	0.948882	0.985498
Akap9	6.8735	6.83743	4.3723	4.96022	-0.553071	0.000595817	0.00647395
Ddx1	24.1453	21.5863	30.4377	27.5825	0.344478	0.0341663	0.145397
Reg4	97.0924	55.6236	189.304	276.56	1.60964	4.51673e-11	3.14219e-09
Vapa	38.8098	31.0327	43.1826	44.8875	0.335676	0.0505778	0.190806
Kdelr2	76.3673	68.1865	63.6994	70.9001	-0.101374	0.536186	0.780811
Ano9	26.9768	26.0939	31.7241	30.1522	0.222841	0.153714	0.395622
Col5a1	14.6466	22.8242	12.4893	9.62537	-0.75861	0.000468398	0.00532559
Irf6	18.4175	15.8359	22.7453	24.899	0.477451	0.00372341	0.0280674
Sec16a	14.966	16.5622	9.76149	11.5744	-0.561104	0.000861919	0.00867626
Arpc4	60.6429	51.9129	57.7505	58.8413	0.0520812	0.750135	0.902383
Appl2	19.3345	22.4838	17.3914	20.4431	-0.142153	0.406945	0.678917
Cbl	10.7621	11.7002	10.0289	10.1799	-0.150737	0.335124	0.613796
Lypla2	56.4727	55.2745	84.8348	74.9063	0.516768	0.00118093	0.01113
Sars	24.2629	23.0266	29.163	27.2697	0.256307	0.102328	0.305521
Znfx1	12.988	12.2806	10.0255	12.3997	-0.170208	0.33084	0.60928
Ankrd17	3.715	3.83742	2.63485	3.02809	-0.413361	0.0112486	0.0651656
Ipo5	19.7222	16.1868	19.7236	21.2459	0.191493	0.265445	0.544011
Appl1	16.925	16.566	14.3163	14.4368	-0.218524	0.155879	0.39941
Zyx	23.1656	29.3326	24.4351	21.7262	-0.183724	0.294837	0.574488
Coa5	24.6761	21.3595	28.5209	27.2507	0.277929	0.087993	0.277341
Unc5b	17.4707	17.8246	21.0746	21.394	0.268563	0.083992	0.269543
Stat6	30.7869	32.9701	28.8863	26.2915	-0.207019	0.19232	0.451588
Deptor	14.7926	15.6271	16.278	16.1212	0.0926097	0.547934	0.788345
Uggt1	11.6209	11.5934	7.51884	8.64956	-0.51989	0.00132177	0.0122955
Dcaf8	8.90966	9.21778	10.8249	9.72462	0.182318	0.252175	0.529438
Csrp2	46.6532	44.6057	76.2387	78.832	0.766424	8.2807e-07	2.46738e-05
Herpud1	48.8184	63.9557	46.3475	45.5011	-0.293971	0.0982488	0.297336
Tmpo	10.9384	9.10332	9.41272	12.4547	0.12744	0.501442	0.756738
Nacc1	28.2034	28.148	27.9433	31.6545	0.0826621	0.606928	0.825221
2020-03-08	14.0513	12.4087	12.9255	12.4289	-0.0603859	0.708843	0.881688
Prpf38b	17.1865	21.3433	16.6367	17.6325	-0.166876	0.328198	0.606319
Lhfpl2	17.0492	12.8955	15.0326	17.5066	0.121064	0.514379	0.766272
Golph3	38.3839	37.9399	38.8943	39.2699	0.035935	0.816553	0.934404
Usp4	15.0361	13.5273	15.889	15.2118	0.124015	0.437677	0.706285
Lrig1	23.2745	19.7768	21.5998	20.7951	-0.0210522	0.8992	0.96864
Grina	85.5774	72.2582	59.8388	53.5639	-0.476063	0.00465282	0.0333435
Api5	26.7845	26.9149	25.6076	27.4274	-0.0162128	0.91782	0.97432
Dhx32	33.295	26.4987	28.8293	33.4763	0.0606981	0.734744	0.89486
Nek9	22.8973	25.7842	21.1202	20.9517	-0.208714	0.191657	0.450676
Mapk1ip1l	14.3656	14.4217	16.2522	17.7827	0.243361	0.121882	0.341187
Zdhhc13	62.3381	60.1599	42.4831	53.4921	-0.350023	0.0422346	0.168351
Polr2a	20.5696	17.0215	15.2666	14.067	-0.356911	0.0369332	0.154371
Mgea5	27.7507	28.6607	26.0246	28.112	-0.0575673	0.711861	0.88333
Il13ra1	35.2945	32.7005	30.7254	27.1772	-0.230735	0.1587	0.403781
Ugt1a7c	23.3749	21.5399	31.9547	42.2834	0.726805	6.41667e-05	0.00104409
Leprot	72.8078	58.0636	75.8231	68.376	0.140761	0.421992	0.692896
Ppm1g	22.8185	19.9319	24.3245	28.8356	0.316031	0.0668139	0.231132
Tra2b	12.4438	11.1855	12.2334	15.9027	0.253666	0.161191	0.407432
Cd47	22.9007	23.7507	18.4398	17.4393	-0.377291	0.0154787	0.0826033
Srrt	20.6338	24.2369	22.0231	26.4202	0.112822	0.516553	0.768425
Rnase4	77.7468	78.0355	96.4293	89.2494	0.254678	0.101404	0.30386
Ndufb8	36.2515	29.8656	55.6162	51.484	0.696874	3.85747e-05	0.00068467
Hsph1	15.9782	14.3329	13.3085	17.5121	0.0259397	0.887741	0.96463
Pnn	21.2608	23.5325	21.009	22.7782	-0.0307953	0.847605	0.947052
Cpne3	18.7102	18.3598	13.2919	14.6659	-0.405191	0.0113058	0.0653354
Arrdc4	36.2315	25.6613	29.5564	37.3524	0.113536	0.573801	0.803794
Osbp	27.5879	26.786	27.4098	27.7612	0.0225239	0.884733	0.963256
Man1a2	16.6848	15.5937	12.4048	14.9494	-0.23694	0.161983	0.40886
Prpf4b	13.6443	16.3559	13.1958	14.2522	-0.126121	0.452553	0.719387
Supt6	18.3355	19.5035	15.2064	16.6052	-0.248387	0.118406	0.336506
Nr3c1	18.7149	15.6989	14.724	14.5085	-0.234287	0.161869	0.408668
Nomo1	20.4649	20.2396	19.9597	20.7697	0.00252591	0.98709	0.996002
Erlin2	24.8767	21.5999	19.9565	19.6638	-0.229059	0.159626	0.405146
Vars	18.4994	20.5019	20.5829	22.6082	0.149224	0.358876	0.636852
Tns3	12.0282	11.5307	9.08124	11.08	-0.22274	0.188827	0.447225
Stx7	30.8712	27.8813	28.7221	28.7416	-0.0306635	0.846799	0.946555
Mst1r	25.173	25.3047	16.11	21.7175	-0.413919	0.0242721	0.114445
Sipa1l3	8.72502	7.37119	5.61339	6.71842	-0.382723	0.0298745	0.132348
Pgrmc1	69.861	53.9943	79.4306	83.2895	0.394804	0.0257322	0.119006
Cpeb4	19.6369	20.8217	16.8364	21.1326	-0.0894333	0.604879	0.823736
Azi2	18.9538	17.2695	18.2518	19.3991	0.0572796	0.721529	0.888557
Ltbr	54.4145	48.6523	45.4511	47.7871	-0.143137	0.377556	0.652734
Tmem63a	28.9263	29.677	32.7701	30.7417	0.117514	0.448716	0.716218
Eif3e	19.5447	18.8793	19.7711	20.0695	0.0537567	0.728452	0.891696
Banf1	121.454	89.9205	229.139	217.677	1.08072	3.60685e-09	1.81648e-07
Spag9	11.4001	12.7264	11.1841	10.1353	-0.176895	0.274437	0.553308
Ndufs7	63.2808	50.0625	104.979	97.5528	0.838388	1.52004e-06	4.20135e-05
Sept7	10.9116	10.1842	11.3751	12.0296	0.151383	0.337129	0.615888
Ubxn1	120.848	102.862	176.211	144.868	0.522178	0.00276217	0.0222628
Rbm5	8.30264	8.25104	8.05657	7.85674	-0.0554359	0.720758	0.888247
Rnf186	91.4749	65.8376	111.82	104.636	0.461157	0.015057	0.0810244
Car12	18.5543	15.0296	13.4454	11.9846	-0.40045	0.0231327	0.110373
Zc3h15	42.4172	44.1995	54.3677	50.7671	0.281022	0.0717022	0.242074
Eif4g3	11.1707	12.8539	9.90913	9.56334	-0.301297	0.0634987	0.222904
Slc35a2	24.3767	20.5828	31.4695	29.4476	0.439283	0.00856335	0.053074
Hsd17b2	69.0799	38.4787	102.168	94.3538	0.869685	0.000157153	0.00219302
Gng5	45.0841	35.0411	54.212	55.443	0.453685	0.00989941	0.0593603
Pkp3	34.6156	27.7563	37.1676	34.7963	0.207313	0.232775	0.504048
Pa2g4	38.6439	34.093	44.3243	47.0243	0.330125	0.0437546	0.172225
Chchd3	42.0997	32.8735	53.3915	57.1337	0.561056	0.00143931	0.0132162
Hmgcl	53.8053	48.625	62.2973	63.9616	0.303137	0.0549885	0.20215
Psme4	16.0706	14.9261	12.4218	13.9165	-0.233259	0.151327	0.391567
Sf3b3	10.5246	10.9712	9.65071	10.5623	-0.0868742	0.586732	0.812566
Sult1b1	43.4764	26.7914	65.4998	60.0309	0.837457	8.95775e-05	0.00137447
Gm11808	273.778	235.321	295.157	314.225	0.260747	0.110848	0.323021
Csnk2a1	17.2231	15.3356	23.2383	21.2889	0.452781	0.00514038	0.0361125
Psma1	35.4737	27.9234	47.5954	55.3311	0.700419	0.000109508	0.00161828
Pabpc4	32.2282	31.8946	31.0264	31.459	-0.0357457	0.817302	0.934541
Wasl	19.6798	18.3514	17.18	20.3189	-0.018525	0.912089	0.972364
Mgat5	13.2738	13.0119	9.69306	10.6354	-0.368989	0.0203468	0.100469
Nap1l1	21.3486	17.8788	27.9783	30.2908	0.572208	0.000713341	0.00741712
Oas1a	47.2055	35.9272	61.0769	74.2801	0.704605	0.000234655	0.00302399
Tbc1d13	26.264	23.9957	27.1868	30.3586	0.196907	0.225563	0.495291
Eif3i	32.9253	27.5947	42.6242	40.876	0.465463	0.00511672	0.0359616
Smad4	41.7707	38.4696	22.2622	23.1758	-0.818915	3.03835e-07	9.95682e-06
Ndufa8	134.245	103.413	195.571	182.7	0.671411	0.000163126	0.00225628
Atp6v1b2	24.0778	20.9611	26.3155	23.6319	0.15026	0.365798	0.641826
Timp2	28.2993	33.9363	28.9979	24.2412	-0.223717	0.205038	0.468455
Ppp1r2	24.2663	22.482	27.6418	29.1493	0.282277	0.0774038	0.255169
Rnpep	19.3436	17.2197	18.6712	17.3365	-0.0209625	0.897126	0.967874
Uqcr11	192.714	135.03	250.651	254.816	0.625833	0.00107474	0.0103429
Cdcp1	26.5946	23.5616	16.3639	15.8116	-0.639282	6.46725e-05	0.00105128
Vps35	15.4019	12.9479	11.9758	14.2701	-0.109695	0.532819	0.779455
Ythdf3	23.0433	24.6719	22.0811	21.7694	-0.120181	0.44286	0.710602
Scaf11	11.6295	11.2972	10.1795	11.2175	-0.0978591	0.541367	0.78455
Upp1	45.742	20.4726	27.3104	42.2152	0.0702113	0.912222	0.972364
Maz	40.8714	37.2148	44.8188	44.579	0.196519	0.215584	0.482543
Ap2a2	23.1802	22.8297	21.8201	20.6788	-0.113132	0.468454	0.731427
Tmem98	77.0898	67.3339	91.4621	90.6166	0.335502	0.0375373	0.156022
Entpd8	49.5958	42.11	42.9561	48.8832	0.00357494	0.983269	0.995025
Trafd1	25.2058	22.4066	24.1169	22.0587	-0.0431368	0.794865	0.924293
Sec61b	93.6421	75.4485	141.24	129.348	0.679248	8.10322e-05	0.00125864
Ppp4c	28.6997	25.3249	33.4767	32.6713	0.293319	0.068486	0.234985
Iigp1	45.3119	28.1308	12.194	10.2168	-1.71269	4.67445e-14	4.91539e-12
Psmb8	38.7801	33.5239	39.302	41.1521	0.155462	0.351045	0.63021
Snd1	13.5484	11.9468	12.3149	12.9581	-0.0112266	0.944875	0.984373
Aamp	32.1061	28.7372	48.8505	42.8953	0.59362	0.000319989	0.00392351
Upf1	24.3188	26.0591	25.2935	26.9609	0.0546341	0.730581	0.892262
Pgm1	50.426	39.5958	52.2146	56.7816	0.277107	0.116545	0.332945
Ttc22	45.1088	32.8099	38.9728	33.8727	-0.0965702	0.613063	0.829509
Arhgef1	14.2992	17.9224	16.9254	15.1257	-0.00581981	0.973402	0.99289
Ptpa	23.2376	21.6157	25.3519	25.1322	0.171998	0.274573	0.553372
Mia2	11.8303	10.4245	9.51969	9.90523	-0.194822	0.231879	0.503189
Ecpas	9.96754	10.9079	10.3556	10.8767	0.0263376	0.868345	0.956253
Phyh	63.6314	53.3349	92.3029	76.3228	0.528577	0.00269889	0.02186
Tecr	48.2861	42.974	73.6036	70.1762	0.657029	4.42168e-05	0.000769016
Pcna	42.5862	27.4518	55.4008	70.423	0.846071	9.7093e-05	0.00146514
Szrd1	37.5917	34.4535	38.5256	38.1846	0.0918675	0.561822	0.796613
Ddx21	19.7722	22.4103	17.5344	20.5343	-0.145782	0.393987	0.666992
Syne2	4.77935	4.90991	3.59803	3.49015	-0.449447	0.00424375	0.0311682
Gm10123	439.975	212.232	190.751	350.516	-0.269016	0.683708	0.866603
Pgp	112.247	102.082	139.779	147.196	0.42257	0.00799292	0.050356
B4galnt1	40.3646	35.9774	31.0975	30.5135	-0.308038	0.0561343	0.205076
Ube3b	24.9218	22.5532	20.7865	21.1051	-0.179125	0.263165	0.541501
Map2k3	35.1716	32.9544	28.3846	34.0206	-0.124656	0.463689	0.728292
Uso1	21.9686	22.3237	20.1407	19.8893	-0.14441	0.351938	0.630521
Apc	7.89047	7.9988	6.07391	6.55523	-0.329476	0.0380503	0.157476
Stk11	28.3034	28.9115	26.2873	27.2731	-0.0935185	0.546859	0.788126
Ostc	46.0774	43.4193	54.0964	54.3431	0.278426	0.0730064	0.245116
Tut7	8.94182	9.56833	6.74263	7.89046	-0.336959	0.0414549	0.16666
Stk40	26.8798	30.2802	25.857	24.9224	-0.169046	0.296109	0.575872
Il4ra	28.8396	29.653	13.0106	10.693	-1.30223	1.07662e-14	1.21903e-12
Emc10	40.6965	35.6169	49.3562	45.4286	0.313815	0.0561059	0.20505
Trp53i11	31.2127	37.0831	30.1789	33.4116	-0.100801	0.549127	0.788686
Yy1	19.2713	18.7737	16.2137	18.5937	-0.126455	0.438098	0.706552
Msmo1	18.7125	15.3168	25.0984	23.1607	0.504997	0.00317891	0.0249958
Nucks1	14.8123	12.3941	23.1711	23.2421	0.771781	3.72347e-06	9.28312e-05
Ehd4	25.5454	23.9939	28.7621	27.6308	0.188263	0.239125	0.512727
Slc31a1	33.5447	28.5349	31.5971	34.0766	0.0825498	0.6182	0.832618
Arih1	16.7199	15.9304	14.9849	15.7799	-0.0842219	0.592621	0.81563
Wbp1l	29.1372	28.6786	27.0971	23.7172	-0.18505	0.252858	0.530262
Idh2	40.0273	36.1322	56.0469	64.4258	0.66322	6.35073e-05	0.00103644
Trappc10	15.0404	14.7324	10.9253	13.6965	-0.271969	0.117678	0.335133
AU040320	23.0776	19.3697	17.9449	17.6001	-0.254908	0.126936	0.349789
Tceal9	114.427	99.8522	142.528	134.093	0.369564	0.0235813	0.112025
Tpcn1	13.3201	15.0551	13.5207	15.3904	0.029127	0.860641	0.952965
Arrb1	10.5909	12.1782	10.8861	11.3229	-0.0339662	0.833647	0.941067
Ptprj	15.711	13.8911	10.489	11.5446	-0.424419	0.0108359	0.0636505
Atrnl1	17.5323	16.1494	16.8487	18.734	0.0808609	0.620422	0.833256
Echs1	12.9597	10.5058	18.5453	18.2869	0.651518	0.000135356	0.00193579
Syncrip	8.9576	8.79222	8.86122	9.27563	0.0327682	0.835619	0.941993
Drap1	59.1768	53.2825	91.7001	84.8207	0.65162	5.50977e-05	0.000927788
Abhd17c	31.3485	22.8584	27.412	28.561	0.0471643	0.80007	0.926741
Ppp1r12c	19.3351	24.2222	26.6982	23.6301	0.210262	0.232143	0.503418
Eif3l	32.7629	30.8305	32.0818	37.1118	0.123525	0.453004	0.719634
Psme3	37.6998	36.1234	41.3738	40.4833	0.150448	0.338832	0.618104
Hmcn2	4.7357	7.5706	8.0341	6.23232	0.215486	0.331136	0.609484
Pkp4	24.9954	19.3366	19.8589	18.8494	-0.194846	0.275418	0.554279
Top2b	8.40431	8.15698	7.35444	7.86452	-0.120264	0.447312	0.714812
Adam9	31.9875	33.3014	24.4736	23.5178	-0.442537	0.00482922	0.0344216
Clcn3	8.35019	7.1513	6.41819	6.7054	-0.238921	0.148289	0.386324
Fbxl5	18.361	15.1253	11.5254	9.92548	-0.641793	0.000235109	0.00302746
Trpc4ap	14.2183	13.3512	13.6591	13.761	-0.00639222	0.967591	0.990331
Cldn15	58.8589	50.1778	62.1771	64.991	0.223231	0.176861	0.430306
Mon2	8.86715	9.16871	7.88844	7.80941	-0.198695	0.20278	0.465238
Atp6v0b	62.1034	56.3486	74.8058	70.6162	0.297171	0.0615196	0.21837
Pds5a	5.89318	6.18544	5.72237	6.26109	-0.00951016	0.952497	0.986329
Capza1	37.9989	31.8935	29.9431	29.7918	-0.225405	0.176687	0.430025
Atl2	11.0023	10.0645	14.7652	14.8726	0.493857	0.00182172	0.0159685
Aldh3a2	23.7996	19.5244	19.4457	20.552	-0.113999	0.505342	0.760049
Fblim1	26.4049	27.6693	25.3479	27.7642	-0.0240001	0.880207	0.961132
Ifih1	12.1033	9.9799	10.7952	13.6654	0.149175	0.427076	0.696854
Daam1	16.0748	14.14	12.1585	10.6323	-0.40592	0.0167479	0.0874857
Mical2	7.55486	7.31357	7.66368	7.44859	0.0248841	0.874204	0.958379
Ceacam2	27.9425	20.0294	42.4622	20.342	0.38902	0.477794	0.738369
Atp6v1g1	95.5144	84.0075	135.916	128.768	0.561292	0.000547965	0.00606641
Ndufa13	94.3607	70.5779	133.358	125.824	0.652862	0.000335445	0.0040711
Tprn	45.4182	38.6545	41.3484	48.2046	0.0926191	0.590187	0.814313
Kctd5	46.8041	42.7871	39.8273	40.3934	-0.15798	0.322012	0.600295
Gltp	70.1368	50.4197	78.4832	76.8472	0.366413	0.0519152	0.194188
Frk	27.735	20.6933	21.3808	22.1258	-0.15366	0.401891	0.674826
Eef1d	17.436	14.2443	22.9745	21.6826	0.496318	0.00365941	0.0277354
Psmd8	37.3572	31.1902	47.9376	47.5602	0.479523	0.00408669	0.0302797
Sema3c	18.7728	15.1495	16.4682	16.7774	-0.0279436	0.870964	0.957298
Morf4l1	11.4138	11.3952	14.1959	13.092	0.260022	0.0990922	0.299231
Prrc2b	10.4226	12.4371	8.39507	8.34553	-0.447511	0.00732875	0.0474087
Rab11b	20.4391	17.9991	20.2956	18.5633	0.016774	0.918971	0.974447
Cebpg	22.8884	19.3937	22.7815	22.592	0.10298	0.534023	0.779848
Il17rc	45.1355	36.479	50.1382	49.5936	0.290302	0.0905628	0.281976
Dcaf7	18.8297	19.233	17.3184	18.7056	-0.0775973	0.624884	0.835362
Nfkbia	107.927	104.403	62.7378	62.0613	-0.76525	7.37407e-07	2.21735e-05
Stxbp2	29.5909	29.5682	31.8546	30.0339	0.066484	0.670007	0.860712
Trim31	62.2035	43.8967	40.4581	50.6046	-0.219324	0.280835	0.55989
Pccb	39.5481	37.117	49.9269	51.3896	0.403721	0.0102745	0.0610618
Srsf7	48.4908	43.1896	54.9288	61.3716	0.344729	0.0371632	0.154898
Snx5	30.85	27.4067	28.0212	29.4676	-0.0177176	0.912934	0.97247
Rnf187	56.8326	51.3181	68.3741	69.2138	0.348685	0.0292959	0.130595
Nampt	24.3608	17.2045	18.3992	20.6128	-0.0904551	0.64559	0.847869
Parp9	23.1878	18.1123	18.6198	23.339	0.0243116	0.899004	0.96864
Mybbp1a	17.1623	18.2204	16.375	18.7036	-0.0103993	0.949882	0.985686
Lmtk2	14.8263	14.519	13.1418	13.0516	-0.162426	0.300392	0.579058
Cpe	33.2415	36.2603	54.6324	48.1684	0.566193	0.00057612	0.00629324
Gclc	26.7174	26.0703	32.6365	35.1199	0.361846	0.0227433	0.109149
Spcs2	31.2692	29.4399	31.0606	33.1597	0.0826988	0.599331	0.82019
Dok4	39.3072	30.7816	40.206	40.6186	0.206654	0.241492	0.515483
Tuba4a	22.9902	24.0042	39.1757	43.5443	0.817613	3.44499e-07	1.11338e-05
Sp1	15.7767	14.3972	12.9426	13.008	-0.216155	0.175933	0.429109
Eprs	6.26627	6.40364	5.62952	6.04905	-0.11573	0.466522	0.729867
Pcbp2	23.0327	23.9408	20.4255	22.4875	-0.128529	0.421002	0.691685
Rab21	21.7135	20.2802	25.6926	27.7127	0.348402	0.0291684	0.130274
Elmsan1	13.6847	16.6079	14.4821	15.6259	-0.00665013	0.968786	0.990899
Ensa	22.0331	20.726	23.987	23.811	0.162133	0.302142	0.580904
Psmd7	45.771	39.2262	55.2338	58.766	0.424918	0.0109246	0.06392
Hgfac	30.0328	28.3985	29.3754	30.7883	0.0437322	0.785565	0.919645
Hook2	29.3653	27.0166	32.5368	32.7513	0.212988	0.178839	0.433528
Ube2i	19.8418	19.9599	19.5782	22.254	0.0736881	0.650461	0.849984
Fam102b	27.5073	25.2528	17.2632	17.2034	-0.612894	0.000108964	0.0016146
Atp11a	10.9594	12.2322	8.72627	9.40688	-0.352954	0.0294694	0.13119
Acadvl	50.4557	48.5581	46.717	47.1273	-0.0758608	0.624833	0.835362
Myo5c	12.2262	13.896	7.88636	10.9105	-0.472176	0.013567	0.0750482
Iars2	11.5668	11.1228	13.0857	12.9346	0.19906	0.207862	0.472473
Dcaf11	15.1358	12.3447	15.3935	16.025	0.194405	0.255938	0.533721
Aars	10.9892	10.9576	11.4623	12.1739	0.108711	0.494242	0.750574
Fubp1	6.67004	7.19974	6.52822	7.72844	0.0418363	0.803947	0.928901
Acsl5	27.125	19.3577	24.5187	24.034	0.0636098	0.738329	0.896323
Man2b1	14.2353	17.3401	12.2347	12.0388	-0.377461	0.0256699	0.118752
Taok3	12.7098	11.4031	9.30909	8.84506	-0.408333	0.0115519	0.0664769
Igsf9	17.954	11.5124	17.0865	21.253	0.380618	0.0791866	0.259502
Ttc39b	9.90064	11.5703	11.8692	10.6667	0.0714851	0.670505	0.861171
Lgals1	120.281	155.167	142.076	118.848	-0.0763695	0.677393	0.86483
Mgst1	52.6067	45.7373	76.2477	72.5789	0.59889	0.000249867	0.00317762
Selenow	137.266	132.587	197.078	176.328	0.469809	0.00349875	0.0268548
Ppp5c	35.1249	32.9237	38.7922	41.8358	0.246324	0.123713	0.344375
Dpt	48.8489	63.7509	71.64	60.9568	0.237657	0.199864	0.461839
Sec11c	33.8557	33.8655	50.7582	48.3109	0.550285	0.000398859	0.00466415
Rnf103	18.4392	12.4254	19.4145	18.375	0.292605	0.144139	0.380058
Psmd13	28.4745	25.5569	47.5237	43.9542	0.76081	2.72981e-06	7.03828e-05
Nfat5	5.70082	7.60519	5.03704	4.84932	-0.426448	0.0193737	0.0971227
Palld	8.31211	10.7609	12.5527	12.7967	0.412577	0.019428	0.0972761
Tars	18.3278	18.2378	20.8285	21.5114	0.213164	0.173008	0.425088
Atpif1	76.0498	59.0997	118.723	110.395	0.762425	1.67909e-05	0.000341602
Hsbp1	64.5052	55.5069	79.2599	72.8681	0.343166	0.038445	0.158471
Slc35e1	27.9334	25.6436	22.7976	26.9009	-0.106632	0.526869	0.775355
Dpp8	9.19914	9.42112	6.99364	7.44494	-0.36514	0.0209059	0.102611
Prkci	18.1722	17.2484	22.3035	23.8632	0.383876	0.0161027	0.085085
Rab25	72.3666	66.7932	82.5511	84.8745	0.268229	0.0888391	0.278937
Ddah1	35.3511	26.9702	21.8292	22.9862	-0.474653	0.00923062	0.0561706
Isx	92.8518	69.4725	68.4826	59.544	-0.341838	0.0667479	0.231001
Mgat1	25.6232	24.0717	26.2972	25.6632	0.0656809	0.67663	0.864761
Galnt1	22.7448	18.3027	20.0691	20.3274	-0.0219564	0.899164	0.96864
Lonp1	25.4762	20.5834	29.6458	33.9122	0.465916	0.00844676	0.0526296
Bclaf1	7.02144	7.40378	7.07069	7.41813	0.00815262	0.958977	0.988507
Sec63	13.9532	13.3787	13.6471	12.3231	-0.0725269	0.651369	0.849984
Trim26	15.6055	15.7061	15.6219	15.973	0.0146316	0.925951	0.977427
Dnajc13	10.4206	10.0513	7.49364	8.40802	-0.362644	0.0258034	0.119268
Ndufa5	90.1967	72.9891	171.863	153.311	0.995627	1.17779e-08	5.36631e-07
Vwa5a	24.9747	19.8787	19.2012	18.5021	-0.24957	0.157975	0.402925
Gpr107	10.4032	8.76501	8.95285	8.70851	-0.117007	0.484001	0.743465
Tmem94	19.8968	17.1385	21.7118	23.8144	0.29923	0.0727181	0.244348
1810037I17Rik	84.3534	63.0077	145.315	157.327	1.03932	1.40239e-08	6.29085e-07
Ociad1	22.2037	20.5773	22.0042	21.8772	0.0380197	0.810036	0.931786
Sqle	18.9003	15.3467	24.3412	24.7713	0.521267	0.00238831	0.019874
Gbf1	12.902	12.1941	13.5037	12.6596	0.0613574	0.699605	0.875933
Lrba	5.83288	5.73128	4.97315	5.49076	-0.142429	0.377356	0.652637
Snx1	28.446	26.0972	22.7964	24.173	-0.214135	0.184635	0.441115
St13	11.3706	11.1282	11.149	12.4608	0.0713295	0.656818	0.853474
Zbp1	27.3352	16.8109	18.3467	23.5444	-0.0746771	0.74698	0.901081
Smox	37.8703	31.3507	27.6451	25.3212	-0.38523	0.024465	0.114992
Trim40	65.0654	56.2548	36.3075	35.8539	-0.748329	5.57697e-06	0.000131935
Araf	18.2429	18.5043	17.9032	16.818	-0.0803937	0.609412	0.827365
Mbtps1	11.6142	11.6119	9.52742	9.55781	-0.28172	0.0723253	0.243527
Vat1	35.4871	37.7589	57.1346	49.1549	0.538562	0.00103138	0.00998423
Papss1	35.3747	30.3034	51.6852	55.3603	0.706102	1.8866e-05	0.000377275
Map3k11	35.1154	29.2158	27.8807	29.6351	-0.160261	0.345345	0.625193
Ik	55.9823	56.6815	62.507	59.1265	0.111961	0.475821	0.736467
Irgm2	28.7957	18.7705	18.0814	20.8136	-0.289426	0.177351	0.431114
Rnf4	14.3284	13.8484	15.5037	17.0581	0.210409	0.190836	0.449777
Atp5l	15.9269	12.1305	23.1257	24.9892	0.779206	1.68343e-05	0.00034206
Lrrfip2	17.1073	13.8297	23.4953	20.9453	0.523426	0.0028451	0.0227858
Smarcd2	34.876	30.3878	33.1289	35.9338	0.083072	0.615071	0.830524
Usp9x	8.81701	7.40462	5.57001	5.99535	-0.486719	0.00442588	0.0321063
Tmem87b	12.2907	13.524	13.5715	12.3369	0.00674453	0.967022	0.990243
Ski	20.7167	22.5742	17.1168	16.2784	-0.372834	0.0203471	0.100469
Etv3	12.4875	10.2768	10.2216	10.3767	-0.143078	0.401732	0.674826
Gls	6.83225	7.17067	6.39838	6.97608	-0.0643316	0.690289	0.870777
Dram2	32.5984	28.7304	30.8907	33.1443	0.0637525	0.697378	0.875414
Rbck1	24.8543	24.1467	22.9289	22.7304	-0.100429	0.524013	0.773736
Sympk	12.2036	12.3438	9.44674	10.2457	-0.316106	0.0461242	0.178516
Cdipt	43.7228	38.6834	49.3578	45.2182	0.199811	0.22539	0.495111
Aff1	12.0637	12.3192	9.59774	10.4894	-0.277715	0.084056	0.269613
Hprt	82.3932	62.4454	115.175	102.883	0.591023	0.00132256	0.0122955
Tspan13	38.1217	36.9335	51.3975	60.7964	0.581815	0.000481821	0.00544803
Cyba	152.045	141.886	112.421	99.4859	-0.470971	0.00356876	0.027252
Cggbp1	26.456	22.9204	24.4807	25.5154	0.0193458	0.90678	0.971133
Ptprk	8.29544	8.52589	8.68309	8.57332	0.038425	0.806141	0.929848
Bmpr1a	16.8597	16.8047	19.249	16.8902	0.10356	0.524887	0.774196
Rpl17-ps3	208.624	181.767	273.795	253.654	0.435221	0.00798316	0.0503228
Mob1b	7.65806	7.37713	7.52314	8.07644	0.0548313	0.729902	0.892102
Nmt1	22.9876	19.9261	22.7333	24.17	0.129653	0.434142	0.703488
Rab22a	16.8937	15.0315	15.8358	15.3504	-0.0325572	0.840982	0.943827
Ap2s1	73.7518	63.5259	110.206	97.2905	0.596994	0.000390854	0.00459674
Lamc1	13.4215	18.3561	10.8436	8.65335	-0.703025	0.000367939	0.00438695
Lta4h	17.8837	16.839	20.5935	19.7976	0.21949	0.166092	0.415615
Mcfd2	44.8598	39.928	45.1082	44.7361	0.0848588	0.600131	0.820532
Tsc22d4	15.7478	15.7086	17.8504	17.0804	0.152596	0.326805	0.604631
Dync1i2	13.9843	12.5356	15.7691	13.2185	0.129283	0.449842	0.717109
Kmt2c	5.50185	6.19031	4.16108	4.58201	-0.417208	0.0117939	0.0674678
Stard7	18.5988	16.699	20.584	22.4104	0.286113	0.0817859	0.265106
Gcc2	12.7052	11.0672	10.2838	10.639	-0.182858	0.268441	0.546536
Vamp3	40.0973	32.1096	40.4104	41.8154	0.188604	0.279085	0.557656
Fh1	29.4064	25.5171	38.3166	41.5479	0.54157	0.00113436	0.0107777
Stap2	50.7983	46.1278	47.121	40.8278	-0.13923	0.402942	0.675644
Lzts3	35.622	33.6892	21.0815	21.9731	-0.685349	1.43567e-05	0.000297988
Syk	13.7752	14.4357	9.56833	10.2179	-0.509878	0.00133477	0.0123885
Ncoa7	12.1144	10.4405	10.2346	8.97768	-0.230526	0.177091	0.430609
Hnrnph2	25.3881	26.1568	28.4881	26.3857	0.091717	0.562394	0.797081
Man2a1	18.1171	19.9627	11.1923	11.5524	-0.741602	3.8965e-06	9.67817e-05
Tom1l2	13.0424	11.4011	14.1677	12.2918	0.115269	0.498238	0.753746
[truncated: 52,534 more rows]

## Sheet: 5KO VS 5WT
RNA-seq results of colon tissues from Il1f5 WT vs Il1f5 KO mice induced with DSS
gene_name	P5WTA_fpkm	P5WTB_fpkm	P5WTC_fpkm	P5KOA_fpkm	P5KOB_fpkm	P5KOC_fpkm	P5KOvsP5WT_log2FoldChange	P5KOvsP5WT_pvalue	P5KOvsP5WT_padj
mt-Co1	10900.5	10167.7	10415.1	9160.25	12067.5	11253.6	0.0492042	0.673646	0.802263
Lypd8	6323.14	6513.49	5824.92	5015.15	4845.06	7018.38	-0.140976	0.32702	0.511738
Dmbt1	1046.77	1083.37	1015.62	728.779	729.053	812.621	-0.466083	1.64039e-07	4.35778e-06
Muc2	829.579	1059.1	904.202	1268.76	894.743	843.391	0.111847	0.49126	0.665178
Car1	3848.66	4688.32	4422.9	4077.33	3371.98	5682.35	0.0226149	0.89458	0.943169
Ceacam1	869.493	900.342	1021.86	880.642	797.892	885.682	-0.118256	0.249989	0.428236
Reg3b	3397.62	4208.51	6035.76	2150.38	1695.2	2100.12	-1.19415	1.21799e-10	7.71538e-09
Krt8	2265.02	2398.2	2160.08	1776.29	1952.9	2112.5	-0.219869	0.0275223	0.0875894
Eef1a1	1894.99	1761.03	1817.03	1345.11	1802.42	1646.45	-0.186937	0.118243	0.255334
mt-Cytb	3341.21	3233.24	3349.31	2919.56	3790.38	3070.35	-0.0165861	0.886452	0.938212
Lgals4	1348.07	1380.77	1288.1	1192.22	1605.17	1431.07	0.0782374	0.514526	0.685099
Pigr	797.261	729.568	700.406	749.428	625.571	705.281	-0.0935832	0.376539	0.56071
mt-Nd1	3024.32	3112.06	3008.27	2597.18	3266.76	2934.78	-0.0513528	0.628055	0.772159
Actb	948.52	1057.53	1065.4	910.923	919.695	1010.28	-0.108407	0.257544	0.436809
Fcgbp	231.693	254.631	227.226	379.973	413.252	246.545	0.5485	0.00121142	0.00778045
Eef2	753.61	711.428	688.99	606.99	824.515	697.879	-0.0122376	0.92068	0.95754
Clca1	381.828	469.978	382.232	1524.34	1623.48	760.186	1.66872	5.64011e-14	7.38283e-12
Krt19	1179.05	1319.85	1130.02	1035.58	1059.61	1116.86	-0.171616	0.0754296	0.18448
Atp1a1	581.99	551.615	609.505	482.633	547.963	525.913	-0.159038	0.0888604	0.20834
Fth1	1685.63	1860.54	2058.83	2447.52	3292.75	2935.24	0.634125	1.29153e-06	2.66078e-05
Igha	492.114	343.382	421.746	697.454	983.056	1129.69	1.16424	4.31558e-11	3.04831e-09
H2-K1	754.795	794.749	728.931	751.884	683.108	950.794	0.0704672	0.586126	0.739879
Muc13	697.512	626.886	695.243	564.524	566.498	539.38	-0.269239	0.00257857	0.0143883
Atp5b	502.449	515.27	485.075	335.531	364.504	449.643	-0.382468	0.00148963	0.00919395
H2-D1	761.707	783.962	744.325	666.424	664.796	846.561	-0.0684338	0.555031	0.716099
Cyp2c55	872.249	1022.88	711.704	957.316	529.545	1311.88	0.106463	0.761203	0.860718
Muc3	752.994	859.624	927.463	1063.29	786.527	1014.13	0.17756	0.1946	0.362705
Epcam	884.61	938.465	909.556	746.087	752.075	903.433	-0.182209	0.0821785	0.196663
Hspa8	526.641	550.82	560.496	260.404	301.614	270.469	-0.972012	1.20084e-24	9.71588e-22
Zg16	1167.04	1436.9	1254.3	1723.56	2054.42	1618.53	0.488612	0.000104964	0.00106459
mt-Nd4	1178.97	1178.99	1241.86	1258.67	1457.49	1250.64	0.144531	0.142076	0.290917
mt-Nd5	993.558	918.529	950.834	986.536	1185.93	970.554	0.139301	0.197179	0.365716
Spint2	310.499	341.302	316.952	326.643	328.018	403.023	0.130764	0.242349	0.419632
Hsp90ab1	620.202	603.282	616.021	334.187	355.623	401.76	-0.748758	1.83206e-14	2.67301e-12
Rplp0	925.14	888.053	852.253	584.141	810.935	764.429	-0.299577	0.0202936	0.0695602
Atp5a1	492.641	529.158	484.913	382.94	390.06	455.27	-0.29059	0.00453076	0.022217
Emp1	239.264	258.015	332.479	221.977	246.974	355.651	-0.00586749	0.973799	0.986322
Actg1	583.845	599.357	631.042	426.467	502.887	526.463	-0.31355	0.00316017	0.0168857
Sprr2a1	530.993	593.968	728.937	559.216	261.098	389.277	-0.61085	0.0732853	0.180576
1810065E05Rik	1083.52	1090.15	926.941	1350.85	1877.06	1905.23	0.731325	2.70742e-07	6.80465e-06
Ldha	367.481	381.908	412.634	342.639	415	399.999	-0.00140376	0.989524	0.993879
Neat1	46.1505	64.7897	75.2385	116.043	55.1648	75.9262	0.413699	0.268494	0.449573
Krt20	783.575	809.07	894.443	510.018	589.885	703.14	-0.460344	0.000350443	0.00287063
mt-Nd2	1212.72	1196.58	1243.09	1120.94	1386.31	1164.54	0.012068	0.910156	0.95177
Tpt1	481.608	458.321	464.462	376.353	546.575	519.705	0.0426952	0.757328	0.858408
Hmgcs2	224.227	266.858	222.952	386.227	515.081	370.41	0.837301	5.31069e-09	2.19328e-07
Pkm	244.036	244.648	265.617	215.322	224.1	236.932	-0.153163	0.0870313	0.205241
Dstn	658.269	638.405	690.363	491.14	581.715	558.674	-0.280191	0.0046404	0.0226423
Psap	368.297	404.826	398.335	429.631	419.584	433.751	0.135601	0.114655	0.249921
Tmbim6	239.775	255.848	251.824	221.569	228.007	250.681	-0.0898799	0.322699	0.507425
Slc25a5	695.657	697.773	638.108	483.556	583.593	632.057	-0.253615	0.0298846	0.0930788
Tgoln1	236.574	264.356	228.486	199.117	206.403	209.901	-0.240663	0.0105718	0.0426419
B2m	1482.5	1372.42	1414.29	960.065	1027.19	1698.41	-0.208684	0.256258	0.435546
Col3a1	81.8685	93.1567	95.4203	136.088	130.803	125.084	0.539938	6.7444e-08	2.05566e-06
Lgals3	595.94	593.187	515.252	480.623	521.507	571.297	-0.110945	0.299574	0.48393
Rps2	591.855	617.701	580.649	325.59	434.125	506.566	-0.495901	0.000749396	0.00526095
Myo15b	106.8	105.185	115.381	117.235	109.418	119.703	0.0857167	0.343114	0.528566
Aldoa	314.407	351.097	332.613	350.724	387.338	367.314	0.151646	0.100039	0.226839
Cdh1	258.298	276.33	263.475	207.681	190.25	218.482	-0.368266	7.88348e-05	0.000835808
Calm1	236.218	228.938	243.599	156.455	214.566	225.687	-0.244519	0.0743482	0.182487
Atp1b1	389.225	360.089	365.032	319.422	307.6	345.139	-0.192464	0.0328992	0.0997456
Reg3g	366.917	468.215	632.669	160.891	147.989	213.974	-1.48598	8.22571e-15	1.28436e-12
Hnrnpa2b1	155.922	166.28	167.863	126.603	106.41	136.428	-0.403354	0.000389293	0.00312558
Rpsa	305.953	299.386	300.132	192.218	257.775	273.151	-0.32055	0.0155383	0.0568512
Malat1	136.716	124.052	170.13	229.163	163.277	148.577	0.333607	0.0535526	0.144517
Rplp1	1759.91	1778.85	1734.3	1384.07	1874.83	1729.64	-0.0759079	0.532395	0.698403
Anxa2	275.653	276.396	305.021	197.826	212.086	257.285	-0.357484	0.00264063	0.0146977
Ddx5	164.009	160.581	177.023	186.972	172.601	155.036	0.0417367	0.693112	0.815883
Flna	66.048	65.8157	79.9627	178.271	137.402	111.523	1.01733	6.72375e-10	3.48929e-08
Prdx6	179.455	211.192	193.563	176.622	127.419	193.049	-0.228727	0.130014	0.273488
Myh11	80.963	74.9625	97.3511	231.105	165.662	152.584	1.12226	9.44851e-12	7.93318e-10
Rpl4	487.267	470.001	452.327	330.775	434.16	425.55	-0.2396	0.0464753	0.130216
Txn1	991.83	1073.79	861.662	571.994	641.769	709.95	-0.601402	6.63277e-07	1.48507e-05
Gfpt1	117.163	115.535	109.722	78.5476	81.1553	85.9366	-0.474765	2.54617e-08	8.64921e-07
Pfn1	360.108	379.582	347.554	327.954	343.957	406.494	-0.00764053	0.943769	0.969565
Cfl1	385.1	437.843	417.845	312.595	313.586	418.939	-0.243816	0.064643	0.164754
Ahnak	55.2185	51.0424	51.4535	54.1496	51.2713	42.9048	-0.0833847	0.461475	0.641438
Actn4	186.162	193.206	179.73	121.998	126.507	143.863	-0.506655	2.291e-07	5.89303e-06
Tspan1	448.223	413.625	387.377	323.764	393.948	395.027	-0.162572	0.149121	0.300602
Myh14	115.404	120.328	130.675	132.636	109.226	125.605	0.00865741	0.936874	0.966034
Ptma	656.001	673.962	609.383	415.684	424.067	603.865	-0.422086	0.00381687	0.0194393
Rpl8	586.533	601.076	584.89	465.8	567.329	586.984	-0.125625	0.250147	0.42844
Vil1	270.582	285.247	292.678	212.182	209.545	266.275	-0.298594	0.0103311	0.0418989
Eif4g2	89.3038	87.0318	89.6055	76.0944	80.9076	78.1327	-0.173137	0.0312215	0.0961083
Cdh17	223.017	229.303	246.791	149.409	163.93	201.383	-0.437989	0.00041431	0.00327911
Atp2a3	190.304	189.424	153.191	149.13	169.335	123.187	-0.265794	0.058247	0.153259
Cldn7	442.503	444.187	454.334	343.779	369.555	404.187	-0.258895	0.00583826	0.0269575
Rps3	184.673	177.825	169.889	116.268	168.272	168.826	-0.227898	0.112185	0.245923
Slc25a3	146.087	147.006	142.667	127.442	132.013	138.174	-0.127686	0.119191	0.256697
Rrbp1	112.092	115.266	106.922	86.6373	81.6057	89.7741	-0.36903	2.54639e-05	0.000325662
Hnf4a	192.315	193.843	190.467	142.134	160.389	159.823	-0.314336	0.000431248	0.00338607
Rps9	284.455	287.226	282.151	209.594	296.71	279.058	-0.116619	0.376558	0.56071
Cox4i1	423.898	477.347	453.017	401.379	503.109	498.365	0.054867	0.635292	0.776609
Tpm1	95.4315	99.7091	96.2622	148.062	129.235	122.707	0.461978	8.2756e-06	0.000125902
Rps3a1	712.233	652.552	682.666	503.68	760.585	685.575	-0.0664842	0.645394	0.783635
Ybx1	294.489	305.963	315.599	206.845	269.88	303.565	-0.227786	0.0970838	0.222205
Ctnnb1	149.19	145.114	156.21	135.027	155.61	143.756	-0.0482465	0.608473	0.756977
mt-Rnr2	463.104	474.975	506.184	337.166	587.851	443.773	-0.0735527	0.665238	0.796982
Plec	50.978	50.1225	57.4961	46.5381	45.963	39.9368	-0.255354	0.0179782	0.063507
Guca2a	900.761	956.204	979.337	1272.85	2010.06	1423.99	0.734942	2.87026e-06	5.08872e-05
Ckmt1	334.15	301.856	289.014	256.415	315.037	295.308	-0.0893659	0.420494	0.604735
S100a6	491.868	512.647	516.465	502.773	625.035	492.112	0.0954478	0.409508	0.593731
Itm2b	257.659	260.661	272.899	266.337	297.011	322.988	0.167796	0.0961379	0.220409
Ly6a	886.057	915.098	896.055	418.696	318.503	653.5	-0.952178	2.15978e-06	4.00459e-05
Bsg	373.434	412.235	375.727	356.731	414.974	431.544	0.0552386	0.601744	0.752437
Txnip	202.069	206.009	201.009	322.302	316.635	269.053	0.580995	1.67632e-08	5.92035e-07
Rpl18	172.311	173.106	160.892	127.536	170.016	172.067	-0.104497	0.412064	0.596224
Hspa5	217.33	221.894	209.813	103.214	121.309	102.991	-0.982082	2.897e-22	1.56263e-19
Rps14	493.629	460.254	429.182	328.61	590.134	524.652	0.0654196	0.715899	0.830325
Cdhr5	227.588	237.396	250.206	301.483	297.295	338.307	0.393963	4.13674e-05	0.000490076
Sprr2a2	379.601	270.663	343.438	298.29	106.768	201.186	-0.706953	0.0928798	0.215072
Saa1	258.786	221.52	300.065	229.509	256.707	189.861	-0.202269	0.167009	0.326283
Myl6	195.763	196.026	198.041	205.491	229.972	224.307	0.166008	0.056104	0.149432
Cox6a1	955.984	1033.72	912.428	798.212	901.443	980.773	-0.110444	0.307727	0.491896
Eno1	122.597	139.101	144.416	113.686	108.675	125.834	-0.217927	0.0418223	0.120133
Calr	291.508	308.168	276.69	159.842	171.258	192.281	-0.739443	8.34333e-13	8.63437e-11
Plac8	578.761	532.121	558.178	294.994	333.387	456.667	-0.617644	4.01413e-05	0.000478577
Igkc	1001.82	723.319	675.546	1156.59	1413.65	1998.08	0.932177	1.77838e-06	3.42959e-05
Dsp	78.1241	76.0172	75.8306	78.8235	83.868	67.317	0.00517031	0.961718	0.979829
P4hb	268.07	281.403	255.193	168.252	196.528	196.571	-0.515159	3.44614e-07	8.42601e-06
Ctsb	113.116	119.156	121.299	123.186	119.079	131.1	0.0828715	0.346846	0.532367
Slc26a2	65.0172	69.4641	63.4831	57.2219	55.3533	51.7855	-0.263515	0.0041424	0.0207004
Slc44a4	221.833	222.235	236.58	219.497	215.437	227.519	-0.0347776	0.678919	0.805382
Pdia3	253.849	274.131	236.458	142.965	147.375	174.24	-0.714257	1.79005e-10	1.08747e-08
St6galnac6	161.16	163.196	143.558	134.649	132.778	132.668	-0.221074	0.0153439	0.0562673
Rpl13	247.757	241.265	240.858	167.671	246.523	234.257	-0.166751	0.236321	0.412583
mt-Rnr1	625.308	700.184	743.198	577.082	947.936	669.072	0.0888986	0.595253	0.746899
Clca4b	450.452	358.464	384.441	82.8993	106.343	72.0756	-2.18601	3.21648e-47	1.14507e-43
Myo1a	198.845	193.408	198.29	187.353	200.713	192.494	-0.0201072	0.804787	0.889157
Acta2	247.656	261.758	269.254	550	453.468	410.185	0.865423	4.69994e-12	4.18294e-10
Cdhr2	137.715	150.102	166.883	173.524	155.166	192.709	0.201467	0.0903081	0.210845
Rpl3	231.894	218.675	210.188	145.293	185.156	192.01	-0.334691	0.00599108	0.0275038
H3f3b	215.697	223.371	219.865	200.032	202.823	240.436	-0.0305593	0.765441	0.86358
Myh9	57.1662	59.3978	56.6427	54.0545	49.325	47.1949	-0.19712	0.0360411	0.106584
Rack1	137.856	131.764	123.913	85.2693	117.963	112.258	-0.314739	0.0161305	0.0585106
Rpl10	314.077	302.423	312.534	215.186	297.72	288.44	-0.209356	0.106738	0.237759
B3galt5	154.218	156.719	117.084	72.7423	60.2972	69.4903	-1.07453	2.07688e-15	3.89141e-13
Rpl7	230.401	219.092	218.113	158.276	235.77	220.591	-0.115302	0.420149	0.604433
Rpl41	478.871	462.258	445.488	372.248	480.535	464.101	-0.0702224	0.545546	0.709033
Rps18	253.508	249.985	234.095	183.326	232.98	226.42	-0.194359	0.0882404	0.207385
Ubb	367.051	360.134	351.798	351.196	394.341	398.28	0.0885489	0.329298	0.514482
Tspan8	318.104	354.673	363.728	263.984	321.201	341.544	-0.157717	0.18982	0.356412
Ezr	195.825	194.266	209.7	183.471	163.044	184.992	-0.170008	0.0761522	0.185712
Pabpc1	107.96	99.3484	100.27	81.9345	95.887	87.8238	-0.206923	0.0341218	0.102233
Serinc3	145.545	154.999	151.602	150.523	170.014	174.312	0.134387	0.158405	0.313953
Igfbp5	53.5105	62.2335	81.2616	186.79	179.251	155.317	1.4083	6.79062e-20	2.811e-17
Tff3	1006.03	1184.54	1052.76	1499.41	1973.67	1486.48	0.617248	4.21193e-06	7.06619e-05
Rps6	386.064	367.244	372.291	245.542	351.454	337.302	-0.264784	0.0522675	0.142235
Eif4g1	96.2682	97.8152	93.9359	78.6639	71.5565	81.4375	-0.309662	0.000664306	0.0047873
Agr2	572.915	642.704	363.535	297.351	292.629	320.809	-0.789072	7.78518e-06	0.000119359
Gpx2	254.925	257.235	223.772	103.526	71.1284	148.053	-1.18553	5.71334e-09	2.32717e-07
Tm9sf2	211.196	208.963	206.046	170.508	174.856	191.6	-0.217487	0.0131916	0.0501404
Gpa33	264.478	271.355	266.547	196.124	189.836	239.214	-0.355958	0.00131647	0.00830962
Gpi1	76.1258	86.2087	79.8611	88.2955	96.6435	94.6869	0.21173	0.0246923	0.0804839
Elf3	272.807	298.655	261.164	229.932	274.905	207.037	-0.221176	0.076895	0.187113
Sptbn1	37.2507	38.1189	39.0108	38.8799	34.0462	35.5945	-0.071209	0.445021	0.626989
Mxd1	91.0706	91.9701	100.704	88.6283	90.3175	85.3172	-0.0981911	0.275519	0.457059
Eif5a	272.998	280.099	270.363	162.575	186.968	240.929	-0.47615	0.000619212	0.0045302
Rps23	441.738	453.544	430.905	373.696	438.805	426.308	-0.0939747	0.331938	0.517336
Maoa	139.589	130.996	124.542	120.924	119.122	173.462	0.0694862	0.638222	0.7788
Rpl5	150.225	148.537	139.048	115.284	146.414	136.698	-0.131752	0.237672	0.414112
Scd2	166.832	176.504	97.8024	42.9883	34.0336	75.8594	-1.52511	0.000403883	0.00321804
Tmsb4x	358.72	343.927	381.079	320.011	416.912	463.893	0.151656	0.268471	0.449573
mt-Nd6	991.583	1020.7	1112.16	1252.91	1272	1146.37	0.237199	0.0144578	0.0537377
Tpi1	207.149	216.778	200.418	149.113	198.05	206.315	-0.169889	0.192122	0.35956
Abcb1a	124.571	131.46	111.337	143.335	90.8912	161.492	0.111692	0.534848	0.700321
Duox2	102.982	89.9408	108.274	94.0382	86.5219	78.172	-0.214406	0.0634117	0.16243
Fau	593.997	604.048	589.074	564.711	768.773	712.575	0.199312	0.106304	0.237047
Klf4	211.111	206.848	173.658	195.856	218.886	186.139	0.0274273	0.811273	0.893328
Selenbp1	217.333	252.202	191.886	222.506	202.201	314.848	0.165013	0.323218	0.507844
Rps8	314.703	308.269	307.658	241.794	298.65	305.921	-0.132841	0.232204	0.408793
Itgb1	128.148	127.284	141.356	155.703	175.174	148.437	0.277055	0.00784961	0.0339711
Calm3	230.022	250.981	243.406	185.189	217.579	243.032	-0.16184	0.166409	0.325493
Sprr2a3	232.167	236.338	242.405	223.513	102.485	176.296	-0.495959	0.018843	0.0657658
Rpl18a	315.24	313.929	299.482	234.095	318.66	311.295	-0.099971	0.43347	0.616571
Ywhaz	139.303	149.134	150.228	117.879	120.077	139.559	-0.212554	0.0371461	0.109037
Ucp2	79.8453	88.3448	81.0597	80.1447	81.4396	88.3167	0.00813178	0.930185	0.962504
Arf1	298.352	309.151	292.351	205.96	231.572	240.57	-0.403912	2.29244e-05	0.000298074
Tpm3	102.302	102.487	106.494	76.0647	75.2589	97.1136	-0.321445	0.00683012	0.0304397
Misp	218.183	225.104	223.677	150.977	161.8	188.8	-0.407142	0.00013529	0.00131307
Nudt4	138.855	140.611	148.382	159.601	197.575	189.306	0.357135	0.000917112	0.00617654
Acox1	86.3182	92.6986	98.2901	114.251	130.101	91.9602	0.283101	0.0373219	0.109427
Sqor	134.166	129.637	133.902	109.61	136.522	132.497	-0.0667685	0.536314	0.701721
Chp1	149.005	144.27	156.447	166.473	172.922	172.359	0.190723	0.0234567	0.0774063
Atp5g3	254.638	264.583	246.91	184.256	214.452	224.827	-0.292917	0.00482483	0.0231926
Rps24	77.87	74.0097	75.0129	57.1226	78.6639	75.4456	-0.0991454	0.440683	0.623097
Plxnb2	74.7361	73.0969	78.2375	68.6022	70.2624	70.8543	-0.103982	0.206847	0.377706
Tmsb10	381.825	462.9	419.728	270.987	310.99	395.691	-0.367519	0.0113319	0.0449238
Lasp1	85.6878	84.2981	88.3525	75.5024	76.2167	82.8993	-0.13472	0.120192	0.258104
Flnb	76.902	76.9222	67.9756	60.7172	54.8812	54.1501	-0.38081	0.000156386	0.00148859
Cd63	130.086	139.58	132.668	134.997	162.613	149.395	0.156268	0.123894	0.263845
Tubb4b	330.011	315.228	320.733	208.665	170.973	279.37	-0.547792	0.000518135	0.0039246
Sdha	130.08	132.744	128.917	111.947	117.245	133.197	-0.108183	0.268521	0.449573
Prss32	282.368	287.029	295.556	287.644	314.623	290.397	0.0499518	0.566066	0.724265
Rps5	282.762	269.56	269.579	198.735	288.575	262.899	-0.12761	0.349535	0.535109
Tax1bp1	56.7423	52.0836	55.7746	41.2532	46.9446	51.8411	-0.22911	0.0355689	0.105592
Ctnna1	158.044	162.177	161.672	129.261	129.582	138.501	-0.273976	0.000927989	0.00623328
Slc6a14	157.009	136.579	146.551	138.935	158.235	173.453	0.100743	0.368651	0.552914
Srrm2	41.7933	41.5181	40.7168	54.3916	40.0847	38.558	0.106521	0.44254	0.624583
Sppl2a	63.9449	68.3218	58.438	57.524	52.3417	64.4319	-0.125321	0.266276	0.44694
Actr3	112.778	113.901	119.014	85.3939	99.4939	106.138	-0.244385	0.0214898	0.0726394
Prom1	57.1674	65.7432	69.2443	73.2553	85.8716	75.3781	0.291536	0.0106267	0.0427762
Rnasel	82.5402	77.2493	80.6144	87.0683	84.5754	75.4885	0.0447123	0.644429	0.782939
Mgat4c	54.2921	52.686	52.4095	31.5894	40.8996	44.3366	-0.444306	0.000579322	0.00429664
Mlec	98.3088	104.838	96.0688	56.5057	59.5209	67.8847	-0.697985	1.18387e-11	9.6665e-10
Clec2h	180.026	176.795	193.584	175.92	224.793	151.252	0.00881348	0.95104	0.973518
Rps4x	307.272	289.965	291.511	196.759	308.887	274.216	-0.184583	0.22214	0.396798
Rps11	574.185	566.085	546.164	432.07	555.256	602.08	-0.0815628	0.524206	0.692009
Plekhb2	56.6296	61.7526	64.193	59.2604	64.8397	58.9333	0.00797846	0.934609	0.964669
Hsp90b1	128.671	135.291	141.394	68.0513	80.2011	81.3259	-0.8162	7.1674e-15	1.12902e-12
Oit1	369.396	380.675	298.173	261.33	237.587	284.802	-0.414859	0.000831671	0.00569594
Mvp	63.7813	71.1036	69.975	65.1709	59.9645	71.3587	-0.0559629	0.590242	0.743546
Akr1a1	172.812	178.884	171.05	140.931	168.878	174.929	-0.104773	0.32854	0.513614
Lrp1	22.9253	23.4387	28.2443	34.8141	36.1873	26.6056	0.392391	0.0058355	0.0269517
App	36.6829	36.0653	37.8755	43.9995	47.0351	41.7837	0.268381	0.00305398	0.0164824
Hnrnpu	48.4243	47.9434	48.7693	41.1146	37.5812	42.386	-0.257015	0.00399793	0.0201083
Ethe1	272.293	308.859	263.781	292.084	338.438	348.151	0.216327	0.0511927	0.139995
Atp2a2	87.6535	92.849	93.5624	87.9874	83.9104	75.1407	-0.144967	0.145788	0.296172
H2-T23	201.024	199.085	194.535	134.391	173.968	248.936	-0.0903301	0.616846	0.763551
Cs	91.2721	89.7157	93.5009	76.3158	75.0909	77.6338	-0.256736	0.00140655	0.00876018
Cd38	154.531	141.915	165.239	99.7537	119.889	82.3952	-0.607338	1.82927e-05	0.000245189
Tm9sf3	86.9113	85.134	82.8251	63.6442	71.9674	69.5507	-0.308515	0.000602331	0.00442853
Ms4a8a	301.921	293.893	325.552	235.71	227.24	251.751	-0.362264	0.000100453	0.00102645
Vasp	188.091	195.773	187.666	159.981	168.826	178.815	-0.166734	0.0575731	0.152048
Aes	136.176	146.557	138.445	136.268	143.745	155.554	0.0527375	0.571732	0.729104
Srsf5	86.459	94.6468	92.6055	169.717	125.021	136.304	0.660156	3.10208e-07	7.6797e-06
Klk1	486.624	485.041	493.961	524.048	565.193	484.448	0.107346	0.258496	0.43792
Eef1g	214.569	210.253	210.919	99.7647	132.853	162.481	-0.682714	1.05938e-05	0.000155364
Rpl32	505.983	478.185	459.325	313.074	463.475	435.716	-0.247821	0.0845285	0.200909
Arhgdia	219.652	215.934	241.337	186.717	206.119	226.804	-0.123672	0.24586	0.423718
Des	80.9974	91.2575	93.9773	177.411	165.567	120.332	0.804426	6.82327e-08	2.0726e-06
Rplp2	200.155	213.402	205.568	151.919	200.996	198.887	-0.162104	0.190109	0.35673
St14	72.4194	72.3827	71.3942	54.2764	61.2768	62.2572	-0.277712	0.00253298	0.0141783
Slfn4	290.076	244.984	155.592	112.901	51.5955	243.207	-0.757102	0.196355	0.364682
Vdac2	111.813	116.414	108.66	77.9325	84.6483	92.6435	-0.396255	5.66129e-05	0.00063779
Hspd1	228.68	213.522	239.023	104.945	99.4873	156.338	-0.913526	1.42589e-08	5.1171e-07
Ppia	154.52	135.899	159.032	76.4213	67.9717	139.461	-0.659834	0.0573455	0.151672
Rfk	157.024	159.957	177.013	144.524	201.86	169.648	0.0669866	0.612073	0.76018
C3	43.9776	53.1458	77.5455	120.739	115.562	87.6914	0.895655	3.85968e-06	6.58068e-05
Ftl1	307.139	323.71	317.324	283.132	315.767	381.93	0.0526791	0.664931	0.796846
Rpl11	181.956	164.971	154.426	115.863	162.369	161.12	-0.186318	0.186709	0.352842
Ddx17	60.4444	59.8493	58.5423	71.5693	58.9539	58.5098	0.0850772	0.439383	0.621752
Rpl28	230.97	233.181	235.468	180.703	247.633	242.734	-0.0561933	0.663137	0.796004
Rsrp1	107.76	108.314	114.737	187.393	148.921	152.968	0.569534	9.31526e-07	2.00498e-05
Csnk1a1	42.8899	44.9509	45.5687	42.1879	44.3646	44.948	-0.0164968	0.845307	0.913901
Cldn3	357.386	361.282	357.049	308.638	348.38	372.624	-0.0590157	0.552071	0.714188
Ncl	60.3045	53.6992	54.2615	37.9153	35.2961	50.8057	-0.436193	0.00199031	0.0116497
Actg2	196.902	232.779	185.073	403.173	305.097	257.41	0.657241	6.18229e-05	0.000688209
Gnb1	104.234	115.088	111.909	97.3827	98.8579	108.345	-0.116778	0.213963	0.386771
Ly6e	189.134	170.184	138.757	99.3751	76.8773	151.818	-0.598417	0.00371394	0.0190568
Dsg2	69.6792	66.8363	63.2575	49.1079	51.9704	56.206	-0.34056	0.000321903	0.00267876
Arpc1b	90.088	92.9991	96.5323	77.1467	91.2255	95.5911	-0.0791731	0.461211	0.641221
Pgk1	216.663	206.303	212.884	132.784	162.302	178.354	-0.421588	0.000446153	0.00348619
Lgals3bp	219.818	214.851	184.709	165.219	128.525	268.338	-0.136416	0.515875	0.685932
Cox8a	742.122	760.153	739.507	671.86	849.193	777.601	0.0404437	0.709454	0.826182
Plcb3	119.334	110.023	115.761	113.924	101.484	106.768	-0.0945557	0.30833	0.492583
Car2	209.922	224.971	182.612	142.48	155.339	152.35	-0.451238	2.63628e-05	0.000335136
Calm2	290.826	289.629	292.552	239.088	279.517	277.819	-0.128237	0.186235	0.352209
Csrp1	157.529	165.587	193.772	310.345	333.95	259.274	0.810292	4.46345e-10	2.45214e-08
Rps15	642.758	634.538	615.741	504.305	695.173	681.305	-0.00535771	0.96728	0.983076
Papss2	124.562	123.581	124.72	116.631	118.251	157.025	0.0757133	0.552849	0.714648
Taldo1	178.593	203.868	194.684	157.552	175.675	226.095	-0.0416391	0.764227	0.862658
Txnrd1	74.8898	73.5397	70.6127	52.48	54.7142	60.4785	-0.381229	4.49946e-05	0.000527605
Rps16	347.007	336.484	316.299	230.557	342.852	323.519	-0.15261	0.292034	0.476116
Hspa9	130.434	131.141	130.448	86.9085	86.0764	114.386	-0.444145	0.000383757	0.0030951
Tfcp2l1	52.296	44.7329	49.6187	47.8825	55.349	46.2906	0.0326786	0.7688	0.865568
Golm1	150.137	140.772	127.105	77.3639	78.4403	91.0113	-0.755675	5.02046e-12	4.42397e-10
Rpl6	142.308	134.182	143.025	93.195	128.052	130.367	-0.250908	0.0623218	0.160637
Saa3	30.4414	46.8218	110.314	161.209	331.636	243.213	1.97457	0.00180654	0.0108016
Iqgap2	95.3447	88.2897	97.7546	67.4249	58.9075	69.9916	-0.51501	7.13041e-07	1.5885e-05
Car4	214.128	216.21	253.446	197.919	235.789	182.42	-0.145886	0.251089	0.429634
Nedd4	37.3854	37.8888	38.7664	44.8315	46.8666	37.4226	0.184065	0.0972812	0.222571
Mapk3	175.696	188.578	179.06	188.17	210.872	206.915	0.161774	0.0777872	0.18892
Cltc	59.7343	60.2101	58.6025	44.7344	47.3745	49.0867	-0.334208	7.51185e-05	0.000806946
Rps20	96.9434	100.459	101.088	81.7026	94.166	97.4089	-0.123222	0.217072	0.390686
Hk2	95.6837	103.626	107.301	57.8041	59.5976	62.8591	-0.762176	1.99568e-16	4.27989e-14
Rps17	307.232	306.808	299.875	252.355	314.782	314.677	-0.0474372	0.669514	0.7995
Eif4a1	120.655	114.226	116.551	78.047	86.6935	95.9751	-0.426653	3.58088e-05	0.000431841
Mcl1	124.791	128.36	134.257	114.684	131.226	122.744	-0.0673176	0.474635	0.652313
Rps26	266.939	258.395	269	191.499	247.697	234.816	-0.232868	0.0426709	0.122015
Fam120a	94.8196	97.335	90.6664	73.8693	71.6668	75.6249	-0.350154	3.34893e-05	0.000407735
Erbin	58.9247	48.725	54.7454	61.0167	70.3311	58.5705	0.230579	0.0460482	0.129447
Cmpk1	143.349	144.52	129.772	96.9861	109.716	117.86	-0.359436	0.000724983	0.00512702
Fn1	21.3554	21.0051	27.6157	70.0749	54.8893	41.801	1.25808	3.04315e-12	2.89669e-10
Rpl31	243.773	242.188	218.11	193.089	256.278	252.565	-0.000175737	0.998896	0.999328
Hnrnpk	71.0502	73.7196	70.5749	59.9466	55.1795	62.91	-0.270028	0.00330909	0.0174682
Tpd52	62.7177	63.9857	61.3601	43.6824	48.277	53.1721	-0.369697	0.000256876	0.00221961
Coro2a	68.5698	70.8107	74.1451	60.9699	67.6508	75.839	-0.0586933	0.584034	0.73839
Prdx1	130.999	135.66	127.674	88.7305	101.146	115.575	-0.364446	0.00145526	0.00901311
Rps19	90.3807	85.9815	81.3729	54.0103	78.7868	79.6445	-0.2749	0.0624314	0.160822
Mat2a	83.3793	89.2629	84.2423	83.4555	80.4947	84.0136	-0.0463899	0.585356	0.739327
Chchd2	163.104	182.8	174.961	137.742	143.467	162.525	-0.227136	0.0282742	0.0893926
Apol10a	155.383	164.82	175.304	147.187	152.526	135.815	-0.181624	0.0644814	0.164437
Cdc42	142.979	145.132	143.176	104.275	128.064	135.655	-0.224976	0.0501809	0.13797
Ywhae	164.035	166.456	175.795	125.631	136.108	151.361	-0.289508	0.00444351	0.0218735
Rac1	97.8303	100.146	103.137	81.9168	88.0051	90.3257	-0.206212	0.0183141	0.0643361
Aco2	104.056	104.905	104.443	81.6789	81.6664	97.4567	-0.260965	0.0108441	0.0433999
Aldh2	80.947	80.1027	71.5648	74.337	77.7755	81.736	0.0122911	0.897376	0.944685
Rpl23	209.691	211.518	214.976	186.945	208.88	224.061	-0.0333667	0.734953	0.843224
Ddx3x	90.8882	82.9089	88.397	73.5244	83.9624	82.5794	-0.122906	0.200999	0.370678
Pgd	70.9942	73.5281	67.1639	51.6726	46.7	58.3461	-0.429397	8.71954e-05	0.000910844
Oaz1	142.504	150.336	144.758	128.897	145.533	159.24	-0.00892457	0.932168	0.963509
Cd74	296.744	380.964	293.417	171.929	109.163	245.261	-0.879976	0.0108792	0.0435193
Cap1	125.06	129.094	135.371	101.942	110.992	113.858	-0.249216	0.00653062	0.0294366
Rpl9	126.225	128.994	130.135	110.047	120.894	124.07	-0.114098	0.203445	0.373435
Rps29	518.218	515.392	417.412	484.716	607.321	506.125	0.144284	0.26435	0.444748
Hsp90aa1	136.016	129.631	145.168	52.7638	61.2056	73.4193	-1.12881	2.85355e-18	9.40615e-16
Stard10	171.222	189.098	151.122	120.95	167.545	150.734	-0.215229	0.122221	0.261169
Eif4h	73.0545	76.0233	73.4873	62.7625	66.5496	73.2899	-0.131371	0.166093	0.325099
Hdlbp	42.3029	42.2712	38.6914	31.1587	30.4961	31.2663	-0.402904	3.36448e-06	5.84841e-05
Gsto1	195.819	201.604	211.975	186.249	187.992	211.388	-0.0533567	0.576686	0.732707
Atp8b1	79.754	80.1077	76.7373	54.0405	61.1673	62.7294	-0.40675	1.76861e-05	0.000238675
Fut2	102.642	105.756	99.1079	54.1471	58.8406	43.2676	-0.971555	1.35051e-14	1.9867e-12
Hnrnpab	167.481	173.83	169.863	109.542	110.131	157.907	-0.433373	0.00271431	0.0150115
Col1a2	26.1693	28.3341	25.0711	41.5517	38.0114	37.7181	0.564612	6.9441e-09	2.75289e-07
Coro1b	159.628	162.9	163.971	133.313	151.727	180.104	-0.0609434	0.613793	0.76127
Vdac1	156.842	156.837	150.01	116.091	142.911	142.418	-0.203812	0.0609403	0.158263
Rpl27	280.241	255.638	241.148	158.797	249.965	219.09	-0.30338	0.0506419	0.138852
Canx	89.4293	91.0323	90.1796	59.2054	66.9405	69.2153	-0.466032	9.8578e-07	2.10647e-05
Rpl14	237.821	227.952	241.045	153.328	208.124	211.63	-0.298761	0.0233429	0.077217
Chmp4b	196.607	199.817	201.856	168.507	180.518	219.264	-0.0703185	0.542874	0.706793
Ugdh	57.9858	53.4969	47.2746	52.7367	52.3227	60.9085	0.0686946	0.546845	0.709981
Hnrnpul2	71.9795	73.7213	71.5982	65.9418	64.1044	63.0045	-0.16598	0.0430602	0.122871
Mylk	24.5809	24.1318	30.257	50.7506	45.0415	41.7719	0.8052	2.44851e-10	1.43367e-08
Kif1c	55.0514	56.214	54.719	50.3835	55.3031	51.4676	-0.0742676	0.390045	0.574023
Lmo7	37.5197	37.0599	42.2347	29.9199	29.9886	36.2009	-0.277644	0.0147055	0.0544081
Eef1b2	142.637	137.067	140.897	95.7633	141.803	131.892	-0.183113	0.196534	0.364938
Retnlb	394.861	416.136	411.575	917.028	1045.7	533.459	1.03527	1.38234e-07	3.75658e-06
Rpl27a	133.546	120.426	130.861	80.9842	131.943	123.05	-0.192134	0.239466	0.416337
Sparc	80.2986	86.8144	83.4001	118.682	131.146	120.788	0.569597	4.60239e-10	2.49764e-08
Abhd2	38.102	39.0904	38.9887	41.5967	43.1805	40.9984	0.119053	0.146063	0.296524
Eif4b	86.2756	84.6297	77.4443	79.6117	91.8199	86.3691	0.0585651	0.552989	0.714681
Stk25	66.711	67.6956	73.9159	68.0143	62.4231	63.5362	-0.0985376	0.296636	0.4809
Eif2s2	72.4184	62.9085	68.9674	51.9076	51.7506	61.0057	-0.30696	0.00451048	0.0221419
Igfbp4	47.7676	65.3646	69.9682	111.918	124.897	115.564	0.948374	4.7504e-11	3.29016e-09
Myo18a	27.0869	26.4979	27.096	28.256	23.2977	25.6127	-0.0595175	0.561995	0.72165
Apoe	142.019	135.095	119.087	207.804	248.762	243.251	0.825386	3.3809e-13	3.7849e-11
Arpc5	170.706	164.036	167.763	133.801	172.92	173.068	-0.0627082	0.59835	0.749517
Rps7	183.983	180.751	175.315	131.483	189.027	178.511	-0.109962	0.421313	0.605569
Rpl10a	158.392	147.577	150.183	112.144	153.197	136.336	-0.179224	0.150295	0.30222
Col4a1	31.2979	33.1465	41.1678	75.8165	83.7147	57.0332	1.0406	6.04144e-11	4.09684e-09
Slc9a3	88.888	78.7324	95.8286	94.0218	92.3428	75.187	-0.00557193	0.964515	0.98133
Lamp1	139.208	136.659	148.454	128.964	142.707	149.764	-0.0058349	0.952234	0.974068
Gnai2	88.27	96.0865	99.7664	100.453	107.195	105.197	0.143142	0.124104	0.264145
Prr13	247.641	246.982	268.871	184.577	189.638	206.308	-0.391241	3.16866e-05	0.000389311
Clca4a	131.543	136.401	158.359	93.9503	109.798	121.138	-0.388316	0.00191947	0.0113247
Ptp4a2	93.8217	90.6177	86.4667	77.5363	86.1967	85.4919	-0.115798	0.205747	0.376198
Gnb2	108.878	114.445	112.324	99.9775	102.343	111.392	-0.0932442	0.296498	0.4809
Fam83e	110.753	113.224	105.749	90.8374	95.3188	97.8957	-0.210562	0.0140132	0.0524905
Erbb3	59.2329	54.3778	57.5097	67.6593	67.7686	63.1123	0.219106	0.0145341	0.0539527
Ivns1abp	72.4794	71.0495	65.3653	59.3992	70.0257	55.9964	-0.167006	0.141663	0.290406
Serpinb1a	190.64	173.289	195.191	122.177	164.236	151.375	-0.348886	0.00545143	0.0255693
Gsdmc4	281.348	323.542	163.738	258.624	82.9945	132.738	-0.689495	0.198646	0.367824
Eif4a2	61.0981	61.8356	69.8313	63.9873	65.9668	63.054	0.00602398	0.950093	0.973037
Rpl19	385.707	358.712	365.527	265.709	346.708	342.592	-0.212805	0.0788342	0.19084
Rpl12	108.385	98.6208	95.4841	64.0837	93.3287	96.6119	-0.248018	0.101175	0.22834
Son	25.7298	25.1724	25.9196	30.2655	25.4704	24.9332	0.0754536	0.482533	0.658442
Gdi2	36.0752	35.3962	35.6486	26.63	33.9025	33.0723	-0.19045	0.0924211	0.214335
Jchain	108.019	73.9943	79.7743	106.235	165.938	194.992	0.839297	3.31219e-05	0.000404338
Serpinb6a	64.5162	63.188	68.1196	54.6929	75.7349	68.8185	0.0289678	0.821343	0.899908
Dync1h1	25.9502	26.6853	26.2128	26.4284	24.94	21.0705	-0.117239	0.290021	0.473873
Nucb1	43.3346	46.3664	44.4847	42.542	47.0716	45.9149	0.0187961	0.833996	0.906961
Capzb	103.463	110.383	105.403	95.335	108.607	120.3	0.0264272	0.808909	0.891773
Col1a1	43.6747	50.7701	40.624	71.85	58.6086	63.8139	0.529513	1.91947e-05	0.000255547
Tkt	52.2869	53.1605	50.8316	38.3431	42.7808	47.9847	-0.271428	0.0108798	0.0435193
Tpm2	82.4368	90.5048	91.1836	189.781	168.449	137.736	0.914118	3.58719e-12	3.29134e-10
Atp5f1	87.615	89.5605	86.4603	62.2004	72.2327	78.3388	-0.305154	0.00471939	0.0228461
Serbp1	20.8997	19.564	19.2238	13.5783	14.8591	18.1642	-0.353051	0.00387999	0.0196875
Jup	56.0153	57.4662	55.5694	58.5015	58.6051	53.5232	0.0182674	0.837196	0.908997
2610528A11Rik	329.394	369.632	294.078	370.241	574.017	582.676	0.624486	0.000203976	0.00184491
Cox7c	284.585	306.26	289.68	251.236	305.01	310.317	-0.0189239	0.86346	0.925433
Prrc2a	53.4921	51.31	52.1957	49.2214	44.8907	46.2198	-0.157212	0.0727151	0.179521
Capns1	140.473	151.071	145.882	142.224	144.203	151.702	0.00670698	0.938021	0.966535
Ildr1	101.775	100.415	103.151	67.8192	81.6639	94.9478	-0.317232	0.0123321	0.0476268
Prss30	127.853	159.476	187.975	197.161	216.923	209.116	0.394596	0.00505353	0.024116
Ogdh	70.0939	73.2584	70.6153	62.8284	64.237	63.8243	-0.160069	0.0488561	0.135163
Atp5d	176.231	188.59	185.522	153.219	168.139	191.444	-0.0979655	0.365458	0.550242
B4galnt2	205.291	201.15	223.961	179.42	176.819	227.121	-0.108134	0.37535	0.559445
Cyc1	176.726	189.231	171.77	126.912	141.054	164.445	-0.310415	0.00760935	0.0332058
Cyb5b	90.6473	93.5661	83.1385	68.6228	71.2269	81.1739	-0.270158	0.00959597	0.0396215
2200002D01Rik	213.589	216.102	236.268	224.635	263.751	278.519	0.207444	0.0609346	0.158263
Gsn	102.783	82.211	100.326	149.114	178.165	138.583	0.711942	7.14559e-08	2.15214e-06
B3gnt3	150.467	144.174	134.239	94.7399	95.8946	101.233	-0.550616	1.23964e-09	5.96366e-08
Rpl37a	222.51	224.667	213.79	182.298	253.647	213.82	-0.020288	0.873728	0.930388
Arpc2	184.405	185.843	191.606	152.918	182.992	188.578	-0.0952763	0.371663	0.555839
Actr2	71.7213	73.2376	76.0311	54.2327	58.3551	64.925	-0.312078	0.00184143	0.0109514
Tmem45b	77.6056	80.757	72.7067	69.322	78.0196	78.0391	-0.0314184	0.745481	0.851104
Selenop	84.305	77.4575	82.0074	131.807	233.278	126.192	1.01562	3.33509e-07	8.18821e-06
Ghitm	95.4002	98.2576	97.1693	69.8269	79.2913	91.6835	-0.268421	0.0199452	0.0686763
Ahcyl2	17.289	19.8172	16.8348	13.9285	14.6154	16.6747	-0.25015	0.0268005	0.0857848
Arl1	163.576	165.202	153.413	104.244	111.608	132.036	-0.466853	3.11593e-05	0.000384896
Lima1	54.2652	52.6412	51.3909	45.7371	44.5259	47.2351	-0.198649	0.0171268	0.0612653
Gna11	91.2829	88.1498	88.4166	82.4186	98.8382	87.7004	0.0104724	0.916861	0.955554
Hadha	34.9951	37.1638	35.1685	37.1266	43.0733	37.1313	0.133254	0.185815	0.351675
Cald1	20.2223	21.1984	27.2766	42.2599	36.0269	30.0868	0.662402	2.19204e-05	0.000286498
Cnn1	82.9797	87.1334	96.1867	160.356	151.685	122.181	0.7102	2.84388e-08	9.53314e-07
Sri	80.2738	74.4079	71.9294	59.0249	70.5813	80.1681	-0.107326	0.389547	0.573583
Klf5	74.8667	76.4024	68.7482	57.1367	55.3639	54.8565	-0.389747	1.45432e-05	0.000202876
Rps27	286.967	285.152	286.607	295.149	363.026	314.871	0.184776	0.0790053	0.191177
Gas6	119.628	112.852	115.114	161.654	187.497	144.004	0.509506	1.30643e-05	0.000186185
Gcnt3	78.4518	83.6981	94.9043	82.5416	107.104	87.3019	0.111643	0.387378	0.571799
Tsc22d1	29.0704	31.8347	31.8639	46.0457	52.9729	41.6427	0.605166	1.81357e-07	4.77537e-06
Ppp1cb	30.5469	30.1172	29.7604	24.5364	32.0283	30.591	-0.0489541	0.676033	0.803212
Efhd2	140.21	139.994	153.444	123.822	146.861	133.157	-0.0985559	0.339664	0.525513
Fuca1	106.262	110.185	104.843	94.1149	108.1	108.483	-0.0440184	0.647533	0.784889
Spink4	727.667	781.539	578.937	822.902	833.07	805.136	0.242244	0.0498732	0.137334
Slc39a4	93.7135	103.055	108.196	95.2287	99.5143	97.3539	-0.0579921	0.544839	0.708429
Rpl30	105.905	105.036	97.5318	82.1089	113.514	104.426	-0.0356838	0.782136	0.874401
Myo1d	57.7899	57.4928	60.457	50.8437	53.111	50.8847	-0.178254	0.0335381	0.101026
Ak2	174.035	177.009	177.251	126.595	129.825	148.493	-0.379628	9.46142e-05	0.000975743
Tmprss2	67.1325	64.2304	47.9644	37.2768	31.4265	34.8258	-0.787317	2.04404e-08	7.11818e-07
Hnrnph1	58.8467	59.1235	60.3814	58.7958	43.4915	50.7155	-0.216355	0.0796893	0.192361
Ces2e	96.7932	102.292	113.817	119.632	158.053	153.762	0.467164	0.00031424	0.00261866
Copa	36.655	39.4478	37.4099	32.6608	30.7682	33.0024	-0.230733	0.0089068	0.0374802
Sort1	42.8914	42.1761	44.0505	43.6039	45.8078	40.6599	0.0152586	0.867925	0.927541
Sptan1	27.3687	27.0052	27.9894	26.1015	25.0595	23.8657	-0.129921	0.137671	0.284549
Rps25	124.396	118.083	118.917	93.139	120.466	113.844	-0.138083	0.231762	0.408317
Adcy6	52.4167	51.1909	50.5183	57.4682	50.2517	47.1197	0.0117477	0.911583	0.952632
Ywhah	96.2343	97.4869	99.2615	76.0061	80.6473	88.5441	-0.252775	0.00744632	0.0326063
Plekha6	32.407	30.877	29.5896	27.4301	23.6844	22.5601	-0.328925	0.00245515	0.0138122
Glul	91.7924	105.159	80.669	111.941	101.474	84.8817	0.109146	0.432937	0.616305
Btf3	175.649	175.924	188.719	146.49	162.845	183.796	-0.127951	0.243768	0.421024
Cpd	42.1908	42.5285	42.0862	44.3822	44.5295	41.6661	0.0470421	0.577612	0.733188
Ube2d3	15.8327	14.7714	14.9112	11.313	12.9683	13.8026	-0.252981	0.0151063	0.0556254
Mgat4b	113.009	121.374	111.085	118.399	129.452	121.504	0.101183	0.268531	0.449573
Uba1	81.3671	80.8946	79.4636	63.4154	60.3764	66.9642	-0.337207	0.000106361	0.00107692
Tjp3	88.7785	89.4352	85.4745	77.1681	85.5707	80.8439	-0.109777	0.214478	0.387348
Slc9a3r1	166.453	166.63	198.75	152.959	162.727	188.05	-0.0746669	0.535783	0.701297
Endod1	79.5124	78.1592	78.0681	66.3883	75.3771	72.6902	-0.132098	0.143608	0.293044
Eif1	135.656	144.039	155.026	144.899	173.812	144.582	0.0961548	0.396446	0.580877
Pglyrp1	163.281	166.272	182.336	153.664	131.629	191.847	-0.0976739	0.485954	0.661011
Myl9	195.519	195.035	204.053	398.325	399.969	349.487	0.953534	2.04224e-22	1.17264e-19
Krt18	220.041	248.849	216.498	191.461	190.374	185.885	-0.266867	0.00565771	0.0263081
2610507B11Rik	42.0645	43.0065	40.641	32.9216	34.1525	36.0999	-0.280571	0.00125789	0.00800802
Wdr1	39.4846	40.9344	39.5434	30.5092	32.2222	35.2561	-0.287675	0.00211084	0.0122109
Npm1	140.433	123.857	133.242	76.3474	86.051	111.321	-0.534664	0.000148804	0.00142711
Pdcd6ip	50.8396	50.5777	52.2664	44.1545	46.8305	46.8046	-0.153178	0.0661653	0.167412
Cnnm4	84.7631	87.7451	81.0624	61.8365	60.9361	62.1309	-0.450884	9.05997e-08	2.64373e-06
Gsdmc2	157.762	193.86	106.506	379.06	81.1403	91.3022	0.275955	0.726242	0.837736
Atp2b1	21.9407	25.407	21.4702	20.2076	14.727	25.0747	-0.193538	0.257288	0.43659
Gtpbp2	63.6044	64.2881	69.0939	72.4323	58.9442	67.7407	0.019987	0.854653	0.919259
Rnf10	42.5195	46.1337	45.6195	41.2708	41.6163	42.5671	-0.0936262	0.278756	0.460865
Net1	72.639	70.8349	68.7822	51.7757	62.714	57.9929	-0.294877	0.0038071	0.0194006
C77080	70.0965	65.1294	63.6437	56.3667	59.5864	58.6145	-0.183362	0.0369413	0.108546
Hnrnpm	68.2968	73.5128	75.1818	58.015	52.097	59.9171	-0.347634	0.000489034	0.00375855
Anxa4	75.8412	83.6478	81.047	51.4656	49.6294	70.6175	-0.48259	0.000626111	0.00456753
Snrnp70	37.928	39.4834	37.3119	51.708	37.6207	40.8246	0.187216	0.15258	0.305331
Tubb5	103.942	109.049	114.69	76.5692	64.4861	111.867	-0.370138	0.0333162	0.10059
Fkbp4	136.693	139.387	134.707	65.8661	72.9779	99.3145	-0.782879	8.01955e-08	2.35947e-06
Uqcrc1	82.6097	83.2343	82.0851	63.5171	66.668	79.801	-0.23563	0.0315645	0.0968536
Slc9a2	42.8254	41.8918	46.0699	52.5588	50.2905	60.2076	0.322102	0.00214552	0.0123645
Tmem59	135.489	136.191	140.839	134.934	188.353	156.955	0.2235	0.0820349	0.196372
Caprin1	37.0679	37.2121	35.3272	22.6885	24.5053	26.802	-0.562545	7.96774e-09	3.06982e-07
Rnf213	43.1506	35.0514	24.8759	14.206	9.70156	30.8119	-0.910253	0.0980941	0.223712
Iqgap1	23.8226	23.7571	22.1431	18.6528	18.3111	18.4566	-0.3264	0.00011608	0.0011569
Fat1	20.9048	20.9867	22.6659	26.6925	21.117	23.7526	0.153212	0.178252	0.341721
Sf3b1	28.4305	28.2006	29.4742	30.3928	25.7747	27.8205	-0.0313212	0.752673	0.855944
Tspan3	70.8426	76.5985	64.9211	64.298	57.4777	80.3621	-0.0669843	0.623904	0.769025
Pfkp	23.7308	23.3093	26.564	20.3235	23.1284	23.8172	-0.125978	0.235634	0.41163
Eif3a	70.4362	70.7093	68.3893	60.3096	53.6469	60.9829	-0.255781	0.00633588	0.0287115
Ndufs2	122.099	134.969	129.718	107.091	127.827	129.618	-0.0813677	0.453855	0.634749
Cttn	90.2089	89.3392	81.4666	62.7807	64.4109	65.4297	-0.433595	1.11766e-06	2.34602e-05
Ppp2r1a	93.9222	93.5708	91.6941	88.5284	88.9709	98.61	-0.011658	0.896352	0.944254
Vcp	67.1547	72.0608	70.145	54.8131	55.3612	57.6836	-0.314354	0.000247075	0.00215684
Dazap2	107.264	102.726	110.876	102.564	122.461	115.136	0.0884245	0.383665	0.567914
Fus	27.8004	26.9558	26.5436	31.5239	22.128	32.5086	0.0882987	0.542237	0.706359
Cd164	81.4413	77.1119	76.2917	60.8333	77.7406	72.0677	-0.152574	0.175678	0.338025
Ddb1	81.4658	84.4119	81.1878	71.3279	64.9362	68.7876	-0.264237	0.00277352	0.015275
Gpx1	209.525	226.043	204.079	163.897	195.687	174.648	-0.255142	0.0149491	0.055124
Ugt2b34	82.6155	73.0668	72.2975	57.4696	70.3222	79.1865	-0.135374	0.299073	0.483471
Dst	7.72599	7.08819	8.41189	9.3484	9.13815	6.38169	0.103726	0.495985	0.668607
Gmds	111.11	118.29	107.249	62.167	65.1157	78.61	-0.70527	8.02716e-10	4.09408e-08
Serp1	71.2298	75.5723	67.4616	42.4713	53.9941	55.3931	-0.492498	5.85678e-05	0.000656491
Cdx2	123.772	134.983	132.363	121.402	110.668	135.52	-0.0853679	0.426244	0.610586
Mgam	44.521	45.5339	41.3881	30.9168	27.3315	33.4671	-0.514716	1.6248e-06	3.20637e-05
Adamdec1	151.527	113.61	117.862	181.498	156.734	148.604	0.351481	0.010374	0.0420153
Gucy2c	86.2956	81.0987	83.8952	72.9857	82.0596	77.2265	-0.109073	0.230518	0.407025
Clca3b	219.459	164.197	134.001	34.7061	28.2496	56.7086	-2.10897	1.33754e-08	4.84892e-07
Rps12	125.533	123.718	140.417	77.6855	136.148	118.993	-0.223938	0.203343	0.373299
Atp5c1	169.533	162.751	160.555	115	157.77	160.886	-0.180618	0.179249	0.343115
Pls1	90.2312	92.8248	95.7703	67.8193	61.2711	76.5674	-0.435065	6.02445e-05	0.000672743
Kpnb1	55.6879	57.1183	57.0037	40.2516	35.3617	44.8741	-0.490869	7.97585e-06	0.000121967
Clic1	199.922	202.658	194.85	135.375	133.991	154.361	-0.491362	2.90782e-07	7.23904e-06
Mdh1	115.244	126.843	115.208	82.1723	94.1377	106.653	-0.332463	0.00470961	0.0228245
Mdh2	88.4549	95.8324	93.927	64.4767	69.431	79.9407	-0.37566	0.00054328	0.00408378
Trim25	60.4249	60.9118	57.5459	51.8216	46.9866	66.3655	-0.111007	0.403898	0.588473
Arf4	98.4721	97.9736	92.9764	67.8306	73.6749	76.5764	-0.403855	1.00421e-05	0.000148094
Gne	60.6626	65.2172	47.1438	42.3666	42.3181	36.3165	-0.510541	0.000204153	0.00184556
Rpl15	125.439	119.818	120.448	78.7578	105.354	111.227	-0.304431	0.0225494	0.075334
Lad1	102.528	96.4871	90.6509	77.7031	81.8168	85.3631	-0.237669	0.011569	0.0455785
Laptm4a	169.778	165.949	174.245	148.316	172.919	189.554	0.00620351	0.955553	0.976061
Slc25a24	95.0106	95.2938	95.9497	85.3062	90.1171	105.703	-0.0220795	0.835338	0.90781
Shisa5	106.655	107.048	95.0584	88.9351	83.1267	127.605	-0.0392549	0.801608	0.88658
Serpina3n	48.5103	59.5624	117.148	239.039	324.875	160.09	1.68871	0.000728146	0.00514529
Cdx1	196.722	201.153	165.514	123.31	142.009	161.914	-0.394805	0.00219261	0.0125574
Sema4g	63.2115	65.1714	53.0549	71.2248	59.8121	54.9762	0.0414813	0.752744	0.855944
Adgrg7	134.693	116.391	124.211	88.1308	129.104	121.288	-0.144757	0.317159	0.501395
Irf7	116.399	102.817	83.5974	64.5251	71.2283	143.141	-0.115527	0.747353	0.852258
Rpl34	106.854	99.9845	99.9901	76.3368	112.075	103.417	-0.0682455	0.628329	0.77234
Acadl	181.008	184.496	163.66	138.18	141.99	149.278	-0.296533	0.00153373	0.00943016
Tmcc3	43.5325	46.5996	45.0648	32.8462	39.4219	38.7832	-0.279626	0.00742227	0.032517
S100a10	252.466	228.098	253.915	144.938	224.269	221.455	-0.310735	0.0500052	0.137593
Clint1	45.7225	46.3207	43.9804	36.0222	40.1063	39.4393	-0.230577	0.0105315	0.0425177
Myo6	28.4414	26.786	28.2611	23.5393	22.1232	22.8343	-0.281039	0.00112965	0.00734933
Sft2d2	51.4602	50.8053	50.1632	54.3531	53.61	51.195	0.067113	0.425333	0.609576
Rpn2	73.5246	81.6205	73.5914	53.2165	49.2783	63.3297	-0.459882	0.000104187	0.00105852
Ptms	164.4	172.876	158.184	179.76	203.201	178.818	0.186094	0.0587699	0.154276
Srebf2	46.4997	50.0581	43.3472	38.253	32.6052	44.1947	-0.277809	0.0301016	0.0936409
Sqstm1	77.1273	76.8066	76.9578	100.378	113.898	86.4489	0.386152	0.0011018	0.00720118
Slc12a2	52.2847	55.0339	44.0656	37.8274	40.9131	45.6477	-0.278823	0.0205744	0.070333
Ctss	222.882	220.182	234.925	174.779	210.267	240.597	-0.112229	0.371694	0.555839
Mt1	77.4399	108.404	173.177	354.127	493.078	381.588	1.77837	1.81377e-06	3.46859e-05
Rpl26	190.21	171.206	170.808	139.722	207.321	177.037	-0.0179585	0.899894	0.945845
Cd2ap	20.4474	19.501	19.8176	15.8361	17.4846	16.4251	-0.260202	0.00321473	0.0170863
Lmna	45.4541	49.4643	44.8668	40.8389	42.2253	43.0413	-0.143906	0.110502	0.243378
Mal2	104.178	98.9693	103.555	77.8891	103.231	93.7357	-0.153986	0.195708	0.363861
Rpl36	726.486	725.014	706.463	586.415	769.22	755.162	-0.0277723	0.818235	0.897737
Rab1a	87.6365	88.1278	86.9915	64.4715	67.1834	75.1305	-0.341406	0.000325448	0.00270195
Fosl2	25.6848	26.0839	30.4019	34.5744	39.5708	32.134	0.375463	0.00173163	0.0104273
Mkrn1	56.1306	62.4857	61.2131	63.3265	66.6059	62.6717	0.103527	0.264589	0.444898
Vdr	48.9062	50.915	48.2285	56.865	52.4717	56.6396	0.169558	0.0553075	0.147686
Ctdsp2	49.5185	48.1157	49.9298	59.7462	65.605	54.3342	0.28888	0.00497205	0.0238038
Cycs	97.7273	95.7616	102.127	53.7373	59.274	84.8188	-0.576091	0.000249119	0.00217049
Ppp1r1b	110.255	121.271	93.8928	63.4938	69.4405	90.7504	-0.536809	0.000359779	0.00293227
Aldh1b1	120.895	139.77	121.542	102.124	118.566	174.163	0.0503227	0.772846	0.867709
4931406C07Rik	27.7932	33.1368	22.9235	25.2448	17.9842	33.7832	-0.118679	0.555917	0.716689
Fkbp5	23.9225	24.8362	34.878	35.7431	40.5626	43.0165	0.516011	0.000745672	0.00524119
Zbtb7a	48.1412	47.2507	45.4223	37.787	42.2807	36.6375	-0.266062	0.00607974	0.0277995
Dsc2	66.0996	64.5596	65.1278	42.339	47.8062	48.6778	-0.491775	1.56737e-07	4.18278e-06
Itga6	43.6364	43.5001	45.5394	26.583	23.5725	31.7868	-0.691284	1.52605e-08	5.44362e-07
Cant1	75.23	75.0518	76.0676	62.2995	69.7064	65.0182	-0.195706	0.02752	0.0875894
Tagln2	144.324	154.742	143.661	113.258	113.083	132.223	-0.299948	0.00342382	0.0179142
Grem1	41.6522	51.7107	57.1214	94.5268	92.6585	82.1554	0.844076	2.79607e-10	1.62117e-08
Rps21	294.806	280.774	309.917	232.154	356.109	319.408	0.0394764	0.79196	0.880285
Prelid1	101.306	106.72	107.629	73.2687	93.389	103.861	-0.218932	0.097565	0.222991
Ets2	49.1195	51.0316	52.6464	54.3489	58.9892	53.7193	0.133175	0.144073	0.293823
Uqcrfs1	204.965	206.965	211.416	149.474	182.514	197.414	-0.231807	0.0496705	0.13699
Sdcbp	43.9411	42.9542	44.3652	33.0956	42.4403	38.982	-0.192652	0.0861915	0.203692
Dcn	31.4077	30.1489	37.88	65.6639	83.5152	74.318	1.17208	2.2524e-19	8.53038e-17
Ehf	77.252	75.2098	59.8182	37.2934	37.587	44.8228	-0.821947	2.4408e-10	1.43367e-08
Rpn1	70.7312	79.2814	67.3566	40.6949	43.6966	53.7551	-0.649905	3.73126e-07	8.99951e-06
Xdh	47.8463	42.2412	47.4214	33.081	28.7463	37.4657	-0.465615	0.000111949	0.00112391
Cystm1	93.8511	102.954	102.034	74.4988	78.5256	100.737	-0.232218	0.0721025	0.17865
Ptbp3	43.023	43.3416	43.5045	32.2735	37.31	36.0325	-0.293901	0.00176662	0.0106164
Picalm	19.3549	19.1037	20.1788	16.3217	18.9689	18.7547	-0.113535	0.247319	0.425258
Slc44a1	40.3411	39.9651	38.5857	37.7484	41.086	37.825	-0.0225782	0.79857	0.884875
Txndc5	79.5787	80.0028	65.6376	49.0133	57.4099	56.5989	-0.46155	8.64858e-05	0.000905557
Ptprf	35.3887	35.7069	32.8355	31.2128	29.6034	28.2632	-0.217402	0.0197844	0.0682749
Tfrc	45.8685	47.0955	52.9094	21.5946	20.8517	36.9884	-0.873912	5.47209e-06	8.84053e-05
Lgals9	192.616	202.838	132.532	106.398	91.3454	214.5	-0.353717	0.372873	0.5569
Eif5	45.8226	44.3369	46.9905	39.4262	38.4081	44.3949	-0.162094	0.0933	0.215877
Sptlc2	37.7263	36.7934	37.5662	26.1644	30.6613	32.7991	-0.318613	0.00311573	0.0167502
Add1	32.0143	32.865	31.2674	34.9798	33.7928	34.4642	0.107393	0.197217	0.365749
Ifitm3	445.397	435.229	500.183	413.588	488.033	546.796	0.0725891	0.558319	0.718589
Mapk13	89.5873	94.8257	88.9381	80.3804	77.7805	82.9863	-0.176249	0.0428078	0.122308
Clmn	27.3941	22.3329	20.8029	26.6612	26.0998	19.1262	0.0332262	0.829279	0.904478
Cenpb	63.3914	63.7053	57.8699	53.7761	60.3893	63.7088	-0.0519568	0.612017	0.760163
Cmas	61.3628	65.3806	63.8425	54.1197	48.3499	63.7433	-0.193367	0.103811	0.232756
Aplp2	40.6729	43.3634	43.1855	57.5301	59.7325	50.6688	0.405317	7.60404e-05	0.000813413
Sema4a	52.1024	50.1295	53.8707	52.3049	54.0244	52.3311	0.0277876	0.744697	0.850573
Pitpna	66.7016	66.9098	71.9752	59.3576	68.7671	68.3531	-0.061366	0.541275	0.705497
Hnrnpa0	107.433	105.566	103.978	92.3358	96.8215	107.855	-0.0896233	0.34932	0.534918
Nans	84.0074	82.8766	59.1483	37.8222	39.0573	49.8785	-0.830001	1.56016e-07	4.18064e-06
Cyp2c65	102.617	129.499	119.184	118.872	164.163	165.46	0.35611	0.0160859	0.0583988
Klf6	61.2243	63.3083	71.9373	61.2966	62.861	68.8894	-0.021551	0.838155	0.909761
Ywhab	90.0805	90.459	87.6965	71.7266	78.356	78.4356	-0.226713	0.00951589	0.0393822
Dynll2	103.221	108.883	98.2097	91.4706	99.2557	108.596	-0.0476484	0.64142	0.781243
Rhob	106.55	108.324	126.443	137.821	160.87	135.019	0.349787	0.00286167	0.0156656
Bzw1	79.0789	74.8088	73.1817	45.7135	57.9184	63.665	-0.436766	0.000723208	0.00511853
Clcn2	53.4216	50.2733	54.7304	50.7737	53.3821	49.999	-0.0350018	0.693616	0.815883
Hnrnpa1	108.101	103.599	108.974	78.0361	62.9438	95.3346	-0.436438	0.00238227	0.0134789
Trak1	23.3811	20.9922	20.6786	28.952	29.2021	22.7591	0.320095	0.0102911	0.0417745
Rtn3	49.6524	52.5244	52.8612	46.0518	53.8892	51.9028	-0.0258178	0.794723	0.882155
Slc4a2	28.2574	29.1253	28.0264	38.607	36.9428	37.1961	0.405376	1.42014e-06	2.87582e-05
Ptprh	75.2	68.8518	78.4828	75.7531	58.7558	79.0372	-0.0552463	0.671161	0.800602
Higd1a	79.834	89.165	88.6549	84.5878	108.976	86.8361	0.126463	0.308055	0.492269
Slc6a8	61.9938	52.1918	54.1975	52.2652	64.8082	43.8137	-0.060554	0.681804	0.807245
Mep1a	56.3994	52.4966	61.2997	72.1426	100.963	96.028	0.664785	1.58753e-06	3.17312e-05
Rps13	98.6106	86.017	96.6718	68.0349	87.8821	93.1682	-0.171665	0.195065	0.363083
Pdia6	77.9089	86.7639	77.5818	40.6371	49.2477	54.1672	-0.745932	1.94334e-09	8.91534e-08
Pde9a	99.9727	100.187	101.679	111.505	107.792	95.6171	0.0660608	0.501711	0.674006
Rhoa	37.5926	38.5666	39.2872	31.5937	35.4886	36.6001	-0.150932	0.114862	0.25022
Pcbp1	165.775	169.554	166.817	121.943	126.93	139.603	-0.366072	7.58443e-05	0.000812291
Hnrnpl	45.5459	46.944	46.6535	44.1643	38.7921	45.0214	-0.116289	0.234001	0.410477
Sdc1	59.6323	63.521	61.5457	73.2822	98.6558	88.0417	0.497421	4.83596e-05	0.000560052
Ddx6	37.7626	36.2292	34.4429	30.3365	35.9177	33.5158	-0.115533	0.253379	0.432461
Abcc3	53.9825	53.1427	49.6156	46.506	39.3674	46.3583	-0.240607	0.0221717	0.0743931
Hadh	47.99	48.9341	45.1175	47.6358	60.8556	53.7602	0.196499	0.084618	0.201029
Cpt1a	66.6846	66.3013	58.5678	70.6972	74.0374	63.1745	0.123436	0.249752	0.427913
Atp11b	32.0941	30.7425	32.6657	27.297	30.2939	29.7875	-0.124027	0.171035	0.33199
Eif6	113.918	111.319	116.259	78.3432	89.6754	102.132	-0.334258	0.00353925	0.0183937
Fkbp8	55.2394	58.7812	58.1165	55.4819	61.2775	60.1162	0.0435206	0.631611	0.774194
Aqp4	89.2319	96.3043	49.3545	22.26	20.6548	20.454	-1.88468	4.61993e-21	2.22256e-18
Dnm2	53.3067	53.9833	54.9663	57.9263	54.5503	53.0877	0.0337825	0.701283	0.821374
Ssr3	69.9735	70.5242	66.6716	45.4055	56.2048	50.5956	-0.440223	3.82457e-05	0.000458125
Col4a2	25.8846	27.0174	31.5257	67.7191	69.1191	49.9545	1.15036	2.73957e-15	5.02725e-13
Stat3	28.9085	29.5455	32.4945	35.2137	35.3205	29.4656	0.141553	0.208061	0.379378
Pfkl	39.2099	41.5174	37.7609	38.6598	43.5435	47.4306	0.133984	0.21021	0.3822
Ndrg1	29.5813	33.058	37.7807	54.5746	60.8753	49.9166	0.723821	1.01099e-08	3.80456e-07
H1f0	104.547	137.182	113.683	116.33	103.89	147.226	0.051993	0.731647	0.841079
Ifit1bl1	232.697	185.389	131.586	62.1569	61.1819	197.97	-0.772011	0.18655	0.352579
Trpm4	23.83	25.5645	24.4622	30.2393	28.6619	30.1233	0.274072	0.00161576	0.00983268
Arcn1	22.7412	21.5718	20.9044	14.3143	15.8089	16.6783	-0.474328	1.22048e-06	2.53273e-05
Tmed2	112.964	112.456	116.61	75.9345	93.2683	94.275	-0.372439	0.000751285	0.00527113
Ybx3	93.1284	89.4655	85.8181	62.1244	73.5673	77.1101	-0.330676	0.00249944	0.0140259
Cab39	40.6839	41.4885	43.6476	33.7117	37.6435	37.6336	-0.20307	0.0303004	0.0940382
Cox6c	67.005	71.6103	64.444	60.1079	72.2553	70.8368	0.0054668	0.95955	0.978439
Golga4	20.7037	20.8697	20.4495	20.7646	20.3775	18.6051	-0.049021	0.591659	0.744691
Gng12	62.8661	58.7045	61.4557	49.3649	59.6329	55.6561	-0.148298	0.150141	0.302015
Ifngr1	97.8076	93.2291	95.4126	86.2549	103.358	99.9778	0.0200058	0.844241	0.913081
F11r	103.983	106.736	108.512	90.7319	91.5531	96.2077	-0.192696	0.0228289	0.0760679
Entpd5	46.7916	46.7321	38.8542	42.3071	39.6999	48.2639	-0.0184698	0.877306	0.932469
Rpl37	145.452	147.862	142.369	135.557	156.203	145.889	0.0110795	0.906439	0.949765
Epn1	85.7597	94.3259	92.7294	93.4294	98.1753	97.0314	0.085723	0.340399	0.526284
Slc26a3	49.8228	50.2093	49.1347	35.1719	29.6659	37.0008	-0.546282	5.33038e-07	1.23482e-05
Rps28	159.422	161.877	140.148	137.521	181.593	155.463	0.0452197	0.719225	0.832717
Huwe1	13.7469	13.0328	12.6424	11.9834	11.0153	10.3512	-0.236236	0.0173192	0.0617298
Cmtm4	33.1083	32.338	31.4013	35.2291	41.0731	29.4788	0.132394	0.307429	0.491798
Tcf25	47.9329	48.1408	46.5579	55.45	52.0933	47.1796	0.122453	0.217761	0.39153
Ccni	78.9799	78.8925	81.8536	76.0432	88.1636	82.3961	0.0450997	0.635876	0.777055
Thbs1	13.9342	20.6367	38.6437	45.5146	74.0958	56.6763	1.27052	0.00843806	0.0359238
Perp	147.199	142.757	139.509	102.977	135.553	131.824	-0.209465	0.0843539	0.200601
Plscr1	126.434	117.989	139.818	89.8382	108.45	123.888	-0.250606	0.0595076	0.15561
Rps6ka1	67.6186	67.6462	62.3852	51.4688	56.2817	60.8793	-0.22468	0.0257737	0.0832315
Psmd2	70.9187	79.1326	71.3935	55.8587	50.501	62.5742	-0.386186	0.00056676	0.00422636
Dag1	46.0991	52.1164	42.9585	41.2988	42.5139	42.0809	-0.160361	0.120475	0.258595
Atp10b	31.9294	32.3467	31.2169	24.7833	27.0274	21.8748	-0.369014	0.000567718	0.00422819
Tor1aip2	33.0265	31.7725	28.3876	24.8744	24.7639	32.7669	-0.17322	0.190463	0.357168
Mlf2	56.0349	62.4935	59.5411	55.6613	60.8057	64.5371	0.0277855	0.782224	0.874402
Cox5b	157.576	161.649	151.098	124.408	159.783	158.439	-0.0833341	0.483391	0.659106
Tapbp	93.2094	97.9883	99.8151	70.2307	68.9842	95.1045	-0.308941	0.0220156	0.0740053
Nadk	71.6186	75.0396	70.1545	61.5069	66.939	72.6625	-0.104172	0.292729	0.476853
Slc25a20	51.3383	51.8338	50.4698	63.7711	63.6747	58.31	0.27873	0.0018294	0.0109017
Abcd3	35.157	45.7612	36.5128	36.4859	35.9004	37.9851	-0.084787	0.485868	0.660968
Arl6ip1	108.637	107.976	112.909	78.6872	91.0834	111.433	-0.225134	0.085956	0.203297
Ipmk	35.4371	34.863	35.2895	34.0945	35.4676	32.8058	-0.0400262	0.64216	0.781323
Hdgf	93.6848	94.5825	96.9203	71.5815	73.194	89.799	-0.278006	0.0136555	0.0515577
Golgb1	23.7227	24.5097	24.1204	22.7399	20.9295	19.6826	-0.186756	0.0531148	0.143815
Lpp	11.4426	11.7504	11.5297	15.7377	12.0112	11.1032	0.167472	0.224182	0.399284
Kif5b	41.3055	39.7624	41.8686	30.6312	35.3065	34.8571	-0.282304	0.00339332	0.0177964
Zbtb7b	52.654	53.5788	51.3723	42.1277	44.037	46.0441	-0.24903	0.00395652	0.0199677
Esrp1	46.4199	46.2769	43.144	36.9338	35.0211	37.7226	-0.303931	0.000656204	0.00474043
Rgs5	24.3767	27.6899	40.8909	87.4014	124.709	82.7816	1.66908	7.45523e-17	1.8431e-14
Btnl5-ps	144.98	129.852	138.249	117.876	122.236	143.318	-0.103411	0.341422	0.527235
Sfpq	59.2954	61.1166	64.3274	54.8236	47.0827	53.403	-0.246022	0.0151593	0.055774
S100a11	519.507	529.374	603.823	339.381	312.978	441.234	-0.592249	2.57451e-05	0.000328975
Fam162a	246.657	289.335	301.994	226.377	306.695	361.999	0.0982811	0.545026	0.708602
Btg1	36.7695	38.239	43.5693	49.8819	62.2691	59.8589	0.540359	8.08845e-06	0.00012316
Rpl35a	64.6913	64.865	61.0033	53.1643	72.115	69.3268	0.0345092	0.786998	0.877455
Nlrp6	63.6099	66.4951	53.1937	42.3864	36.9691	49.3878	-0.505191	0.000187925	0.0017341
Tgm2	56.6242	62.548	83.9893	43.2864	43.6235	45.8569	-0.610077	3.04758e-05	0.000378028
Slc16a1	50.8362	56.1336	47.502	40.1836	48.9946	48.8429	-0.157956	0.181178	0.345693
Eif4ebp2	43.5402	46.2707	45.0942	42.1612	41.4674	41.2657	-0.106623	0.208686	0.380283
Tmed10	44.1934	49.6203	43.859	38.4023	40.1366	44.1179	-0.162193	0.115095	0.250531
Ubr4	16.417	16.066	16.1038	15.4951	13.65	14.2544	-0.158153	0.0892373	0.209034
Gabarap	119.844	124.929	128.053	113.031	148.926	139.393	0.110371	0.359054	0.544393
Dnaja1	41.2343	41.1073	43.4303	17.8035	19.9162	20.0446	-1.11841	1.0111e-32	1.4998e-29
Prr15l	58.9214	58.2227	58.0207	56.5032	66.3115	58.9294	0.0577817	0.556436	0.717202
Srsf1	51.0698	50.058	50.8237	37.035	34.3094	41.8593	-0.420557	4.78131e-05	0.000554807
Rab7	107.426	103.221	107.535	89.9369	92.6444	99.2766	-0.170697	0.0534033	0.144333
Ppp1r15b	52.3199	51.7424	52.9431	38.9	42.643	41.9568	-0.341962	8.60194e-05	0.000902798
Cd24a	119.118	122.64	96.0287	95.0365	102.83	108.654	-0.135332	0.26088	0.440491
Mall	124.982	125.502	153.179	111.776	138.822	134.805	-0.0631235	0.621458	0.767152
Eps8	26.4711	24.2013	29.4953	17.0298	19.0075	19.5949	-0.523242	2.7887e-06	4.9682e-05
Cox6b1	313.268	342.172	331.774	263.715	333.956	333.167	-0.0808049	0.494615	0.667509
Surf4	86.6132	90.5539	82.636	61.6881	72.0941	69.3001	-0.350781	0.000469396	0.00363772
Uqcrc2	111.753	106.215	106.442	69.3359	85.3456	100.48	-0.342632	0.0110198	0.0439311
Mfsd6	39.0456	37.1236	36.5195	27.8313	28.8656	28.7666	-0.394323	3.07219e-06	5.409e-05
Ang4	33.2505	50.0476	57.4696	1038.62	1406.16	558.179	4.41959	3.69421e-26	3.86806e-23
Ankrd13a	47.3814	47.528	45.7791	36.2994	39.3596	40.8755	-0.267334	0.00313542	0.0168104
Prdx5	98.8419	104.891	113.12	93.1761	119.111	131.709	0.122082	0.369937	0.554223
Pdxdc1	45.4654	41.3671	35.9602	25.3532	29.5714	27.3902	-0.572088	1.161e-06	2.43128e-05
Tmc4	60.514	61.2845	60.3436	62.9985	54.412	64.0975	-0.000575984	0.995419	0.997492
Trp53inp2	42.4444	41.8278	47.8168	51.3208	55.4794	48.6181	0.238912	0.0224844	0.0751874
Gda	47.349	47.9488	56.4567	34.7304	34.1213	36.569	-0.521683	9.48584e-07	2.03923e-05
Ppp2ca	32.4383	31.4278	32.1344	26.709	33.8018	34.0937	-0.0171023	0.883216	0.935789
Nisch	17.927	18.5135	17.8559	22.4797	20.4205	17.406	0.156661	0.179375	0.343243
Xbp1	85.798	86.9644	86.0449	60.7869	76.0815	67.1779	-0.33854	0.00169973	0.0102734
Rps15a	39.5003	35.6174	38.2783	26.272	34.3056	35.0675	-0.241686	0.0581392	0.153049
Aldh1a1	45.4288	40.6659	56.6252	52.3769	51.8201	51.1429	0.126128	0.335258	0.521278
Oasl2	70.6332	60.4577	48.9559	33.6374	31.2776	80.8461	-0.301775	0.482919	0.658644
Gprc5a	109.968	121.422	140.894	106.978	100.785	104.642	-0.248996	0.031838	0.0974911
Gale	113.861	125.258	108.346	79.8615	72.6402	98.6072	-0.464413	0.000385109	0.0031046
Rtn4	30.8156	32.9434	34.9152	35.7827	37.9417	40.2744	0.212194	0.0318655	0.097542
Rbm39	36.6257	34.0038	36.2693	37.3896	33.8811	34.7572	-0.00724267	0.938035	0.966535
Copb2	41.4796	43.8188	40.6125	32.3897	35.2645	37.7226	-0.252482	0.00984436	0.040329
Lrp10	59.2544	64.6076	59.6055	53.098	52.4728	54.8846	-0.188726	0.0339054	0.101705
Sdcbp2	173.86	184.861	191.915	142.614	160.949	197.416	-0.132768	0.306518	0.490789
Fkbp1a	59.8187	64.0493	64.8972	57.9958	57.8333	63.2177	-0.0721323	0.437676	0.620026
Sod1	56.2444	62.149	58.0095	50.9148	59.5947	56.7936	-0.0719529	0.480837	0.657532
Ganab	68.4893	72.3291	66.5992	57.4785	53.9701	59.8167	-0.271699	0.00337538	0.0177285
Chd4	30.425	32.0982	30.0039	32.6195	30.6722	29.1501	0.00367679	0.968853	0.983746
Cnbp	88.9719	86.2546	85.7705	63.0631	75.0899	89.4027	-0.194012	0.136664	0.282929
Prkcd	43.5641	43.3104	44.2817	40.3288	44.3561	41.891	-0.0468423	0.593663	0.745842
Ppp1ca	193.864	199.141	185.59	127.463	162.738	175.599	-0.30886	0.0158648	0.0577729
Slc40a1	29.5796	25.7191	22.9394	27.8901	32.0109	39.861	0.354822	0.0163347	0.0590276
Sdhd	193.549	198.44	196.109	135.765	185.234	178.841	-0.230587	0.0720618	0.178599
Crk	60.1816	60.3517	57.2131	45.4528	52.1484	48.4492	-0.278682	0.00320667	0.0170639
Spint1	98.6262	101.129	102.218	94.2256	95.1378	91.4791	-0.100102	0.230862	0.407391
Afdn	25.4919	24.1529	24.8347	27.8993	27.1423	23.6869	0.085004	0.404211	0.588737
Eif3c	74.7273	79.2108	74.9064	64.6534	63.0902	66.817	-0.229581	0.00793743	0.0343094
Esrra	94.1132	90.5389	94.0411	82.8053	92.5118	96.3648	-0.0326389	0.734731	0.843102
Slc35a3	27.2688	27.7388	24.3595	17.444	19.3522	21.9056	-0.430814	0.000174692	0.00162547
Arf3	49.3016	52.1757	53.2827	52.1996	49.8755	52.5179	0.00274909	0.975213	0.98708
Rock2	18.7217	18.9406	20.5025	17.6514	17.6592	17.9	-0.124273	0.160527	0.316893
Hint1	275.316	256.945	251.701	208.794	242.591	279.815	-0.0964909	0.430244	0.613774
Cdkn1a	70.1427	67.1836	84.3985	55.2684	72.3567	69.7137	-0.164491	0.229087	0.405381
Naip1	45.8093	44.1922	45.6608	35.076	43.4065	41.0718	-0.178132	0.0962666	0.220676
Mrfap1	137.795	150.385	152.222	126.538	123.284	144.117	-0.15687	0.131236	0.275064
Dlst	25.9093	28.0297	26.8226	22.2845	21.6476	24.899	-0.226371	0.0209529	0.0712847
Ptgfrn	26.5395	25.6114	25.9391	23.4628	25.1286	25.0297	-0.0805886	0.34269	0.528326
Slc35c1	93.2031	101.536	84.1394	56.0658	58.3042	62.4536	-0.652648	8.69115e-10	4.39496e-08
Nus1	54.9179	53.4398	57.9383	41.3885	47.2421	47.488	-0.284863	0.00392179	0.0198261
Scarb2	37.5263	38.4869	36.4798	40.8125	44.1967	39.0539	0.146147	0.119121	0.256607
Mgst3	200.087	204.691	187.656	143.204	237.503	196.298	-0.0339369	0.834286	0.907165
Mgat4a	18.9036	19.3402	19.363	17.1256	17.6245	14.6186	-0.217687	0.0395696	0.114844
Plet1	153.562	136.576	134.859	86.3589	67.1656	77.3944	-0.875142	5.47674e-13	5.83748e-11
Tardbp	35.7729	33.3543	33.6147	27.8304	24.9877	27.6648	-0.347702	0.000228796	0.00202818
Myo7b	35.2182	35.9969	38.3261	39.233	37.9053	41.8064	0.122862	0.185198	0.350955
Set	67.7605	68.6929	66.8256	43.7639	43.4932	60.7757	-0.453813	0.001029	0.00679889
Mprip	19.2216	19.185	18.8843	21.0209	18.7942	17.1325	-0.00358048	0.973209	0.986156
Brd2	39.6984	35.3827	36.7265	34.4265	31.995	35.6447	-0.127045	0.187661	0.353936
Cds1	68.4126	61.1134	68.6049	55.1086	64.0578	58.9316	-0.149513	0.148011	0.299115
Lman2	32.2768	33.7607	32.7067	22.6987	25.4885	24.5813	-0.435896	1.97363e-06	3.70967e-05
C1galt1	47.3234	46.3155	44.0724	31.8397	37.0023	32.5913	-0.436305	1.22964e-05	0.000176086
BC005537	44.9482	43.0322	43.7414	41.0996	40.8439	43.9078	-0.0614242	0.475353	0.652775
Ddost	126.961	130.403	115.56	77.147	82.3879	96.3734	-0.538979	2.35179e-06	4.31121e-05
Srsf3	33.8785	32.4539	33.6507	24.1574	21.0019	29.2599	-0.422062	0.00104242	0.00686971
Vipr1	53.4387	47.3265	48.4274	39.4872	39.5735	35.1972	-0.379881	0.000191457	0.00176029
Coro1c	25.6056	24.9793	26.0642	23.5498	25.3008	25.8795	-0.0323858	0.713271	0.828576
Sptssb	119.122	154.923	132.417	131.562	106.107	141.227	-0.0970188	0.491969	0.66548
Gsdmd	117.214	111.895	133.014	105.263	83.4293	100.012	-0.322651	0.00898872	0.0377151
Hsd11b2	112.55	107.015	116.392	97.326	211.09	132.121	0.394925	0.0648213	0.165047
Camk2n1	48.4891	48.556	47.5875	57.4556	66.5986	66.5563	0.402564	3.73635e-05	0.000449069
Itpk1	62.1519	68.2437	65.699	70.1891	81.1624	71.6389	0.190015	0.0617567	0.15987
Nfe2l1	46.1769	45.2454	44.2044	44.3286	45.5733	41.8713	-0.0367001	0.67722	0.804077
Epb41l4b	30.3857	30.3309	30.1613	22.0179	26.5453	26.4081	-0.273387	0.00892373	0.0375336
Lyz2	132.384	148.648	165.875	107.574	154.348	141.641	-0.143607	0.333272	0.518779
G3bp1	35.7945	36.6979	37.7429	26.9147	23.7824	33.1861	-0.390308	0.00267236	0.0148095
Ces2c	91.5377	84.4063	82.2261	83.4318	126.132	111.44	0.318467	0.0301641	0.0937198
Alas1	37.7854	36.5682	34.991	26.8707	27.5028	33.4459	-0.312134	0.00575657	0.0266752
D17Wsu92e	45.5604	48.9627	46.6194	39.009	43.2333	43.2709	-0.164896	0.0771755	0.187684
Sdc4	69.1983	76.732	90.018	91.5958	129.598	101.974	0.457625	0.00241104	0.0136027
Ran	100.732	94.7756	98.2998	57.5154	59.4014	82.1021	-0.558332	7.59091e-05	0.000812497
Cib1	99.1846	105.645	95.1922	77.7825	83.173	91.462	-0.244839	0.0166687	0.0599156
Itga3	45.6679	48.3944	49.8096	41.0815	37.0032	36.4186	-0.324768	0.000993914	0.0066063
Smg1	12.2922	11.2813	11.9472	10.9152	9.84364	8.85708	-0.257264	0.0192309	0.066787
Nars	103.969	106.992	103.449	71.1616	73.4236	82.3261	-0.466305	1.11575e-06	2.34479e-05
Stt3b	60.5366	62.2138	59.5832	48.6836	48.6439	52.4748	-0.279063	0.00139219	0.00868984
Gak	37.6749	38.1089	38.3184	36.4967	33.6854	36.7811	-0.0888012	0.314649	0.498487
Galnt4	45.6103	50.7353	45.7894	40.0444	44.5905	40.7967	-0.175561	0.0756402	0.18482
Tmbim1	18.6819	19.0888	19.5108	18.9139	16.948	18.2444	-0.077832	0.397218	0.581789
Rps27a	85.6344	86.768	187.947	115.273	115.071	76.8674	-0.225802	0.602891	0.753023
Rhoc	121.551	118.138	133.756	149.662	173.444	158.933	0.372276	0.000339731	0.00280093
Akap13	12.5093	13.0164	13.1492	12.6909	10.6921	10.647	-0.179746	0.0938441	0.216713
Atp5j2	65.8108	67.9024	68.9135	57.4447	59.3337	66.0501	-0.14429	0.13227	0.276632
Slc25a10	64.6746	70.8808	71.4747	60.4038	61.7635	73.1169	-0.0803984	0.466267	0.645342
Dbi	137.966	154.978	141.413	117.717	137.099	131.594	-0.164218	0.115363	0.250972
Nckap1	52.2295	54.803	52.7063	42.5255	43.5129	43.5831	-0.296813	0.000387582	0.00311535
Akt1	65.6539	67.2664	62.93	49.7021	51.6078	52.8342	-0.340827	8.00127e-05	0.000847249
Erbb2	37.3995	38.5704	39.5531	48.8546	49.7193	50.0989	0.368255	1.29828e-05	0.000185171
Naca	30.6995	29.377	29.8632	23.838	32.6394	29.8921	-0.054269	0.667667	0.798313
Cct2	100.914	95.6777	101.022	69.7847	72.8144	85.1787	-0.381897	0.000336563	0.00277996
Odc1	72.6577	71.9756	77.2133	46.8731	56.4755	68.8642	-0.361873	0.00908	0.0380292
Itgb4	37.2866	36.3601	38.6256	35.1582	34.3978	32.9232	-0.127157	0.147659	0.298809
Rpl22	71.0864	70.1056	67.6899	53.4527	74.6998	68.5516	-0.08244	0.528298	0.695268
Tns1	8.88837	7.75914	9.95142	25.0874	22.8144	17.6179	1.30534	4.38137e-18	1.36822e-15
Rpl35	176.869	166.816	150.854	113.903	174.415	167.476	-0.113593	0.469257	0.647784
Neu1	54.6886	49.2345	63.9963	64.3964	64.4923	76.0539	0.290967	0.0225024	0.0752192
Aqp8	128.486	153.076	108.071	121.607	114.944	117.333	-0.133546	0.316858	0.501117
Numa1	29.1081	29.0442	28.9795	31.8051	30.7811	27.023	0.0454355	0.651724	0.787511
Csde1	20.4571	20.2371	21.6125	18.7415	21.3937	21.2156	-0.0182516	0.851118	0.917385
Uqcrq	111.031	129.196	118.196	88.3328	103.875	111.432	-0.235239	0.0473973	0.132203
Cnot1	15.487	15.2631	14.4229	12.0341	11.7578	12.3663	-0.316427	0.000261477	0.00224736
Ewsr1	37.5295	38.7399	36.5294	41.4639	32.9192	42.9745	0.061653	0.610831	0.759061
Ptbp1	57.2916	59.0736	55.9875	39.8182	35.0411	41.6984	-0.559886	3.71223e-08	1.21467e-06
Atf4	97.0752	98.3983	101.224	87.5321	90.4124	89.9458	-0.143012	0.0882784	0.207385
Clta	116.15	122.365	122.195	107.196	115.685	116.927	-0.0818412	0.362817	0.547697
Myo5b	24.5226	22.704	23.4421	20.9161	24.4876	23.9585	-0.0226206	0.821982	0.899999
Nono	53.5549	56.0596	53.0579	43.3353	42.8203	50.5765	-0.246404	0.0164421	0.0592568
Pank3	33.6716	32.2791	32.0884	25.8775	33.0947	26.7509	-0.188988	0.108305	0.240258
Slc37a1	70.2343	68.1127	75.7481	63.2357	66.575	55.2657	-0.205485	0.0592073	0.155075
Lrrc59	101.261	100.911	95.1707	52.215	54.9301	66.5954	-0.771138	1.85393e-11	1.44737e-09
Pmp22	80.6853	85.3662	90.3987	103.549	92.4178	132.639	0.361331	0.00947418	0.0392369
Mettl7b	147.985	188.487	170.307	162.035	211.333	147.357	0.0438684	0.772905	0.86772
Sfn	151.755	168.314	157.452	78.5364	110.024	112.195	-0.663159	2.87867e-06	5.09853e-05
Hnrnpc	49.6352	51.9827	52.1324	33.3229	36.7375	44.1512	-0.425138	0.000415253	0.00328511
Ccnl2	40.3207	41.5569	44.3514	53.9576	45.9271	41.8917	0.172461	0.150833	0.303019
Sh3bgrl2	30.2799	32.8981	28.9349	22.3078	24.5392	25.835	-0.337279	0.00105908	0.00696143
Nfe2l2	58.9915	61.0424	62.8557	56.2428	60.2805	61.2549	-0.0367266	0.681393	0.80708
Arfgef1	21.8117	20.7224	21.1906	17.2653	19.0137	18.1311	-0.223483	0.0121092	0.0470722
Vdac3	37.3312	37.7205	36.9993	36.0827	34.9896	40.2675	-0.00492959	0.95881	0.978153
Irf1	77.0664	78.9177	73.2885	38.8129	34.0117	44.4456	-0.963022	2.57354e-16	5.45346e-14
Slc38a2	27.7508	28.7284	27.5463	25.793	25.9704	23.5164	-0.153619	0.0949527	0.218338
Eif3b	79.5306	81.0839	74.8083	57.6989	54.1171	69.4093	-0.373271	0.00135807	0.00852687
Shroom3	21.19	20.7721	20.6536	17.3614	15.0384	14.988	-0.397083	7.60943e-05	0.0008135
Idh3b	68.1102	70.6509	69.6631	52.9868	60.0311	62.5843	-0.243045	0.0141165	0.0528107
Wars	97.5317	113.982	104.719	42.3545	40.7286	45.4854	-1.29417	3.66366e-36	8.15164e-33
Azin1	34.5814	36.1771	41.8009	30.28	29.8894	35.7096	-0.227813	0.0565282	0.150202
Scamp2	73.4664	67.9657	73.4508	71.604	72.5564	70.4797	0.00275977	0.974903	0.986935
Ssfa2	36.9397	37.248	43.9835	36.9115	53.0571	42.8391	0.172339	0.233841	0.410328
Acsf2	56.2764	65.5702	48.8417	82.4516	53.0384	81.4193	0.350658	0.044306	0.125681
Pdlim1	36.983	37.6795	35.9231	37.1904	41.1691	45.185	0.164109	0.11225	0.245975
Tln1	22.0515	22.3541	23.3974	26.4437	23.6027	21.44	0.0811874	0.459083	0.639478
Gnai3	74.7941	73.9285	77.8442	50.4656	63.206	64.3842	-0.3437	0.00313687	0.0168131
Slc2a1	55.546	62.5955	69.1113	66.8764	85.6741	70.4248	0.255934	0.0510069	0.139659
Hk1	27.7185	31.2169	26.9273	25.2608	23.5193	25.462	-0.204974	0.0425737	0.121796
Pmm2	48.1317	49.0409	45.04	35.5612	37.5667	39.8844	-0.327018	0.000481269	0.00371169
Helz2	26.0771	26.0362	19.8906	20.3789	13.0986	26.7183	-0.254162	0.225512	0.40069
Muc3a	83.8543	110.293	102.55	176.513	113.219	138.738	0.535097	0.00137859	0.00862407
Rpl36a	111.307	112.09	113.066	96.3079	123.64	113.913	-0.0069678	0.95119	0.973523
Suclg2	52.0001	53.3042	50.9576	42.7766	48.4566	51.2294	-0.129123	0.200453	0.370054
Anxa1	114.355	94.0652	104.793	53.6066	68.6624	76.9453	-0.649004	5.33115e-06	8.66617e-05
Hnrnpf	81.9664	81.8401	86.7604	60.839	59.4111	72.4544	-0.374958	0.000550797	0.00412982
Ctbp1	51.5701	50.6049	51.8036	42.7509	47.0704	50.5108	-0.129802	0.183691	0.348954
Clstn1	42.5753	47.1531	42.4854	50.1562	57.2939	51.2931	0.268649	0.00848252	0.0360786
Tuba1b	117.72	115.836	136.45	93.4317	75.1693	128.61	-0.312674	0.0722334	0.178775
Rpl38	374.298	382.52	347.37	348.127	373.376	348.455	-0.0403914	0.664393	0.796502
Jpt1	106.317	106.371	105.402	77.3723	79.4343	95.3073	-0.331366	0.00226108	0.0128874
Tmem8	59.3676	64.2391	67.2698	70.4446	69.0521	71.4241	0.148217	0.11287	0.247022
Cgn	39.6689	37.813	40.5119	37.444	36.2403	38.1818	-0.0727151	0.402762	0.5873
Prkar1a	44.3022	42.8325	48.1932	49.7921	58.8238	50.9366	0.241757	0.0255091	0.0825718
Atp5h	145.922	154.027	143.017	116.739	127.739	152.224	-0.155114	0.189529	0.356095
Hmgcs1	52.2935	54.1076	43.8094	38.0172	32.2066	47.471	-0.347611	0.0210008	0.0713793
Sectm1b	67.5713	71.866	71.8751	68.1409	65.4776	81.1246	0.0271636	0.807438	0.890623
Calu	47.1404	47.7081	46.9595	37.0083	47.3532	42.9392	-0.151344	0.177666	0.340929
Rbm47	34.7923	35.5233	36.2107	27.1536	26.1327	27.9918	-0.385986	7.67277e-06	0.000118145
Junb	76.7357	80.0082	96.4222	91.7875	138.641	104.07	0.405747	0.0110022	0.0438903
Ablim1	13.8911	14.6069	16.0416	18.6891	22.7017	18.579	0.433368	0.000261361	0.00224736
Hspa4	45.3631	45.6973	41.6987	32.0475	32.3754	36.2304	-0.394899	5.75186e-05	0.000646766
Midn	46.941	50.5274	54.7359	46.8319	50.5926	43.2393	-0.109349	0.317661	0.501897
Nupr1	103.129	88.8065	101.259	108.972	118.942	83.4071	0.0916308	0.519049	0.68808
Fasn	22.9074	23.9607	22.5738	17.3434	14.5135	16.0559	-0.530624	2.89014e-07	7.21521e-06
Chmp1a	64.4524	66.8848	66.858	63.1135	70.2252	69.4907	0.0376481	0.680461	0.806588
Cyp2d34	66.1859	62.3884	80.4449	118.467	92.4469	75.9383	0.461732	0.00558807	0.0260728
Cbr1	74.3041	82.6405	59.114	65.8343	78.3929	85.6513	0.0940964	0.52184	0.690049
Itpr3	29.3687	28.7608	28.6481	23.6356	22.7892	23.206	-0.312973	0.00016261	0.00153797
Cd82	65.1092	65.5061	68.6187	67.6736	78.6657	73.9886	0.149391	0.125984	0.267157
Fabp2	184.247	211.479	190.206	186.626	233.697	207.139	0.103363	0.376885	0.561103
Uqcrh	140.363	148.381	148.52	132.303	174.493	151.456	0.0719122	0.549181	0.711924
Sbno2	22.4754	22.329	25.4864	20.9659	21.1498	17.7305	-0.227479	0.0467468	0.130894
Specc1l	15.3944	15.7312	18.9405	17.8045	18.2512	18.1874	0.119429	0.280965	0.463029
Klf3	18.3627	19.1327	19.518	19.502	18.6013	19.7456	0.025282	0.773487	0.867991
Acly	59.7051	53.1349	40.4878	35.4595	29.1379	34.4189	-0.625598	3.14401e-05	0.00038729
Plpp2	142.757	132.684	147.809	119.369	141.315	146.505	-0.0519436	0.639036	0.779419
Pxn	25.512	27.6098	27.832	24.6913	25.1834	25.2318	-0.103831	0.244472	0.421912
Cluh	37.5154	35.8828	33.8807	29.2247	29.4058	32.456	-0.231511	0.0156087	0.0570387
Idh1	82.1631	81.4105	71.54	60.101	64.5873	79.2267	-0.201164	0.112245	0.245975
Mboat1	70.4629	74.4995	70.5268	49.7152	48.0774	60.8406	-0.437888	0.000140798	0.00135911
Leng8	32.6009	30.4362	31.0321	49.7147	33.1337	36.7891	0.352187	0.0184574	0.0646736
Mpst	83.0169	87.5371	90.5774	88.0968	99.6468	122.034	0.250031	0.0543007	0.145872
Edf1	141.294	157.934	154.013	132.005	150.692	163.805	-0.01766	0.874917	0.930985
Sf3b2	65.6839	64.9074	67.3769	61.5857	61.998	66.4745	-0.0546775	0.531922	0.697988
Ncor1	18.2224	17.762	17.3517	15.6905	16.2033	15.4195	-0.168062	0.0489743	0.135448
Acads	83.7079	95.8297	82.1699	77.7722	94.9304	94.4607	0.0342184	0.773135	0.867814
Rab5c	96.1936	103.184	108.965	82.717	85.9349	99.4246	-0.198133	0.0709273	0.17659
Pafah1b1	22.1164	21.6152	22.3816	20.884	24.1301	21.9132	0.0220856	0.818128	0.897712
Neurl3	62.5799	62.1799	64.1629	54.008	63.4671	62.727	-0.0640419	0.524228	0.692009
Trip12	15.2311	14.0946	14.6035	12.4845	12.3411	12.5533	-0.228458	0.00773646	0.0336121
Uap1	61.4404	57.8926	55.9622	46.5496	48.3801	52.0264	-0.24991	0.00799497	0.0344744
Ogt	25.6288	24.1329	24.2018	33.0381	24.3638	24.8325	0.158216	0.239768	0.416567
Map2k1	62.7424	66.9774	59.1504	57.7672	60.9197	66.3423	-0.0250651	0.80447	0.888862
Ush1c	48.3878	51.0943	53.55	58.3658	65.2432	57.1247	0.244421	0.0156644	0.05716
Serinc2	85.4761	99.8682	89.8353	73.3111	78.991	87.7896	-0.19257	0.084313	0.200531
Atp9a	33.6625	39.0887	34.6111	37.1643	34.7519	37.5096	0.0321853	0.751228	0.854924
Purb	28.0298	27.7287	27.2022	20.4297	24.9406	20.4484	-0.329152	0.00293657	0.0159801
Ubc	81.0449	75.9861	73.4975	82.5225	75.1127	80.1423	0.0494862	0.598512	0.749614
Sec61a1	39.2352	40.2919	37.1693	22.4161	24.3003	24.2961	-0.711944	6.56125e-15	1.05216e-12
Sec24c	33.4181	35.7404	35.1615	31.7809	29.9366	30.6964	-0.170275	0.0558644	0.148882
Rpl29	184.821	186.629	177.529	129.943	166.553	158.88	-0.265355	0.0217469	0.0733532
Atp5j	68.9306	64.9655	64.0011	48.1784	58.2679	66.9742	-0.186556	0.147	0.297944
Crip1	71.8154	74.1866	59.9996	65.0163	82.4298	77.2122	0.129988	0.313244	0.497346
Flii	43.5804	43.528	43.8357	42.7503	44.0585	39.9129	-0.0425303	0.635621	0.776797
Samhd1	32.7228	38.626	34.9176	13.7981	11.22	19.1358	-1.26354	2.19968e-13	2.593e-11
Trim2	10.9859	9.89191	10.4119	10.6257	11.3115	10.5711	0.0596976	0.519191	0.68808
Prpf8	32.7005	33.1106	32.2764	28.4864	25.9284	29.057	-0.228291	0.0128598	0.0491421
Llgl2	45.6217	45.2549	43.7458	38.3023	41.1775	42.3863	-0.139132	0.119966	0.257804
Ugp2	64.5004	67.7345	67.5484	65.1322	70.7398	70.8407	0.0534969	0.551528	0.713822
Sdf4	32.2229	33.1327	33.393	31.5454	36.9041	36.5788	0.0931214	0.351859	0.537327
Parm1	47.7612	48.3819	25.9342	44.8326	43.4505	38.337	0.0585857	0.768342	0.865327
Csnk1d	42.919	42.333	40.7116	42.4275	40.9352	39.1006	-0.0356758	0.690204	0.813996
Ccl6	135.445	131.07	143.148	127.145	137.779	129.321	-0.0510878	0.576973	0.732842
Capza2	34.08	35.3245	36.8517	26.5718	32.0189	33.6995	-0.199474	0.081526	0.195443
Arpc3	69.8697	76.7499	75.1644	57.6694	67.537	74.0332	-0.150763	0.195369	0.36349
Sparcl1	44.8661	38.0185	49.2887	111.246	112.525	93.8648	1.26913	1.028e-22	6.30977e-20
Fa2h	62.8228	64.2795	77.1703	77.9661	71.4581	84.7267	0.200599	0.09535	0.219167
Rnf128	63.7658	57.9939	61.5667	47.6768	54.5734	52.34	-0.241641	0.0140008	0.0524771
Eif3f	72.1329	68.3012	69.2774	54.8931	82.9289	70.2263	-0.00731244	0.959518	0.978439
2900026A02Rik	22.0077	20.6568	21.6545	20.172	19.5986	17.5423	-0.16153	0.102095	0.230009
AA467197	142.064	136.018	171.333	192.064	234.318	184.446	0.446776	0.000912009	0.00614682
Fam168b	40.9814	38.821	40.7983	44.2716	40.1293	39.8984	0.0482308	0.60955	0.758052
Suclg1	48.3627	49.2851	44.0707	37.4348	37.4939	44.4824	-0.242682	0.026443	0.0848541
Slc6a6	29.1084	27.3487	26.3959	26.5196	31.0861	26.7932	0.0315221	0.763128	0.861799
Pon2	23.804	27.7822	25.0854	26.3206	28.5031	29.6316	0.143947	0.166939	0.326182
Rab2a	99.0197	100.302	98.4275	80.4794	91.5402	90.38	-0.177937	0.0587151	0.154194
Cast	18.3302	18.1129	19.6291	17.5482	19.0718	19.9307	0.0161841	0.866389	0.926675
Tep1	20.4822	22.3412	22.0849	22.5647	20.3128	20.3883	-0.032307	0.74244	0.848994
Cltb	46.0118	46.9454	45.8041	35.5046	41.0157	39.4521	-0.254372	0.00768986	0.0334587
Sgk1	27.9224	34.7108	26.1122	43.849	52.2398	37.184	0.592068	0.000113161	0.00113416
Tmem54	176.295	173.523	185.324	126.678	160.89	165.912	-0.235075	0.0531955	0.144012
Hdac1	59.8037	67.5642	58.0008	51.8896	48.5769	54.6597	-0.252235	0.0162845	0.0589034
Cox5a	94.5741	101.392	98.8323	68.803	81.6544	95.9395	-0.255023	0.048464	0.134359
Ubr5	15.2472	14.4808	13.7984	13.4478	13.2944	12.5207	-0.143666	0.121253	0.25983
Fam234a	50.5029	56.5277	47.9991	55.2778	52.3442	54.9634	0.0736641	0.466176	0.645301
Syngr2	125.787	127.676	123.559	104.288	110.195	111.384	-0.205817	0.0161662	0.0585826
Litaf	44.6236	44.5609	49.4884	35.7879	39.6478	37.3353	-0.294178	0.00261946	0.0145935
Arhgap27	29.9826	31.5068	33.026	36.4336	38.7242	39.6935	0.285182	0.00210277	0.0121682
R3hdm4	32.5108	36.8432	30.9871	33.15	35.5681	31.8172	0.00799445	0.940821	0.968087
Wasf2	34.7497	34.4028	36.6576	34.0989	34.0111	34.2671	-0.0433557	0.612556	0.760401
Tmem176b	62.7913	70.0727	75.8516	101.793	113.225	97.5976	0.587045	2.44826e-07	6.25237e-06
Gm9794	445.729	431.455	396.678	389.675	463.847	456.011	0.0444833	0.681085	0.806876
Oat	72.0085	82.7082	80.5711	77.3736	89.6988	83.9874	0.0979185	0.357734	0.542981
Lgmn	69.6346	73.6839	87.7378	102.656	101.157	98.5058	0.391702	0.000611497	0.00448297
Map4	11.2224	11.6596	13.1079	16.1214	15.1308	13.8137	0.328844	0.00305481	0.0164824
Scp2	51.4744	55.0821	53.8391	47.4082	61.2686	56.4425	0.0461002	0.693072	0.815883
Ssr1	20.7094	22.0439	20.4741	13.6689	15.3756	15.895	-0.488163	1.02248e-06	2.17966e-05
Phb2	59.0214	60.5428	55.8834	39.9132	44.6866	56.3823	-0.311668	0.0197467	0.0681847
Ppard	35.2088	33.0891	33.3576	23.3925	21.6246	21.8346	-0.599895	3.82959e-11	2.74866e-09
Sat1	68.469	62.831	61.2098	64.3449	77.9194	70.6659	0.150137	0.166364	0.325486
Cmtm6	60.9784	67.7871	62.219	44.6434	51.109	55.9595	-0.327991	0.00375834	0.0192071
H2-Ab1	125.822	143.983	123.725	71.5501	51.2058	109.866	-0.75508	0.000397287	0.00317544
Macf1	6.11653	5.9856	6.26408	7.72327	6.50672	5.88778	0.136485	0.260017	0.439535
Rad21	48.8971	50.0761	52.9895	41.3195	38.7382	46.6641	-0.25817	0.0146024	0.054144
Mmp15	31.1115	32.8622	29.4179	43.4739	43.5868	42.2645	0.474792	2.14667e-07	5.5782e-06
Dpep1	61.0908	69.7648	69.6368	78.6249	94.4639	82.4551	0.354345	0.00177233	0.0106436
Bag6	30.7583	31.7713	31.7733	35.1934	32.6583	32.5137	0.0945516	0.293891	0.478236
Atp6v0a2	31.1237	32.7835	30.8786	25.189	26.9441	28.5538	-0.227924	0.015385	0.0563484
Celf1	25.0133	25.1059	24.5499	24.2987	21.1486	22.0894	-0.140033	0.147269	0.298277
Ccdc71l	49.8135	56.2257	59.8585	36.1446	39.9177	42.0083	-0.486845	1.38543e-05	0.0001951
Dhcr24	55.0099	51.4407	49.8807	43.7831	43.076	56.0314	-0.125627	0.312655	0.496809
Fryl	14.5712	14.5869	13.6205	17.3093	13.5814	13.0765	0.0449194	0.725297	0.837026
Mknk2	52.5781	52.9862	47.3683	47.3559	54.5325	48.2381	-0.0216727	0.835255	0.90781
Anp32b	114.048	121.391	121.13	93.0087	96.2954	117.171	-0.214592	0.0620369	0.160271
Pygb	43.3415	41.2514	36.034	42.1762	46.697	37.2124	0.0692733	0.572296	0.729562
Cct7	31.8235	32.3602	31.0563	20.7681	22.8935	26.8813	-0.429079	0.00019394	0.00177762
Ywhag	34.9026	38.041	39.2093	32.8025	34.2711	33.3819	-0.154657	0.0996455	0.226307
Zfp36l2	59.7569	62.6908	50.1995	60.7833	54.5324	62.0967	0.0443644	0.704862	0.823102
Col6a1	33.3558	30.5863	31.6118	74.1573	77.9128	52.7297	1.10515	9.03991e-14	1.14121e-11
Akr1c19	31.9636	30.6839	30.4223	31.4533	42.2465	40.8418	0.303617	0.0159523	0.0579966
Susd6	23.0045	23.0008	26.6084	29.7393	33.497	26.9772	0.317426	0.0079413	0.0343132
Ifi27l2b	244.788	248.558	178.721	130.156	182.905	286.127	-0.162374	0.647658	0.784975
Gsr	81.4085	79.3762	73.9759	47.4321	51.5048	66.9108	-0.497453	0.000257972	0.00222584
Papola	33.1685	33.2303	31.3628	25.5276	26.1422	27.5083	-0.299554	0.000710946	0.00505587
Srsf2	73.6255	71.5608	70.1408	65.3574	53.7119	66.8001	-0.207764	0.0643681	0.164265
Srsf6	41.0319	42.0838	41.3906	42.2784	34.0311	41.7433	-0.0723126	0.521733	0.69001
Gstp1	244.406	281.002	205.516	226.837	214.381	295.925	0.0166185	0.914265	0.954091
2010109I03Rik	54.6227	57.387	68.5457	60.0029	70.4976	54.6705	0.0406516	0.762229	0.861297
Mark2	28.0815	27.71	27.4588	26.4655	24.0047	23.1952	-0.171544	0.0734787	0.180877
Morf4l2	66.7404	69.0257	66.1943	49.225	49.8163	54.4403	-0.391639	1.78553e-05	0.000239867
Ermp1	18.7426	21.6708	19.4782	19.2804	19.461	19.6976	-0.0306679	0.753264	0.855946
Ppp1r12a	23.4691	22.5041	24.1233	28.6766	25.0207	24.7494	0.167021	0.104457	0.23382
Ist1	27.7892	27.0296	29.2312	30.0546	27.1402	28.2436	0.0279617	0.767308	0.864709
H2afz	111.851	117.738	106.706	67.9332	68.3569	97.5479	-0.520488	0.000413557	0.00327607
Cct8	71.2704	69.9573	70.9383	42.1808	47.4268	56.8459	-0.530978	1.37082e-05	0.000193809
Sypl	26.4563	28.2445	22.1634	18.5309	22.143	26.7436	-0.18503	0.213497	0.386173
Hsd17b11	46.6624	50.9234	46.9192	55.7472	63.9152	59.6789	0.316333	0.00151641	0.00933659
Selenot	61.9362	63.3535	61.771	41.2011	47.0855	50.2577	-0.42902	3.79541e-05	0.000455245
Tmc5	43.2441	47.5195	49.0252	34.7145	35.6332	35.7519	-0.393644	3.5576e-05	0.000429907
Hmgb2	66.1672	70.2436	72.7193	39.9986	36.1389	64.3824	-0.570498	0.00214642	0.0123645
Sorl1	20.1202	18.3025	17.6723	18.5946	20.9073	15.0014	-0.0361919	0.788514	0.878091
Cct5	77.4413	79.2534	79.0271	50.7181	53.5638	64.0099	-0.482246	1.6697e-05	0.000227745
Hook1	28.2067	28.9624	24.4824	19.4635	20.4681	25.8075	-0.308508	0.0190931	0.0664173
Anxa7	37.0747	36.0281	41.2975	31.3255	33.4612	35.3738	-0.187995	0.0658914	0.166935
Fam129a	19.4706	19.2075	20.9941	36.8972	38.3791	32.9711	0.863628	6.96577e-17	1.74635e-14
Etfa	100.33	97.7881	101.21	86.8026	98.5424	107.284	-0.0287119	0.787447	0.877665
S100a16	156.107	144.627	122.201	62.9641	72.2278	77.6115	-0.986282	9.5404e-15	1.43915e-12
Smpdl3a	109.736	90.6655	94.0606	63.5165	102.537	82.5948	-0.239643	0.142998	0.292201
Tmed9	60.1412	62.229	54.264	40.7617	44.8153	48.6838	-0.391172	0.000322344	0.00268118
Srxn1	62.3098	65.5875	69.24	53.6449	64.8687	76.1628	-0.0146345	0.913381	0.953739
Postn	22.3178	16.7754	17.1491	29.9612	29.5776	26.3862	0.616692	3.16271e-06	5.55189e-05
Hnrnpdl	39.3883	38.1597	36.055	45.42	33.1947	45.7171	0.134841	0.323724	0.508317
Psen1	47.7794	46.3299	47.0521	36.5928	41.7038	40.4126	-0.245538	0.00880121	0.0371236
B4galt1	50.7047	47.3168	51.7779	42.031	42.9919	39.8599	-0.258003	0.00550128	0.0257517
Ap2m1	45.8927	47.8228	49.5523	39.71	41.9317	43.8975	-0.186531	0.0444874	0.126035
Stt3a	26.3044	26.1083	22.8871	15.6302	17.028	18.9547	-0.540418	1.44648e-06	2.92252e-05
Mmp14	22.7372	26.231	25.2603	37.9347	45.5643	37.7273	0.712226	1.12771e-09	5.54508e-08
Pbxip1	33.2477	31.8223	35.262	57.5852	54.9386	45.2573	0.657942	4.09569e-08	1.32552e-06
Adipor1	33.8934	34.3559	36.3067	29.9778	39.1958	35.1896	0.00141552	0.990508	0.994531
Arhgef5	21.2607	21.0383	20.6632	18.329	20.2384	18.0489	-0.148461	0.110957	0.244133
Actn1	33.0327	35.1337	33.5581	38.567	33.0525	33.9922	0.0589997	0.56542	0.723834
Larp1	36.1417	35.4659	33.5738	23.723	22.6271	27.2051	-0.511669	1.04015e-06	2.20412e-05
Arf6	124.06	132.876	129.174	99.765	113.795	132.496	-0.154168	0.201069	0.37069
Lamb3	26.9307	27.2129	21.694	33.4112	36.3428	30.8493	0.413237	0.000819534	0.00562524
Tgfbi	33.7527	38.5974	49.1253	63.5352	53.0005	58.9445	0.534391	0.00031121	0.00259707
Slc1a5	47.8975	47.6853	45.8927	51.6092	42.0835	51.509	0.0420926	0.705896	0.823698
Dnajb11	66.4249	70.0909	67.5097	42.9395	44.6848	52.447	-0.538568	5.35253e-07	1.23576e-05
Slc39a9	20.0142	19.9816	19.3367	15.8586	18.3789	17.1262	-0.203445	0.0346336	0.103466
M6pr	54.0084	51.6142	45.9972	35.9196	41.2366	47.3848	-0.279547	0.0260863	0.0839819
Ddx39b	54.0365	53.6057	52.0645	51.4709	39.0448	53.8155	-0.141633	0.281507	0.463507
Sf1	32.3101	31.0024	32.3284	32.3466	27.1292	32.787	-0.0475807	0.658392	0.792439
mt-Co2	286.042	325.865	262.992	210.636	383.471	282.825	0.00760389	0.967352	0.983092
Sdhc	55.1348	59.7194	59.7384	45.9069	50.9827	57.1987	-0.176373	0.112522	0.246401
Golph3l	82.5471	80.2243	69.9871	53.0981	58.728	58.0249	-0.44964	1.91819e-05	0.000255547
Lin7c	40.7579	41.4392	40.7309	34.8187	46.3692	38.2458	-0.0370906	0.761287	0.860757
Tnrc18	17.6462	16.2729	17.1716	17.5753	16.9968	14.7766	-0.045107	0.670143	0.800036
Cd9	88.7639	82.1225	75.5925	97.4806	93.9572	82.6766	0.158756	0.15736	0.31216
Il6st	13.1487	13.8814	17.1396	23.2791	23.6368	16.411	0.524435	0.00116906	0.0075485
Lamp2	17.9645	17.5603	18.6273	17.3848	22.4608	21.8992	0.193218	0.105889	0.236289
Zzef1	13.9346	12.894	13.358	12.3136	12.7895	11.7362	-0.120754	0.185575	0.35137
Ehmt2	34.6609	32.9255	32.8731	36.7277	35.6999	33.5814	0.0824732	0.367268	0.551819
Phgr1	271.097	260.599	224.481	387.965	457.073	320.096	0.629261	1.31659e-05	0.000187243
Cct3	31.8813	33.4515	34.6295	22.1654	21.7799	29.763	-0.436005	0.00121108	0.00778045
Nbr1	25.5265	25.973	26.0381	27.5698	29.8028	27.0795	0.127884	0.158325	0.313863
Degs2	69.5377	71.2732	72.8074	70.4664	73.5557	82.6093	0.0892827	0.368208	0.552576
Fam102a	37.1098	38.0376	38.1969	28.4927	34.0056	26.613	-0.342237	0.00303684	0.0164251
Ces2a	76.2993	78.6126	69.9024	48.8597	41.5869	75.718	-0.432583	0.0208378	0.0709746
Tuba1c	98.0554	94.9147	102.411	65.4706	57.6404	90.2172	-0.465972	0.00265226	0.0147424
Myo1c	30.2315	33.2435	30.7509	29.2939	27.5515	26.8701	-0.165684	0.0827403	0.197582
Skp1a	81.455	83.0155	87.3295	68.5899	76.9802	83.6472	-0.131741	0.215027	0.388182
Sec31a	26.2607	25.4186	24.129	23.5062	22.2176	21.0939	-0.177003	0.0641924	0.163969
Sult1d1	72.7399	57.8702	66.5229	46.4821	77.4075	80.9247	0.0586428	0.752618	0.855944
Uqcr10	309.941	331.503	283.602	249.902	290.843	311.797	-0.113264	0.33469	0.520622
Ctsz	136.11	135.073	134.644	108.87	105.25	129.354	-0.236638	0.0287966	0.0906099
Fam20b	22.8884	21.6907	22.1234	20.1397	23.8751	21.1712	-0.0286107	0.778394	0.871684
Klc4	80.5343	77.45	84.2041	74.6651	82.3754	82.7509	-0.0103455	0.913064	0.95362
Os9	70.456	74.5718	69.671	68.0359	66.7418	73.9885	-0.0359228	0.700675	0.820797
Psmb10	140.493	140.002	153.651	76.02	76.258	113.199	-0.706291	5.7153e-06	9.16508e-05
Dld	52.0637	52.4488	52.5764	39.5536	42.7033	49.6988	-0.247612	0.0242004	0.0792287
Fhl1	31.8958	27.8041	26.4356	69.266	75.8844	53.2931	1.20962	1.03927e-16	2.46655e-14
Tent5a	38.7969	35.9454	31.5947	31.9904	29.2383	43.118	-0.0230829	0.879592	0.933671
Vmp1	39.8091	43.8608	45.2667	54.7842	50.9343	47.3229	0.251862	0.0183733	0.0644579
Luc7l2	15.063	14.6415	14.756	19.9464	14.5743	15.8144	0.184117	0.158434	0.313976
Prdx2	53.5272	59.4561	56.2153	42.094	49.2662	55.0031	-0.205221	0.0883282	0.207408
Bag1	133.9	141.695	131.833	131.01	140.878	127.47	-0.023885	0.799534	0.885414
Usp7	26.109	25.9785	24.6985	24.1314	23.0068	23.6776	-0.111938	0.198314	0.367401
Dhx9	22.3392	22.0811	20.3373	19.4151	16.0752	19.8652	-0.221662	0.0518619	0.141414
Grn	46.748	49.077	50.6656	61.2715	56.248	60.2779	0.283685	0.00238431	0.0134825
2900097C17Rik	39.5572	41.1972	39.155	38.509	37.29	36.4554	-0.0902819	0.303144	0.487496
Dynll1	50.64	53.5964	49.8006	32.6202	41.8993	36.8375	-0.463491	6.34602e-05	0.000704594
Vim	29.3039	28.9819	39.2105	44.0682	47.8856	42.1323	0.463429	0.000782319	0.00542473
Zfp706	37.391	36.9725	36.5762	29.7284	36.1722	36.1522	-0.116239	0.283113	0.465142
Stard4	39.0258	40.0664	33.7123	28.7344	29.169	28.9298	-0.37233	0.000277731	0.00235747
Atp5g2	101.808	100.653	95.4227	87.6396	113.22	100.523	0.0214403	0.853863	0.918632
Ociad2	59.4666	66.3278	61.816	60.3792	73.4625	71.9953	0.138078	0.216743	0.390188
Glud1	47.3749	47.1061	47.7952	39.5835	43.8559	45.2726	-0.140362	0.135146	0.280668
Ndufv1	69.3607	75.0681	69.6495	60.8117	64.7317	73.2948	-0.102313	0.335298	0.521294
Mier1	16.6228	15.3934	15.2198	14.7124	16.1367	17.0213	0.0236336	0.811403	0.893362
Dnaja2	70.4556	70.0807	67.8079	50.1684	57.4301	58.6476	-0.321285	0.00118093	0.00761893
Csnk1g2	35.1037	38.0382	35.7433	34.555	35.8863	39.6982	0.0208458	0.833093	0.906532
Kmt2d	10.6748	10.6451	10.085	10.8939	8.67788	7.97327	-0.183767	0.160185	0.316423
Actr1a	66.0708	69.8671	66.4427	60.4447	63.9365	62.2838	-0.111911	0.202827	0.372813
Atxn2l	39.0923	39.2031	40.8316	43.9543	36.4202	36.8373	-0.0186163	0.865667	0.926292
Aph1a	52.8683	57.5187	57.6946	46.5247	55.5791	52.7308	-0.114241	0.280667	0.462741
Pttg1ip	43.0056	41.9681	42.5218	48.3787	54.2007	46.5334	0.2307	0.0200303	0.0688433
Rere	23.889	22.9242	23.525	26.0736	23.9298	20.4264	0.00700872	0.951529	0.973651
Slc35g1	68.5502	68.7354	64.8894	43.9526	48.3429	43.8969	-0.565038	1.30429e-09	6.22424e-08
Ech1	59.2382	64.1019	57.3593	67.6359	93.0346	72.249	0.371048	0.006099	0.027865
Glg1	26.7663	27.6602	26.681	30.4512	29.4405	27.301	0.10934	0.239713	0.416566
Psmb4	95.8995	104.853	95.0175	65.4774	74.5268	86.302	-0.382159	0.00169953	0.0102734
Rnf44	34.4049	36.7802	36.8065	36.7845	35.8395	35.0467	0.000258205	0.997703	0.998994
Chmp3	54.4276	57.1738	57.8258	49.3056	52.7248	57.1298	-0.0861628	0.378814	0.562892
Bhlhe40	35.1079	41.2515	40.9298	50.6392	49.5715	45.9466	0.322019	0.00272801	0.0150709
Npc2	31.8108	32.2764	33.3614	27.9366	33.6115	32.5788	-0.0459333	0.66166	0.794814
Rab14	13.7763	13.9851	13.5761	12.2202	12.7094	13.1155	-0.115233	0.182287	0.347101
Lrrfip1	28.7738	29.6712	30.5323	29.6625	28.2546	25.9761	-0.0801644	0.412733	0.596803
Mtch2	19.0406	21.0706	18.6806	14.0662	17.2089	19.8454	-0.197756	0.144	0.293746
Slk	22.8503	22.8966	22.8765	23.6724	23.4915	20.8389	-0.00818209	0.932581	0.963742
Zc3h7a	21.9781	22.6338	22.5805	19.2414	15.2664	16.0961	-0.404182	0.000447185	0.00349272
Clptm1	30.9982	30.3067	28.8576	24.8159	27.1578	29.0786	-0.149261	0.133394	0.278072
Cox7b	146.985	140.793	133.482	109.228	138.054	143.398	-0.104499	0.396928	0.581412
Ncstn	47.7685	46.8075	47.4931	48.4076	48.1376	52.8074	0.0763562	0.39279	0.577012
Parp14	30.8645	26.6185	22.7845	17.8329	15.393	28.3127	-0.379469	0.0570664	0.151091
Cldn2	60.2417	80.4164	56.4574	35.6275	37.7023	51.4641	-0.655591	0.000124117	0.00122194
Kpna2	75.0409	70.2863	68.4073	40.4712	36.1174	55.7615	-0.687698	7.74414e-06	0.000118833
Map2k2	30.0466	31.9247	31.3066	26.8454	31.3913	31.5315	-0.051124	0.620011	0.765977
Ccng2	30.9401	32.203	44.7532	30.5228	30.2662	35.8746	-0.15536	0.310647	0.494932
Gna13	32.3274	30.5039	32.5177	26.1944	29.1759	26.5277	-0.214945	0.0231506	0.0767926
Mki67	25.4773	25.1814	23.4149	13.0313	7.60947	16.9135	-0.976089	5.74252e-06	9.19216e-05
Hspg2	10.4321	9.95065	11.7311	18.7605	16.5227	12.9972	0.593197	4.53786e-05	0.000530698
Por	38.2881	46.4397	40.332	52.2862	50.1787	54.7925	0.335199	0.00202874	0.0118166
Igfbp7	120.046	117.399	118.151	197.688	212.517	187.188	0.7532	1.41709e-15	2.71227e-13
Selenof	31.7582	29.468	28.426	20.697	27.5791	29.8781	-0.194035	0.166562	0.325624
Srpr	58.6376	59.0802	57.5368	47.952	54.0658	50.0354	-0.200196	0.0306785	0.0948217
Hipk1	16.8394	14.8972	15.9751	16.6772	18.7534	14.8325	0.0800381	0.495473	0.66834
Mbnl2	14.892	14.2723	14.5875	17.0277	16.4019	14.5995	0.139505	0.165433	0.324181
Gars	60.5013	65.0571	61.8243	48.4168	44.9474	54.0196	-0.342192	0.00110616	0.0072229
Bspry	80.0266	91.1712	77.8401	65.6577	60.5636	81.9884	-0.254183	0.0576701	0.152191
Acin1	17.5702	17.5057	17.7555	18.3395	15.6971	17.5047	-0.0311704	0.753235	0.855946
4833439L19Rik	57.2311	57.7848	57.4459	52.5741	59.0023	53.4466	-0.058962	0.527319	0.694406
Actr1b	41.2373	42.2998	40.8733	36.5687	42.8006	38.4915	-0.0733392	0.459886	0.639979
Eif5b	17.9944	18.5368	18.4573	17.032	15.8691	18.5381	-0.0920902	0.348389	0.534044
Psme1	97.9119	104.564	97.6624	56.7188	56.8858	87.5239	-0.574053	0.000419696	0.0033129
Ccnd2	25.4928	27.239	20.8245	17.6717	14.053	26.45	-0.334612	0.090575	0.211164
Cep170b	26.5081	25.3578	24.5447	21.7325	21.627	20.9367	-0.244121	0.00561968	0.0261723
Kmt5a	36.6554	35.8561	32.8853	27.3794	28.9653	28.9846	-0.299813	0.0013742	0.00860083
Rpl7a	108.775	91.2902	127.611	104.535	73.8478	72.1934	-0.382092	0.0248956	0.080954
Tnc	12.2913	12.1118	20.0558	37.4599	41.2913	29.7741	1.29119	3.3594e-11	2.4608e-09
Rflnb	42.5282	44.4453	51.3903	62.128	69.7775	63.0843	0.498802	8.72011e-06	0.000131541
Jun	49.5178	54.2894	44.9799	64.1705	72.2572	54.0274	0.361675	0.00657269	0.0295962
Tet3	12.0234	11.0492	10.8922	11.4585	12.2927	9.45838	-0.0271803	0.823807	0.900593
Tm4sf20	111.452	119.318	130.13	90.7988	97.9154	97.9576	-0.328312	0.00136509	0.00855587
Parp12	73.3279	63.9691	55.2272	36.8919	36.3583	59.1424	-0.536388	0.003569	0.0185106
Socs3	57.5251	57.9352	73.2832	50.9247	89.1161	50.1478	0.0151603	0.940786	0.968087
Larp4b	20.8991	21.2729	22.2643	19.8906	19.7361	19.5757	-0.117918	0.176666	0.339515
Esyt2	18.2946	19.4116	20.3314	20.0943	21.542	18.9974	0.0675871	0.50083	0.673169
Mapk1	27.2925	25.6516	26.2646	21.0292	24.453	24.0515	-0.18364	0.0659683	0.167056
Col6a2	16.5777	14.125	14.1803	33.1728	36.1187	24.9693	1.07592	3.10352e-13	3.54119e-11
Ctsd	57.0042	59.0427	61.212	73.6297	81.4962	80.1185	0.412403	1.2275e-05	0.000175922
Tinagl1	43.8893	43.3829	42.8503	33.1946	36.8709	32.6376	-0.336564	0.000400309	0.00319529
Nedd4l	8.8389	9.49821	12.4101	17.4791	17.2936	13.739	0.662057	1.62728e-05	0.000223328
Hyou1	29.0576	30.2778	28.0842	16.0747	16.6667	14.6249	-0.878905	7.01624e-19	2.49778e-16
Immt	15.9905	17.2253	16.3249	12.9067	14.0342	15.4423	-0.220935	0.0327607	0.0994273
Adipor2	30.3719	29.7249	27.708	27.2116	30.7378	27.3091	-0.0374233	0.708136	0.825192
U2af2	49.2461	46.4588	46.5104	40.6987	36.1436	42.8154	-0.244788	0.0166663	0.0599156
Baz2a	16.7994	16.3464	17.4077	16.1625	16.1519	15.0503	-0.0895014	0.327515	0.51235
Chmp4c	19.0521	17.844	18.4835	15.41	17.7378	18.2627	-0.10315	0.313448	0.497625
Sgpp2	50.1044	48.7122	47.4068	38.6274	37.5968	36.6179	-0.368973	2.72118e-05	0.00034376
Sdhb	75.7329	78.8022	74.6186	54.1714	72.2133	85.2012	-0.111456	0.462842	0.642388
Npepps	25.3784	24.8081	25.5957	21.0675	20.9914	19.4742	-0.295807	0.00109791	0.00717957
Ddr1	34.5556	35.9312	34.4699	37.4109	39.9551	36.6645	0.124487	0.169446	0.329848
Hmgcr	27.9814	30.5959	24.1063	18.4692	17.1628	23.2059	-0.486505	0.000572388	0.00425568
Tns4	46.1012	46.3281	53.2642	36.8581	28.1792	42.3475	-0.436359	0.00351838	0.0183067
Vps4b	20.5184	20.2125	20.6357	17.827	19.5802	20.4354	-0.0811754	0.389722	0.573642
Pdha1	52.9274	51.995	47.7535	37.9987	45.4612	46.9363	-0.223134	0.0478746	0.133068
Ly6c1	136.846	143.436	183.738	61.9205	62.7121	66.0895	-1.27906	9.65412e-23	6.13726e-20
Diaph1	27.3568	26.7993	28.0621	26.9373	27.7275	26.4823	-0.0145078	0.867258	0.927193
Mtch1	53.68	56.5147	54.7225	53.7875	63.3699	58.971	0.0994032	0.322905	0.507524
Slc35f5	51.287	52.4941	53.7106	41.5552	64.1724	64.4214	0.115099	0.469571	0.648136
Mtpn	48.7189	45.8396	44.9636	35.9514	43.3096	41.5861	-0.202825	0.0560418	0.14931
Clic4	27.5908	26.3527	32.3018	28.41	30.3658	26.7699	-0.00767432	0.94679	0.971061
Ankrd11	11.9198	11.1295	11.0011	11.9403	11.3988	10.5537	-0.00164604	0.986573	0.992652
Ubtf	26.9407	26.8541	26.8964	26.4199	24.4937	27.1592	-0.0432255	0.634097	0.775574
Wnk1	8.43604	7.49376	8.18331	7.73122	7.97932	6.87405	-0.0897213	0.395964	0.580477
Dnajc5	30.3844	27.6763	27.7334	23.4227	24.616	24.2725	-0.241998	0.00807862	0.0347593
Tmem131	21.0523	23.8615	23.2582	19.2231	16.6073	19.4336	-0.298538	0.00608844	0.0278239
Dab2ip	20.1279	22.2034	21.0746	22.2986	22.0755	19.5909	0.0176568	0.862984	0.925256
Ykt6	62.701	64.55	62.7236	47.2274	53.8148	55.9195	-0.271149	0.00700016	0.0310653
Tmem30a	28.1772	30.2841	31.2124	27.6162	31.3616	28.7017	-0.0281514	0.779492	0.87253
Adam10	37.0272	36.8231	37.4377	29.7162	36.5301	31.8446	-0.177619	0.0974635	0.222874
Hectd1	12.4686	12.384	12.2405	12.2784	12.3333	10.5025	-0.0740235	0.474174	0.651962
Metap2	26.6657	25.5339	23.9362	16.0906	16.9086	21.0988	-0.488931	8.23223e-05	0.000868605
Capn5	33.3413	35.9663	32.5788	31.3259	30.5008	29.8504	-0.147278	0.111574	0.245043
AC149090.1	25.8456	34.6768	31.5659	71.8448	43.6607	39.994	0.761525	0.000175909	0.00163252
Ddi2	19.4847	19.9641	20.8048	16.344	16.238	14.3499	-0.355752	0.000390432	0.00312908
Acvr1b	39.9295	40.3246	39.9265	43.1188	45.7037	38.7827	0.0914198	0.36293	0.547745
Esd	49.8361	51.2161	49.6982	35.6375	42.9888	47.1953	-0.256822	0.0321111	0.0980577
Prkaa2	25.3836	23.2249	25.0417	22.4051	23.8857	20.623	-0.133696	0.187255	0.353499
Spop	44.5899	51.313	53.8308	55.557	56.8606	50.6422	0.127383	0.257361	0.436648
Ubqln1	41.8824	42.4096	42.7024	32.8814	33.0918	35.1659	-0.324165	0.000201646	0.00182941
Wsb1	36.4962	35.2613	43.0039	52.103	43.896	48.956	0.340857	0.00457945	0.0224063
Ehbp1l1	22.9849	25.9222	26.9741	30.4009	26.8025	24.7545	0.115826	0.332364	0.517774
Stom	90.1604	69.4356	91.1778	39.5631	42.412	39.1058	-1.04608	1.90931e-16	4.1859e-14
Tes	24.042	25.0428	24.8235	20.2436	23.1717	24.8963	-0.109578	0.30502	0.489551
Taf15	54.9222	58.9961	57.4837	56.1214	41.1955	55.8224	-0.158162	0.240613	0.417466
St3gal4	73.3915	57.0074	61.3525	61.0832	78.1643	42.0345	-0.0754333	0.696371	0.817732
Uqcrb	179.228	172.94	165.252	146.134	185.945	177.832	-0.0166412	0.886596	0.938253
Fam3b	95.0906	99.617	102.861	71.2266	98.3287	87.221	-0.208655	0.106552	0.237464
Lrp6	13.5363	12.5061	12.9642	12.5792	13.3799	10.2846	-0.100865	0.406474	0.590999
Bcap31	135.156	140.618	135.135	110.005	120.019	131.743	-0.179559	0.0791276	0.191368
Ap1s1	73.6677	77.3724	77.8314	59.0419	69.5711	73.0894	-0.178348	0.104749	0.234296
Lgr4	33.815	35.1209	31.1366	25.9732	24.6603	23.9638	-0.418625	1.79199e-05	0.000240554
Tpm4	75.102	76.6405	80.1285	69.4445	71.6421	73.6096	-0.106932	0.229611	0.405867
Epas1	30.8922	30.0131	31.309	38.0131	41.5724	32.3371	0.284337	0.0147599	0.05453
Vps13d	7.76899	8.13466	7.30324	7.3522	7.23717	6.31369	-0.145506	0.169816	0.33028
Casp7	89.1255	87.5717	87.6175	55.8134	59.6344	72.5542	-0.487653	3.26085e-05	0.000398648
9530068E07Rik	44.553	48.8826	45.7416	54.4134	63.1164	55.789	0.32128	0.00188593	0.0111601
Eps8l3	83.9637	75.3441	94.1338	83.6954	84.5215	86.7613	0.0124983	0.909342	0.951426
Slc5a8	36.4002	36.8903	33.2883	25.1541	26.7672	22.7956	-0.507085	1.59369e-06	3.17312e-05
Edem1	27.9256	27.456	27.7775	20.5903	22.9983	21.9896	-0.338195	0.00021928	0.00195844
Letm1	19.5825	20.7034	18.1293	15.3835	13.8422	18.0051	-0.302251	0.013484	0.0510562
Ube2z	40.7381	42.824	41.4689	37.5276	40.9281	42.2234	-0.0467498	0.61841	0.764816
Hadhb	19.8184	22.3765	20.6654	24.0873	28.3226	22.8911	0.265477	0.0230911	0.0767097
Prrc2c	12.8593	11.9355	11.9327	10.7803	9.96662	9.7015	-0.26556	0.00572605	0.0265496
Top2a	24.9878	25.6208	26.317	12.3915	6.85434	18.8553	-1.0102	0.009946	0.0406425
Prkar2a	31.3803	29.9793	29.9332	20.1631	24.2821	25.7762	-0.374508	0.00105188	0.00692435
Ergic3	71.3014	70.5885	70.2787	68.28	80.6955	86.4313	0.153992	0.168122	0.32806
Copb1	34.2367	34.5618	31.5016	24.4723	26.5779	29.0308	-0.320312	0.00205077	0.0119371
Pam	12.5417	12.8887	13.2327	17.114	16.0735	14.041	0.293589	0.00701047	0.0310878
Brpf3	22.8308	21.6486	21.4507	22.3828	18.967	17.4124	-0.160784	0.174988	0.337294
Tmem30b	63.3049	63.1901	58.2921	49.7394	56.6706	54.1792	-0.197676	0.043967	0.124944
Tspan15	22.4072	20.543	20.0839	19.7781	24.2836	20.1726	0.0320906	0.78052	0.87324
Cst3	123.086	119.423	126.62	112.665	140.695	140.912	0.0989713	0.391536	0.575646
Tjp2	33.8879	35.7713	35.0989	31.4065	27.8084	33.4176	-0.173234	0.0966264	0.221351
Setd5	9.31792	9.53657	9.1526	9.42042	8.58871	8.58233	-0.0699047	0.454398	0.635172
Twf1	48.9761	57.2109	51.6804	51.1945	54.025	52.8233	0.0063614	0.94959	0.972705
Pak2	25.4501	25.3706	27.7015	23.3234	25.2621	25.5783	-0.0784782	0.411392	0.595636
Cxadr	20.3787	18.3357	23.8027	18.6908	23.3593	18.5477	-0.04098	0.767453	0.864817
Atp5g1	34.0637	40.9853	36.8386	23.3998	24.3074	32.1473	-0.482904	0.000645738	0.00468002
Luzp1	24.5078	23.6541	23.6135	19.7407	22.112	21.1496	-0.183539	0.0454136	0.128047
Ctsa	30.9292	33.5213	32.0748	38.5354	35.5032	39.3552	0.236869	0.0131707	0.0500831
Ctsc	34.7913	34.2193	32.6216	20.9843	28.6666	29.4143	-0.358231	0.00843664	0.0359238
Zdhhc5	37.5693	39.0026	38.6034	29.2973	32.7805	34.1933	-0.254483	0.00942148	0.0390641
Rer1	88.3192	92.9741	95.9268	76.5705	82.6412	88.3763	-0.159159	0.109734	0.2425
Rps6ka3	21.9494	22.0778	20.8381	17.5049	19.8381	18.0936	-0.221731	0.0211038	0.0716507
Mep1b	57.4325	58.8718	76.3066	74.7429	59.9889	79.7765	0.158804	0.290432	0.47437
Far1	22.1925	21.8966	20.9104	16.9391	17.8334	17.8942	-0.298808	0.000730871	0.0051625
Amfr	40.8561	40.5647	40.8559	38.484	44.5503	42.036	0.0370083	0.700197	0.820508
Ceacam20	57.5108	57.3163	68.8629	64.9645	54.3371	59.1739	-0.0374972	0.756426	0.857757
Clptm1l	57.5169	55.5916	55.5107	42.1775	49.9897	52.8924	-0.213022	0.0543014	0.145872
Ctsl	18.1403	19.0399	17.9388	26.9725	38.352	27.7162	0.760049	1.29975e-07	3.5648e-06
Hspe1	119.064	126.477	123.166	59.7687	66.794	88.8625	-0.77183	1.01811e-07	2.91825e-06
Mgst2	38.4291	41.8218	34.8387	42.539	36.8845	37.0048	0.0221916	0.847693	0.915242
Dyrk2	27.263	24.8236	26.6454	27.8884	29.0076	28.27	0.117648	0.193156	0.361038
Ckb	29.1937	31.4361	32.6936	78.8343	79.6298	64.406	1.26058	6.92523e-26	6.84828e-23
Src	38.6956	39.286	40.4435	38.0767	40.6586	39.0845	-0.00304203	0.972397	0.985968
Max	53.6057	47.7093	50.0555	44.5071	45.7453	46.3924	-0.143233	0.121647	0.260316
Fam129b	38.6054	43.4449	37.3731	29.5245	27.851	32.7564	-0.401415	0.000281189	0.00238341
Ndufb10	123.562	131.633	127.205	103.872	128.903	130.855	-0.0685009	0.555449	0.716449
Gbp2	151.32	122.618	205.201	16.6912	13.1035	26.0968	-3.0967	4.72952e-17	1.20265e-14
Heph	23.2331	22.9957	25.9172	17.8358	20.3699	21.4274	-0.27114	0.013945	0.0523342
Hif1a	38.9142	40.3401	37.0163	21.187	24.3127	22.3865	-0.771455	5.15017e-15	8.56758e-13
Cdc42bpg	27.7672	28.2859	27.2187	28.4872	25.6312	25.7072	-0.056046	0.555896	0.716689
Galnt7	36.1571	36.5981	30.5972	26.5332	31.5427	28.0572	-0.257778	0.0275315	0.0875894
Nptn	24.0158	25.4955	26.3896	29.2067	30.4783	27.6249	0.20649	0.0324825	0.0987344
Ndufv2	75.1437	81.1228	72.2635	57.5117	65.9029	71.8013	-0.222958	0.0505343	0.138704
Ahcyl1	26.5608	26.7307	25.7179	22.158	23.4867	23.9215	-0.179052	0.0424856	0.121583
Mgat3	40.4968	38.4654	39.4919	35.6999	39.471	31.1617	-0.150757	0.184429	0.349945
Rpl39	110.754	105.261	89.2508	78.8881	108.069	100.827	-0.080371	0.569208	0.72677
Chmp2b	76.193	79.7208	83.5414	64.3211	89.761	77.7506	-0.0426354	0.747068	0.852205
Ldlr	20.695	21.719	16.8502	13.8588	14.0699	16.1435	-0.422464	0.00079612	0.00550114
Dync1li2	25.5533	25.4412	23.9269	30.2087	28.2567	25.2527	0.165482	0.119619	0.257369
Ago2	13.8681	13.4091	13.5459	12.0139	12.0591	10.197	-0.247387	0.0187262	0.065448
Eif3h	104.759	97.2113	98.1484	80.7699	101.949	101.083	-0.0764514	0.515396	0.685609
Thrap3	20.3663	19.3729	19.2642	17.6021	15.7409	18.9556	-0.169698	0.103461	0.232321
Nsd1	9.91294	10.439	9.41009	8.8574	9.06761	8.14519	-0.185815	0.0597748	0.15617
Tnfrsf1a	63.9794	65.7549	72.9277	66.274	69.6931	63.6884	-0.0173865	0.863051	0.925273
Zfp106	17.1458	17.0356	16.4118	14.6949	13.8652	13.7886	-0.251714	0.00490974	0.0235308
Rab11fip1	16.0124	15.9056	14.417	14.7484	13.9131	15.0616	-0.0787682	0.412258	0.596262
Mbd2	50.6129	50.6255	48.3658	46.6868	52.645	50.4723	0.0066316	0.943822	0.969565
Mapre1	21.5375	21.49	20.9095	17.5639	19.59	20.3881	-0.147692	0.129386	0.272455
Bdh1	41.8252	44.8443	42.6315	36.8504	33.8923	47.4815	-0.125365	0.352227	0.537705
Rap1b	58.7398	55.7383	59.1557	44.1098	57.0358	54.7724	-0.151241	0.204291	0.374421
Prelid3b	95.648	98.1541	96.4386	66.7587	75.4253	87.8158	-0.33175	0.0049181	0.0235645
Krt7	21.8712	25.9779	21.4122	18.1075	19.0138	22.0123	-0.223621	0.068503	0.171861
Ndfip2	14.6032	13.9459	14.7193	12.6278	13.3533	15.0102	-0.0741025	0.468213	0.647165
Zfp91	20.0238	17.8741	17.4274	14.3043	16.5783	16.61	-0.215694	0.0468679	0.131089
Hp1bp3	19.0171	18.1027	18.5645	20.3244	21.5198	19.9264	0.154278	0.0856534	0.202797
Usp47	12.9727	13.1569	12.2607	11.2929	11.3176	10.6946	-0.1999	0.0274913	0.0875551
1700020I14Rik	19.6554	17.8777	18.7664	20.8857	23.1337	18.2565	0.150499	0.195367	0.36349
Jak1	22.6122	23.1587	23.0234	23.908	24.5216	22.7714	0.0543442	0.540025	0.7047
Gipc2	39.8248	44.2673	39.6488	31.4968	31.6755	42.1678	-0.228356	0.0899698	0.210215
Dnajc3	34.5428	34.7728	33.9719	24.205	28.3997	23.9974	-0.426341	4.75897e-05	0.000552935
Afg3l2	57.7025	57.4505	57.0404	48.5698	49.5518	53.9436	-0.175072	0.0540269	0.1454
Elob	102.173	121.955	110.371	90.2711	89.7427	106.506	-0.219205	0.0621449	0.160386
Chmp2a	154.575	148.887	141.104	102.497	138.454	146.539	-0.194226	0.161817	0.318952
Sh3glb1	22.5798	20.0506	21.9355	19.202	23.5322	21.5972	-0.00103239	0.992621	0.995978
Nop53	39.1028	36.6242	36.4564	38.1032	49.3355	44.2626	0.235879	0.0449503	0.127007
Setd3	27.6365	28.1188	28.8407	24.2534	24.6825	26.8888	-0.15387	0.0957063	0.219674
Hexa	71.9368	76.4829	72.4615	73.8928	73.0725	85.8426	0.0801044	0.442068	0.62426
Rad23b	35.5262	32.9352	31.5928	22.6084	25.2748	27.4753	-0.404584	0.000203405	0.00184162
Snrpb	81.7277	89.0425	82.2877	62.5426	67.4477	81.9524	-0.251829	0.0394673	0.114622
Trim28	39.5979	41.3133	39.4843	35.9206	30.6793	39.2288	-0.181789	0.113942	0.248884
Rab10	50.292	47.7821	49.1335	40.4347	46.1105	45.4913	-0.152627	0.114317	0.249498
Txn2	35.8752	37.9679	37.285	29.6352	32.339	36.5944	-0.169057	0.119625	0.257369
Cdv3	24.9919	24.5784	24.2071	17.6525	17.7594	19.7197	-0.416024	8.42763e-06	0.000127887
Arhgef16	34.1166	31.6095	32.9055	27.1527	28.9142	25.1743	-0.275021	0.00554186	0.0258979
Slc25a39	49.733	58.2381	52.9583	47.4557	52.7219	52.6652	-0.0698322	0.510548	0.681747
Rpl17-ps10	385.469	166.628	289.905	263.344	279.86	214.826	-0.146061	0.683827	0.808671
Cdk16	38.0964	38.6773	35.3898	33.8717	32.6282	36.3753	-0.120001	0.213064	0.385578
Smdt1	94.806	105.414	105.334	85.0386	94.9231	102.452	-0.109706	0.317103	0.501395
Rbm3	41.5891	36.0689	37.7826	29.7813	35.6103	37.3053	-0.164627	0.161896	0.319059
Myadm	32.2055	32.2017	33.6052	39.8064	37.276	31.9487	0.158631	0.160541	0.316893
Alkbh5	30.0724	27.6789	27.2372	25.4639	27.0061	25.0662	-0.127481	0.177904	0.341275
Gm6793	112.147	115.233	107.583	80.84	70.283	108.497	-0.363795	0.0165333	0.0595494
Cyp3a13	47.1276	36.2192	53.6674	53.3611	73.8	71.087	0.536277	0.00123771	0.00791194
Anp32a	39.8987	49.8639	45.9926	38.3269	38.5987	46.6583	-0.131579	0.303182	0.487496
Kras	32.2522	32.4245	30.553	28.1725	29.6201	27.5639	-0.152885	0.0912308	0.212276
C4b	21.0262	21.1671	24.9629	46.0901	36.3177	38.097	0.847772	6.0532e-11	4.09684e-09
Efnb1	47.7274	48.4489	47.3623	44.7355	46.8382	49.5545	-0.0200586	0.823821	0.900593
Ak3	54.0397	55.1954	48.2127	42.6718	45.8483	45.6239	-0.226033	0.0233125	0.0771737
Etl4	10.4339	8.4487	9.54512	11.9827	12.1557	9.44136	0.245393	0.0672265	0.169303
Slc13a2	51.9279	45.0487	62.4	71.0817	88.9075	47.5052	0.38546	0.0554082	0.147822
H2-Q2	77.2077	81.3474	73.6552	54.6089	54.8364	113.799	-0.0538992	0.880334	0.933958
Xiap	15.8074	17.6171	19.6584	15.8522	17.0594	15.7304	-0.122047	0.28164	0.463626
Uhmk1	18.3249	19.3287	20.0664	17.7453	19.6804	17.2191	-0.0745136	0.463329	0.64276
Wdr26	20.6186	19.3818	20.5397	21.7442	21.5662	18.7442	0.0404631	0.695887	0.817502
Rab1b	86.3179	88.3366	86.7777	74.4729	87.757	85.2601	-0.0746992	0.459095	0.639478
Casp8	58.5201	62.6827	62.4155	40.671	49.3593	53.8861	-0.347675	0.0043202	0.0214264
Etf1	50.4016	46.7937	47.8113	31.939	36.0819	40.1746	-0.418469	0.000174929	0.00162682
Lnpep	11.535	10.7759	11.165	12.4197	13.0042	10.8754	0.121748	0.250732	0.429096
Raly	49.706	52.2557	51.6689	39.259	41.9765	48.5962	-0.238905	0.0287846	0.0905882
Cox7a2	166.204	173.401	174.005	130.011	137.627	149.308	-0.296756	0.00223008	0.0127556
Pacsin2	34.5598	31.1542	36.7558	33.791	33.2495	34.8309	-0.00462131	0.963542	0.9809
Mob1a	37.6006	35.4873	34.3971	27.7936	33.3295	30.6851	-0.222752	0.0344486	0.102987
Cdc42se1	47.0416	46.9321	49.4638	39.1609	46.2439	44.7222	-0.13643	0.18473	0.350292
Atp13a3	16.9709	17.8156	15.7189	14.4437	14.7368	14.6614	-0.199015	0.0348737	0.103996
Rpl21	40.0142	26.3704	36.5158	35.2183	49.2198	36.2361	0.234256	0.182518	0.347366
Gss	29.9504	29.6424	25.3301	22.8239	20.7701	26.5258	-0.271742	0.0297841	0.0928305
Ndufs1	19.6018	20.365	20.8566	15.5411	15.8442	18.8017	-0.273524	0.0119615	0.0466571
Psme2	101.975	110.757	99.5147	60.5303	62.2607	94.245	-0.521254	0.00146369	0.0090433
Pigt	40.7028	43.1503	40.1917	37.3361	35.9148	42.7803	-0.0920371	0.381781	0.565601
Serpinh1	46.455	50.0461	59.5691	56.7903	69.0955	52.1494	0.194069	0.173168	0.334714
Tmem183a	42.6577	45.8774	41.0954	34.1816	37.7186	41.3693	-0.190209	0.0806291	0.193958
Pgam1	98.3307	89.3663	96.5476	65.368	71.8859	86.3941	-0.342204	0.00538114	0.0253365
H2afy	23.4037	24.4454	24.1179	19.8821	18.7862	24.0213	-0.195201	0.0939786	0.216911
Abr	17.4656	16.5336	17.1007	15.5147	15.3556	14.6066	-0.163532	0.0678856	0.170552
Dmpk	19.8273	22.0794	26.9817	54.0265	43.381	40.4629	1.00522	4.40102e-11	3.09556e-09
Smagp	117.54	119.43	110.019	84.3426	96.9224	93.2548	-0.333196	0.000830117	0.00568748
Cct4	40.0324	38.0749	39.3032	27.4998	32.4406	34.6168	-0.308332	0.00580043	0.0268419
S100a14	126.879	131.405	99.8224	41.6816	38.4701	52.3456	-1.43009	1.11607e-21	5.67603e-19
Prpsap1	43.9331	46.4626	44.9386	44.6686	42.4273	52.3941	0.0477106	0.665391	0.796982
Tmem127	33.5899	32.5084	32.3463	32.3206	36.763	31.6471	0.0379569	0.706105	0.823847
Rmnd5a	19.6317	19.868	20.237	21.0754	25.1813	20.7547	0.170437	0.122147	0.261104
Cers6	17.9315	18.6788	18.8249	16.318	15.7736	16.2283	-0.193799	0.0272433	0.0868895
Tbc1d20	36.5395	35.6012	34.9005	36.3075	39.2087	36.5836	0.0714297	0.42903	0.612665
Tnks1bp1	28.7514	29.8395	27.9324	25.9471	21.6815	22.5388	-0.297259	0.00561966	0.0261723
Akr1c13	86.3366	92.9098	94.2092	67.6502	107.825	99.1482	0.00983872	0.951137	0.973523
Cd151	46.5141	52.5871	51.2754	53.8672	63.7222	58.9369	0.235661	0.0295202	0.0922829
Chd3	16.7089	18.8434	16.359	20.6479	16.7171	14.2674	-0.0021017	0.988473	0.993514
Me2	75.5585	75.863	78.1643	40.7327	38.2056	58.7347	-0.734396	2.36224e-06	4.32146e-05
Ssr2	86.8965	94.7543	82.6409	49.6395	58.813	64.8647	-0.604462	1.02974e-06	2.1925e-05
5330417C22Rik	29.1453	27.3272	23.632	27.8487	26.7449	22.5182	-0.0492518	0.696449	0.817732
Dnmbp	18.7915	19.4073	18.9339	19.2743	19.9349	19.3788	0.0409763	0.63321	0.775301
Ranbp2	15.0918	14.2551	14.2999	13.2174	12.7353	12.0132	-0.19626	0.0355753	0.105593
Mta2	41.7026	41.4603	38.1766	33.3621	33.7495	35.1883	-0.241387	0.00865539	0.0366387
Paqr4	58.3904	65.2481	65.7009	45.2479	57.3997	61.7554	-0.200073	0.129149	0.272133
Ap3d1	17.7391	19.0165	17.6535	17.0008	16.9355	15.9626	-0.119782	0.197242	0.365757
Rpl23a	197.545	190.293	177.495	93.5551	132.743	170.967	-0.505602	0.00513468	0.0244382
Muc4	15.923	18.5829	15.8074	14.6644	12.103	13.5738	-0.313738	0.00798377	0.034437
Bgn	20.1593	21.5536	22.1435	35.0316	31.3571	31.2506	0.617142	1.14606e-09	5.61977e-08
Arf5	70.3044	80.6951	75.62	66.0927	75.5632	74.4681	-0.0639908	0.547405	0.710508
Hjurp	21.9642	21.105	22.7372	19.4011	14.6385	17.5768	-0.345929	0.00509892	0.0243001
Zfp207	27.1139	26.0768	25.266	21.8317	20.7174	21.4975	-0.287997	0.00127349	0.0080842
Zc3hav1	30.3782	29.6268	28.3039	20.213	19.4482	26.6911	-0.408505	0.00215617	0.0124006
Ywhaq	49.6674	54.1971	53.9268	41.4721	42.8691	49.8314	-0.23005	0.0347439	0.103731
Gpx3	46.4396	48.6423	65.873	98.5988	167.778	101.794	1.19732	4.28849e-09	1.81319e-07
Capn1	45.095	48.336	49.0233	47.1217	49.6956	51.3082	0.0604443	0.519342	0.688177
2510039O18Rik	56.7652	57.9858	57.3562	47.6166	53.4797	54.2336	-0.143675	0.134568	0.279597
Abi1	40.1061	38.8956	40.4437	33.9065	39.6656	35.3458	-0.128639	0.200698	0.370315
Safb	22.1095	21.738	22.5244	22.5617	18.4477	19.6162	-0.125973	0.249015	0.42713
Sar1a	42.2797	42.4404	39.7876	35.6834	38.8909	36.968	-0.153708	0.096033	0.220284
Psmd3	34.2677	36.9657	34.8706	26.89	22.8277	29.3346	-0.420371	0.000344608	0.00282855
Efnb2	24.5177	24.0489	24.7324	18.8924	21.3938	18.9934	-0.301659	0.00189495	0.0112023
Ugcg	24.7183	26.4681	31.8835	32.7108	32.3292	29.9103	0.196743	0.108299	0.240258
Srsf11	18.5195	19.3374	18.8888	20.609	15.768	18.4642	-0.0445359	0.71032	0.826656
Cds2	14.7278	15.259	14.7444	18.5024	17.9715	16.5136	0.249398	0.00917167	0.0383229
Kif13b	13.1867	12.2503	12.2265	12.4292	12.8484	10.4882	-0.0693904	0.53699	0.702154
Srrm1	21.8399	21.9311	21.0521	23.1166	19.1931	21.197	-0.0247662	0.814231	0.895201
Acat1	44.8084	44.0799	40.4241	32.0195	39.3979	41.3488	-0.193185	0.109527	0.24219
Mapk6	24.9066	24.3026	23.658	19.8895	21.4377	22.6503	-0.1833	0.0537049	0.144775
Dctn1	22.306	23.2653	23.7315	25.2746	23.2546	22.4798	0.0397282	0.683949	0.808748
Slc22a23	24.3345	23.5887	24.0686	27.725	28.1119	27.5935	0.21725	0.0103111	0.0418367
Ly6g	141.02	115.868	248.455	127.908	143.504	137.979	-0.300234	0.3942	0.578559
Tjp1	24.4735	22.5649	23.4387	20.6585	21.7774	19.1913	-0.18878	0.0532094	0.144028
Dgkd	24.3405	22.8229	24.8126	24.3903	20.4439	23.5343	-0.0699409	0.514208	0.68492
Aff4	11.689	11.414	11.9405	12.4099	14.3793	10.4419	0.0923049	0.47465	0.652313
Tcp1	35.135	33.7491	34.5523	20.6655	24.4543	28.6779	-0.483377	0.000158698	0.00150577
Clec2d	135.428	122.165	129.661	121.239	121.026	146.931	0.0111236	0.92165	0.957773
Tnfaip1	38.4563	41.3642	40.2458	37.1171	40.3376	38.6101	-0.0443316	0.63209	0.774502
Iglc1	45.0971	49.5406	61.4268	269.509	776.17	693.04	3.48004	5.84612e-14	7.59569e-12
Irf8	31.3165	33.3047	28.9618	16.7609	12.0803	20.9463	-0.906474	1.55001e-07	4.16141e-06
Psmc1	85.1774	82.2094	82.6425	63.2438	67.2891	74.3062	-0.283481	0.00435423	0.021557
Agrn	17.629	16.9828	15.3661	20.0169	16.2265	23.7769	0.268535	0.0607281	0.157896
Luc7l3	21.2418	20.504	20.4109	21.101	17.789	18.6278	-0.107044	0.306248	0.490614
Ifngr2	31.7308	32.2773	31.8619	33.3737	49.0532	38.5159	0.339593	0.0167178	0.0600803
Rbbp7	58.0329	59.1568	57.9155	42.6118	41.6471	54.5904	-0.330868	0.00754033	0.0329369
Tmed7	19.0931	18.0269	18.2561	12.2491	15.1803	15.2684	-0.370946	0.00120247	0.00774102
Tnpo1	15.7196	15.097	15.1935	12.1885	14.1079	12.2516	-0.250539	0.0132415	0.0502784
Smarca4	25.0898	26.9084	24.5334	22.7784	19.7089	22.5978	-0.229001	0.028353	0.0895622
Dcp2	22.0414	20.8672	21.5232	13.1839	12.6037	12.2475	-0.75575	1.13817e-16	2.66571e-14
Galnt12	67.1018	76.9003	64.2187	59.868	60.9	64.8076	-0.16119	0.132337	0.276641
Acsl3	27.2132	32.8154	25.5343	31.0712	33.832	34.585	0.222668	0.0674882	0.169794
Ppp6r3	17.1008	17.0366	16.603	15.6362	15.7663	15.4891	-0.109023	0.201597	0.371319
Atp6ap2	61.1143	61.2377	51.8955	51.7713	53.8168	57.8787	-0.0871492	0.422868	0.607264
Baiap2l1	44.1188	43.5692	44.8156	40.8531	37.0347	39.0301	-0.176125	0.057343	0.151672
Slmap	19.6266	18.9393	18.587	19.8034	18.5573	18.2717	-0.00828562	0.928183	0.961471
Ahcy	55.2104	58.5098	55.919	39.531	43.352	53.3816	-0.312255	0.0132173	0.0502066
Hist1h1c	53.7313	61.9131	61.4906	92.732	92.2106	73.9885	0.552668	1.50611e-05	0.000208628
Manf	43.1874	46.1721	45.271	23.5612	29.3885	27.5114	-0.738306	5.30975e-11	3.64917e-09
Btnl6	94.1224	87.8143	99.4511	79.935	87.8751	98.7808	-0.0743228	0.510381	0.681683
Dnajc7	29.9659	30.7746	29.5489	29.1439	27.3547	28.88	-0.0759833	0.396283	0.580706
Nectin2	41.6764	44.2357	42.4183	36.0729	37.8289	43.3836	-0.125727	0.234506	0.410685
Samd9l	42.0801	31.3819	31.3265	24.0208	26.8292	37.0387	-0.249757	0.149371	0.300836
Preb	19.9547	21.4398	21.6516	19.6523	18.842	19.4584	-0.117204	0.203213	0.373175
Pebp1	78.7343	86.9353	75.2077	58.5523	72.3504	67.4686	-0.275277	0.0186997	0.0653682
Qars	23.3041	22.6227	22.2666	18.7397	22.5132	19.9646	-0.150977	0.149378	0.300836
Btg2	37.7104	44.1258	45.8519	51.2795	78.1425	56.9145	0.549361	0.00063348	0.00460807
Secisbp2l	17.132	17.6132	19.9575	18.2889	19.6955	16.9725	0.0108935	0.921958	0.957934
Hsd3b3	19.1312	23.1781	19.9637	22.2755	28.1933	28.4867	0.346742	0.00825302	0.0353304
Dgka	31.4097	32.2896	31.633	32.6643	28.8082	27.4824	-0.0948766	0.365945	0.550619
Cyb5r3	31.6041	35.5473	31.1846	38.1895	38.2716	38.3417	0.228466	0.0189195	0.0660067
Hnrnpd	21.8946	21.4421	20.4199	21.3691	16.481	23.322	-0.0553397	0.683477	0.808526
Acaa1a	27.9639	30.4618	28.7253	32.3866	30.4438	31.9065	0.125159	0.181634	0.346255
Usp19	19.7658	21.5383	21.4998	22.8571	20.1966	19.4819	-0.00139525	0.989629	0.993929
Lurap1l	55.6714	51.87	52.4641	38.846	46.7376	51.2472	-0.221747	0.0658926	0.166935
Ppp2r5a	14.2727	14.0086	14.9132	13.9082	16.5379	14.5431	0.0630438	0.548971	0.711924
Pld1	12.6415	12.4971	12.9987	12.0465	13.6229	11.583	-0.0292432	0.77444	0.868588
Sod2	11.6657	12.9513	15.8344	14.3	18.8791	14.9112	0.253292	0.092692	0.214805
Rrp1	44.1818	46.1884	43.6102	42.6313	39.6988	45.2738	-0.0658522	0.497699	0.67039
Rhpn2	26.8982	24.3719	26.3606	21.5679	20.7521	21.4527	-0.279432	0.0025608	0.0143116
Ndufa6	74.3235	79.8298	71.9857	71.2864	89.2468	74.1267	0.0583375	0.621373	0.767127
Ap2b1	18.3299	19.5159	17.9693	14.9509	16.3618	16.4187	-0.221018	0.0202726	0.0695285
Ppp6r1	27.9373	31.4887	30.702	31.5995	30.9215	28.784	0.0234655	0.816276	0.896513
Cep85	31.7253	31.0552	29.6639	21.0447	13.3224	26.2722	-0.604408	0.00195132	0.0114632
Mgam2-ps	42.2949	40.2727	39.4852	30.3889	29.8363	31.6134	-0.405755	4.92533e-06	8.08027e-05
Asah1	49.5306	49.6604	47.6382	31.7963	36.8168	41.1975	-0.415061	0.000338177	0.00278942
Rab11a	52.2243	49.8142	56.8354	36.3826	46.9725	47.3138	-0.278342	0.0293664	0.0919638
H2-Eb1	132.424	147.725	124.781	74.1376	60.1332	116.159	-0.689842	0.000533485	0.00402033
Akr1c12	89.0245	104.587	103.082	78.4547	100.566	116.657	-0.00152224	0.991874	0.995453
Prkcsh	32.9996	35.4375	35.4657	29.5452	30.0038	33.101	-0.161327	0.0993637	0.225769
Cope	48.9612	50.1718	43.1228	33.5794	37.4323	41.4852	-0.334033	0.00423208	0.0210716
Prkab1	46.3958	46.2932	49.0618	50.4024	54.4345	55.3916	0.180752	0.0518156	0.141371
Tgfbr2	17.5383	18.3023	18.2903	22.2126	21.5422	22.5626	0.297318	0.000660832	0.00476807
Eps8l2	24.6557	24.9492	25.8454	30.5261	32.241	30.5957	0.311662	0.000471396	0.00364979
Ube2h	30.6316	29.873	30.8102	28.1318	28.7102	27.3907	-0.111946	0.202374	0.37225
Tmem164	21.3875	23.7409	20.0858	20.7182	19.2123	19.6581	-0.124868	0.233708	0.410328
Acaa2	57.7266	69.4963	61.125	88.8647	134.801	96.6183	0.770625	1.61955e-06	3.20509e-05
Col18a1	13.5984	15.1706	13.881	36.747	43.2531	27.5773	1.34008	1.20971e-17	3.47305e-15
Hnrnpul1	19.0751	18.9434	17.5542	16.1612	16.5643	17.3671	-0.144987	0.1162	0.252126
Ggnbp2	29.8731	27.8672	30.0452	32.0099	32.2824	30.8068	0.119781	0.190249	0.356881
Slc35a1	73.5064	77.5879	61.4048	57.7594	52.879	62.4449	-0.290997	0.0178456	0.0631779
Cd177	68.9296	54.6813	37.8093	43.0459	32.9381	39.3802	-0.47883	0.0124283	0.0479152
Clrn3	50.2384	44.67	50.989	30.725	42.8575	42.2909	-0.328692	0.0199035	0.0685532
Psma7	53.1786	54.9386	51.3943	35.1512	38.7323	43.6906	-0.435898	7.25683e-05	0.000780493
Smarcc2	25.6887	25.8517	26.1657	29.7657	27.9037	27.4233	0.135659	0.135915	0.281837
Zmiz1	10.4242	10.0175	11.0938	15.9576	15.3917	13.1458	0.50129	8.77792e-06	0.000132189
Tmem176a	28.2439	33.988	32.3628	46.4844	49.5122	41.3134	0.542434	5.26904e-06	8.58872e-05
Msl1	27.5108	26.9706	26.9347	27.0783	26.6705	25.9325	-0.0263432	0.761962	0.86118
Usf3	12.2112	12.1019	10.7698	11.4164	10.8693	9.86118	-0.120586	0.263398	0.443607
Saraf	44.8062	50.7392	45.6294	40.6083	46.4604	46.2101	-0.0783975	0.462712	0.642305
Nf2	21.5865	21.802	25.0719	19.9293	23.191	20.9714	-0.0912294	0.414057	0.598037
Ereg	8.52102	14.757	27.4047	57.9759	107.248	55.0402	2.12269	0.000254411	0.0022058
Rxra	26.9928	25.941	27.4543	25.557	28.4644	26.6966	0.0101977	0.913568	0.953739
Smim14	9.30547	9.686	8.63741	8.97479	9.8759	8.12518	-0.0291272	0.794227	0.881936
Ifit2	80.914	79.0753	46.675	21.5238	10.0795	100.52	-0.643991	0.490371	0.664328
Psmc3	60.3674	61.8252	57.8632	43.0245	43.089	54.2796	-0.354928	0.00293229	0.0159646
Rab6a	43.3335	43.4647	43.5361	33.2934	37.6989	34.6245	-0.29878	0.001585	0.0096769
Arid1a	14.5707	13.4254	13.9647	15.4373	12.7399	12.1551	-0.0520155	0.663909	0.796226
Ece1	26.5773	26.3061	26.02	32.6409	34.6568	30.1002	0.308747	0.00154863	0.00949228
Kdm5c	22.661	22.9192	23.1687	20.3538	17.6668	18.9105	-0.267582	0.00638368	0.028906
Atp5e	76.1673	76.0822	71.8907	47.6785	70.8189	68.2803	-0.259016	0.0815674	0.195489
Pip4k2c	23.3189	23.7343	26.3373	27.9813	31.0119	26.5105	0.224621	0.0389963	0.113435
Anks4b	46.4803	40.3378	40.83	35.3278	42.5241	44.7376	-0.0541094	0.65418	0.789024
Igf2r	13.6227	15.1302	14.8113	19.7209	17.3706	15.1726	0.267778	0.0301459	0.0937065
Psmb1	29.6428	30.1821	27.9366	22.2154	29.2337	28.5665	-0.128948	0.304622	0.489066
Tspo	142.315	153.999	138.182	97.634	120.326	136.93	-0.287976	0.0312683	0.0961766
Rnf114	50.1917	47.7713	46.4462	36.6023	39.698	48.27	-0.209215	0.0864491	0.204219
Ctdsp1	42.9549	42.8109	44.8243	43.3739	48.0752	42.41	0.0401617	0.681224	0.806987
H2-Aa	78.1033	98.5327	80.0188	43.993	33.6878	65.8029	-0.835538	4.09968e-05	0.000486496
Ppp2r5c	15.1288	15.8204	15.8468	16.821	18.9145	16.7198	0.169328	0.0873878	0.205891
Grk2	33.1659	33.5997	35.4901	31.7234	32.6862	30.5266	-0.102784	0.264545	0.444866
Errfi1	28.9522	34.0812	45.2749	42.1734	56.6782	48.9124	0.451363	0.00813501	0.0349167
Vwa8	11.0433	10.8857	10.4699	11.8805	12.4675	11.1828	0.138215	0.144623	0.294575
Bak1	68.8035	71.6981	73.4436	43.2963	43.9425	57.5107	-0.560132	1.39321e-05	0.000195886
Prnp	48.4833	49.4618	50.3543	62.4482	71.018	61.9724	0.402767	6.39199e-05	0.000708452
Acadm	27.5414	28.8177	28.0943	33.4785	42.7286	31.8288	0.360168	0.00561149	0.0261478
Hpgd	83.2826	62.7775	89.6818	83.7354	108.961	101.974	0.325423	0.0340221	0.101992
Mfn2	28.3135	28.9196	28.002	26.2388	25.8334	26.1019	-0.120031	0.163677	0.321857
Jund	68.52	68.4491	73.0799	78.2501	85.0386	85.3396	0.247165	0.00931198	0.0387636
Copg1	15.1569	15.5229	14.5042	11.9603	11.1893	12.2058	-0.349172	0.000169584	0.00158456
Ralgapa2	7.8519	7.79292	7.45789	7.38675	6.74144	6.37394	-0.167115	0.0989944	0.225074
Tmod3	14.214	13.5748	12.9857	10.0348	12.1677	12.0124	-0.248553	0.0246556	0.0804085
Rtcb	54.1317	56.4802	57.4908	43.8112	52.4607	53.771	-0.160011	0.148544	0.299852
Arhgap5	15.5358	14.9566	14.994	10.2487	12.6468	11.7587	-0.387972	0.000331362	0.00274465
Qsox1	16.9572	18.7971	16.9208	19.9388	21.5681	17.7629	0.175418	0.117815	0.254627
Kdm2a	10.9764	10.74	10.3865	10.6431	9.64643	9.53163	-0.101351	0.294681	0.47905
Naga	50.8434	56.4094	54.8359	57.0262	60.7586	55.2807	0.0992409	0.312624	0.496805
Dgkz	23.9918	23.683	23.8077	22.1274	22.8784	25.5239	-0.0152467	0.875111	0.93108
Rbm25	8.98643	8.53878	8.50506	9.05627	7.10787	8.58515	-0.0681749	0.56118	0.720864
Baz1b	12.1293	12.0264	12.0126	10.9635	9.90201	9.84604	-0.231142	0.0150184	0.0553245
Smtn	18.6368	18.3994	20.919	54.1286	49.4977	36.9082	1.28278	9.24675e-18	2.7897e-15
Samm50	22.7984	22.6686	22.4638	16.6448	19.5647	21.5929	-0.22897	0.0483341	0.134115
Zdhhc21	10.7681	12.2786	12.9122	9.26785	9.47078	11.612	-0.241121	0.0566527	0.150398
Chtop	40.4493	39.851	38.8423	34.1705	36.4656	38.8306	-0.117815	0.21447	0.387348
Riok3	37.8624	38.2673	39.4018	37.4883	37.4582	39.9216	-0.00420757	0.962522	0.980254
Etnk1	10.7398	11.0348	11.9387	9.412	8.86583	9.28777	-0.286426	0.0028406	0.0155817
Rnf19b	65.7604	60.6017	66.578	36.3978	46.8765	54.7869	-0.479362	0.000956018	0.00640222
Satb2	23.9643	26.9587	23.3645	20.8162	17.8405	18.4882	-0.373333	0.000822137	0.00563715
Tnks2	14.348	14.4701	14.1322	11.9173	13.6984	12.157	-0.180531	0.0678574	0.170506
Chgb	77.6689	84.9708	73.1885	52.3289	31.6898	45.0054	-0.865128	2.27111e-07	5.85033e-06
Mef2d	22.9191	23.4079	23.8672	26.257	24.4785	21.5579	0.0474554	0.662782	0.795731
Ptpn11	20.2569	19.6647	19.9074	19.259	20.1499	18.4469	-0.0436348	0.630976	0.773903
Pum2	21.2209	20.9347	21.6989	18.1766	19.7241	18.7126	-0.169261	0.0602632	0.156986
Glyr1	17.9865	17.587	17.7298	14.8116	16.4231	16.7628	-0.146991	0.120933	0.259288
Ipo7	15.2776	14.1785	14.9585	9.28767	11.1477	11.5771	-0.468422	3.30915e-05	0.000404274
Cebpd	23.5177	26.7486	40.6104	43.3897	70.2071	41.7652	0.77739	0.0303566	0.0941161
Arhgap32	10.5178	10.3384	9.16767	9.03277	7.99144	8.27956	-0.241504	0.0222418	0.0745865
Anapc5	23.7062	22.815	23.5562	25.0346	21.1534	22.9729	-0.0144508	0.888501	0.939372
Fuca2	21.7611	24.5198	23.1784	19.2103	21.1443	23.7132	-0.112516	0.32046	0.504929
Kdelr1	68.5757	77.505	71.9988	68.3386	74.5678	63.5926	-0.0736772	0.495888	0.668607
Slc5a1	45.6417	41.2446	43.5001	32.9086	30.8511	36.5125	-0.374786	0.000342643	0.00281581
Fndc3a	17.9875	17.6138	16.5186	13.9091	13.3624	14.0334	-0.33067	0.000276829	0.00235317
Inppl1	20.3252	22.8991	21.7042	21.131	21.4854	19.822	-0.0515347	0.603711	0.753373
Nr1h4	53.7124	57.0534	58.2542	52.7355	64.811	65.8196	0.121418	0.296413	0.48083
Inava	28.1195	29.3555	29.2314	26.0855	27.2818	28.4434	-0.0795914	0.381558	0.565497
Arhgap21	18.0189	18.3569	16.6431	17.2959	14.8945	15.209	-0.156425	0.139669	0.287644
Gorasp2	37.0653	38.4267	35.8487	30.5619	29.5789	31.5733	-0.27503	0.00247149	0.0138953
Myo1e	26.5317	27.2686	28.6482	23.3595	22.7506	24.1312	-0.227137	0.013015	0.0495968
Abcf1	36.8624	38.2299	34.8531	29.645	27.8355	32.1639	-0.289914	0.00413821	0.020691
Cox7a2l	111.854	105.258	108.799	91.9746	141.619	112.879	0.0925378	0.537292	0.702446
Galnt10	28.2117	29.5275	24.2684	19.4301	23.2335	21.6021	-0.346633	0.00341857	0.0179065
Fzd5	19.7903	20.8004	21.3469	22.1701	21.1937	20.3342	0.0449576	0.635554	0.776797
Tmem259	26.7916	29.6237	27.9493	30.0049	31.4721	28.8342	0.103196	0.28802	0.471512
S100a9	64.0052	60.8149	159.214	129.825	481.267	451.238	1.90429	0.00460961	0.0225168
Pde5a	11.6745	10.959	12.265	18.3135	19.8663	15.453	0.624551	2.96361e-07	7.36763e-06
Foxo3	16.5222	16.2621	16.1174	22.0323	24.5192	19.0012	0.427862	0.000272827	0.00232484
Vapb	19.8056	19.7578	19.4942	17.8693	20.5166	20.0244	-0.011452	0.906159	0.94964
Cct6a	43.2235	42.1035	42.6473	25.3391	28.6368	34.5442	-0.528071	2.69925e-05	0.000341523
Kidins220	15.6258	15.3689	15.8883	16.6011	15.7843	14.2506	-0.00279676	0.978021	0.98863
Ick	13.9163	12.6621	13.6073	12.0252	13.5782	11.3516	-0.116226	0.281774	0.463718
Fbp2	91.9943	90.9881	93.7616	80.1688	99.8328	98.1196	0.011206	0.921125	0.957583
Mtus1	14.2315	14.9593	13.8275	13.0464	12.7671	12.6359	-0.15694	0.0837532	0.199466
Dnajc10	32.9139	34.6716	29.3034	23.0122	22.8392	24.1398	-0.464074	7.15891e-06	0.000111525
Dgat2	37.6437	44.4477	45.6978	52.4264	69.9148	50.0387	0.436226	0.00323176	0.0171615
Tab2	22.4633	23.3051	22.7492	21.788	22.753	21.3684	-0.0512017	0.567232	0.725288
Map1lc3b	14.9697	15.1968	17.0432	19.9971	24.4021	18.0207	0.407338	0.00229142	0.0130311
Stip1	75.9913	75.6397	82.2928	41.353	45.0544	46.1871	-0.815146	1.3815e-16	3.11274e-14
Dhx15	20.5749	19.2524	18.7476	13.7988	14.7906	16.1286	-0.385066	0.000159685	0.00151432
Slc35d1	15.4642	16.3488	17.8635	18.4711	15.5635	19.4616	0.110674	0.356706	0.542117
Polr2m	58.2206	58.2507	61.248	49.9269	55.5402	57.269	-0.12312	0.211097	0.383159
Irgm1	47.3753	42.2663	38.8907	11.8111	9.48612	28.9032	-1.3537	0.010704	0.0429607
Atp5o	70.5894	72.6899	76.6684	47.0833	57.5738	68.664	-0.340313	0.014733	0.0544733
Nxf1	22.1695	22.4642	23.3887	24.6728	22.6808	22.4184	0.0411195	0.667349	0.798262
Pcsk7	29.1743	28.7809	28.2372	27.2857	29.8486	28.0417	-0.0123731	0.891281	0.940995
Zfp36	38.3289	35.3931	41.2516	41.1511	52.0388	45.4259	0.273707	0.0234446	0.0773806
Tap1	43.7829	41.0727	39.63	14.0614	9.68042	31.0647	-1.18082	0.0213693	0.072342
Oxct1	43.1008	41.5132	36.0079	34.8483	37.9604	37.6449	-0.121912	0.256327	0.435573
Rnh1	59.5983	55.9216	55.9866	44.6596	50.4323	48.3153	-0.253562	0.0086977	0.0367828
Dbnl	68.086	67.3451	66.4059	49.0849	48.0323	61.4159	-0.344506	0.00375095	0.0191804
Cyp51	44.6545	39.0333	31.6698	19.3381	18.6911	26.2573	-0.839174	2.89967e-07	7.22887e-06
Sh3d19	16.2212	15.2522	15.2477	16.2581	15.1755	16.5194	0.0420657	0.651552	0.78747
Mlxip	16.3145	15.5456	16.2514	18.4066	16.7896	16.1352	0.0981552	0.322837	0.507507
Pdia4	66.515	68.1308	65.2761	34.9438	40.9353	41.5094	-0.763782	3.20772e-13	3.61376e-11
Tmigd1	54.5656	67.5565	94.8365	70.9577	73.2624	106.972	0.213711	0.298856	0.48334
Clk1	14.7776	13.52	14.6704	19.889	16.3337	16.8437	0.309157	0.00701794	0.0311132
Slc25a1	62.0043	71.5081	63.3142	57.9476	57.1658	66.1673	-0.114246	0.301575	0.486103
H2-Q4	70.3632	65.9116	63.9471	55.581	38.8904	64.1048	-0.332211	0.0427812	0.122271
Slc39a1	59.3817	59.6772	58.2999	52.9096	64.3043	54.3893	-0.0428036	0.694809	0.816587
Gdi1	27.3383	29.929	31.2388	36.6671	32.9128	31.8186	0.200672	0.0656315	0.166546
Vsig10	25.8166	26.4199	24.0693	24.5833	24.4522	28.3097	0.024062	0.818062	0.897695
Id1	138.389	118.29	112.204	64.7233	80.4687	76.4842	-0.729945	9.79066e-09	3.70008e-07
Mal	39.6599	36.9516	72.1567	24.3371	34.7914	38.8687	-0.599552	0.114504	0.249714
Rab18	64.8496	63.1581	63.3652	52.2972	61.9362	60.3904	-0.127801	0.213287	0.385864
Nos2	47.1203	48.6998	46.9483	13.8603	12.3784	13.0297	-1.85763	1.9398e-82	1.72642e-78
Tm9sf4	27.0112	26.0844	20.3557	14.8555	13.8042	15.7064	-0.722202	2.75084e-08	9.27366e-07
Ppp1r9b	27.3859	28.6107	28.9569	28.292	27.9155	26.0002	-0.0427377	0.648787	0.785713
Top1	16.1869	15.4358	15.9714	10.2617	12.0574	11.9833	-0.468282	5.49421e-06	8.86644e-05
Serping1	50.0772	51.1891	67.8847	72.5481	75.9856	69.5063	0.369837	0.00648976	0.0293118
Dock5	15.4366	14.64	14.8069	10.6512	9.83222	10.4325	-0.533305	4.79447e-09	1.99396e-07
Carhsp1	51.6428	52.3213	46.4352	40.5529	43.5999	46.418	-0.199174	0.0545352	0.14627
Clic5	22.7415	18.8418	22.6846	13.4284	13.9324	14.7811	-0.604934	5.88733e-08	1.83528e-06
Gramd3	45.3719	48.8865	45.1101	58.1134	51.2772	55.3527	0.246248	0.014288	0.053262
Dusp11	17.5565	16.8158	16.9354	15.1537	15.0987	13.7286	-0.217361	0.0222594	0.0746313
H2afj	60.6976	62.9581	59.3423	62.8909	91.6977	76.9476	0.343849	0.0139117	0.0522643
Slc12a7	11.8737	11.6871	11.702	11.7134	10.951	10.52	-0.0827933	0.377441	0.561697
2020-03-06	15.4707	14.8168	15.3943	15.1056	15.3523	14.5644	-0.0164456	0.853534	0.918552
Wapl	23.1327	22.8279	21.9602	18.4343	19.5786	19.0925	-0.245419	0.00588987	0.0271324
Pnisr	13.2974	12.2244	12.8269	17.1288	12.783	12.7315	0.158322	0.247152	0.425071
Crybg1	20.8074	21.362	22.4341	15.6219	17.618	18.4478	-0.31792	0.00208213	0.012092
Tst	34.579	37.9565	32.1849	38.1102	46.5873	41.3403	0.272512	0.0209449	0.0712711
Tmprss4	62.0879	61.6633	58.4464	39.9023	48.8848	50.6139	-0.381994	0.00098837	0.0065842
Tob1	56.2141	52.874	49.6667	54.2706	59.6299	49.7862	0.0495037	0.655551	0.790034
Ssrp1	38.4227	39.6045	40.5146	31.2284	26.3994	39.9934	-0.276507	0.060272	0.156986
Micu1	13.9461	14.3621	13.8879	12.4648	14.4007	16.1914	0.0331358	0.77674	0.870415
Edem3	24.1525	24.0298	22.3193	18.2888	22.771	18.913	-0.228348	0.0487438	0.134915
Naip6	25.4953	23.6179	24.2975	20.5566	22.4723	18.8253	-0.242192	0.0214319	0.0724849
Tifa	71.5714	59.5221	63.5656	28.1401	32.4995	24.4621	-1.18845	2.15053e-19	8.32162e-17
Cavin1	25.6332	24.3122	27.882	44.8816	49.7408	41.8843	0.814649	3.68116e-13	4.09529e-11
Pi4k2b	32.6003	37.765	32.5101	31.5341	28.0236	36.1312	-0.100057	0.428174	0.612029
Copz1	35.458	39.9136	37.9726	29.6823	31.1816	33.2767	-0.263528	0.00922595	0.0384955
Rap1gap2	17.9459	18.4435	18.9408	21.6826	22.2824	18.643	0.183111	0.0892389	0.209034
Mdm4	8.94805	9.53766	9.15524	11.4598	8.3326	9.19186	0.0735074	0.580334	0.735615
Dctn2	25.5189	27.479	25.697	27.9102	30.3968	28.3323	0.143686	0.130989	0.274726
Camta2	24.7009	24.8457	25.1846	28.93	25.153	24.4457	0.0763553	0.470369	0.648676
Rcc2	36.5258	40.3991	34.4405	31.8882	25.0218	35.0539	-0.271686	0.0510784	0.139769
Pcdh1	15.5625	15.1313	16.9978	18.0762	16.7279	17.5875	0.139514	0.155854	0.310111
Capg	53.288	60.3879	57.4592	35.8905	34.1159	42.585	-0.600138	4.20877e-07	1.00424e-05
Apob	9.59113	9.15706	14.1444	8.07271	12.6932	8.1469	-0.182304	0.370184	0.554419
Kars	39.2426	39.305	35.7	21.8393	21.7409	28.665	-0.657178	4.65281e-07	1.09117e-05
Chmp1b	28.7317	29.3602	28.8739	25.8955	32.2739	32.4145	0.0629493	0.585738	0.739652
Dpp3	49.8707	51.257	51.0191	41.8854	43.2317	48.8823	-0.179208	0.0750898	0.183927
Kif1b	7.07681	6.98883	7.09935	8.74603	9.31055	7.16546	0.258094	0.0325912	0.0989973
Stk38	10.992	11.1595	10.4085	12.2971	11.0567	10.6383	0.0673718	0.513659	0.68452
Khnyn	20.2663	21.2545	21.0723	21.8713	18.2476	18.5438	-0.0887156	0.420697	0.604977
Rangap1	31.6258	35.0467	32.1317	21.9348	16.9177	24.7016	-0.632488	9.54057e-06	0.000141992
Camk2d	5.6088	5.67263	6.02317	6.09217	6.14354	5.88302	0.0705672	0.44219	0.624285
Usp12	31.5511	29.9751	33.4905	23.3735	24.6254	24.3137	-0.390001	4.39359e-05	0.000516211
Ppm1a	10.1256	9.47285	10.2351	10.0824	12.7086	9.98306	0.140157	0.254607	0.433768
Impad1	22.86	21.8612	22.2937	18.1132	21.6482	18.6329	-0.193985	0.0676769	0.170165
Cdc37	17.6603	18.1071	17.2614	12.9658	14.3145	15.6027	-0.302108	0.00369596	0.0189865
Gns	15.0826	15.2075	16.0531	15.1346	15.0917	15.1233	-0.0271037	0.759686	0.859755
Nfkbiz	25.8763	24.8045	23.1211	22.076	22.2562	20.369	-0.184494	0.0657643	0.166788
Dad1	30.5645	34.1165	31.0084	27.321	27.6877	30.7895	-0.152896	0.139902	0.288057
Strap	48.492	47.7385	45.7183	31.3432	34.3431	40.6504	-0.412708	0.00047848	0.00369178
Ankfy1	14.6427	14.829	13.3569	10.5762	9.49287	12.7146	-0.381354	0.00263188	0.0146536
Pnpla2	38.5351	39.6523	44.0148	51.5058	49.0588	47.5424	0.281415	0.00587589	0.0270821
Trir	143.54	145.398	138.823	131.865	141.702	144.159	-0.0296019	0.748119	0.85253
Sel1l3	16.2162	15.8842	15.574	13.11	13.4696	11.735	-0.310217	0.00178251	0.0106867
Parva	12.1788	12.7191	12.2025	13.5176	16.3873	12.4495	0.196101	0.112094	0.245844
Slc4a7	9.12339	9.4718	9.05578	7.43651	9.47379	8.36784	-0.124843	0.275502	0.457059
Sipa1l1	11.8427	12.8637	11.0215	10.9547	10.243	10.6217	-0.16193	0.111297	0.244748
Creb3l1	62.0415	69.1717	47.9091	39.9747	37.1497	40.1701	-0.605402	1.72902e-05	0.000234756
Galnt6	34.8003	39.0727	32.1718	35.6751	42.4285	34.1841	0.0879024	0.483425	0.659106
Pik3r1	14.4211	12.9817	12.7658	14.8399	16.1214	13.9398	0.165785	0.118152	0.255199
Mbnl1	7.6657	6.72863	7.6887	7.40104	7.57302	7.1566	0.00729153	0.942185	0.968968
Cyb561	39.0575	40.9347	38.2177	34.9703	38.4318	35.7032	-0.110672	0.241154	0.418131
Pomp	25.017	27.188	27.4594	18.7623	20.4604	23.8562	-0.333089	0.00466747	0.0227121
Atp5mpl	101.511	104.743	86.4829	79.362	103.049	98.5671	-0.0542666	0.682023	0.807396
Rassf3	29.0759	28.7842	34.5755	35.1463	37.2309	33.5621	0.200492	0.0787518	0.190719
Aprt	65.5719	78.5125	78.1936	73.2847	67.3224	81.3122	0.00152998	0.989973	0.994204
Psma4	60.675	64.8272	56.23	40.4824	47.2077	55.8813	-0.335918	0.0116903	0.0459049
Tufm	65.9095	71.2631	68.6838	45.8026	46.638	57.0821	-0.457405	8.65465e-05	0.00090566
Hcfc1	18.7675	19.0305	18.635	16.953	13.3051	15.3733	-0.301817	0.00872821	0.0368681
Ubl5	34.0196	36.4385	35.1491	28.4654	34.1828	37.8821	-0.067167	0.585949	0.739765
Anp32e	37.402	38.754	38.7441	30.0324	27.0893	38.0026	-0.2688	0.044947	0.127007
Safb2	16.3219	17.0005	17.0568	18.5473	15.1509	15.1028	-0.0410095	0.724128	0.836102
Tpr	14.0977	13.7738	13.7068	12.171	11.1273	12.282	-0.220307	0.0184233	0.0645923
H13	15.6268	16.0731	14.6603	11.5564	13.5806	12.9669	-0.278105	0.00792669	0.034288
Psmc5	100.127	101.994	97.1568	79.0846	77.7079	94.8055	-0.246239	0.0261936	0.0842209
Psma6	116.055	116.758	111.031	73.685	93.8333	105.011	-0.331442	0.0139878	0.0524704
Casp1	100.594	93.8304	94.6529	64.8745	76.4445	91.9095	-0.305955	0.0221277	0.0742738
Ppp1r12b	5.49449	5.23555	6.30851	13.9502	12.4432	9.63876	1.08514	4.8796e-13	5.36153e-11
Limk2	23.8931	23.8044	22.1784	18.8719	19.7902	17.75	-0.303524	0.00187911	0.0111271
Mapkapk2	39.2534	41.8371	46.469	38.2705	46.4957	48.1528	0.0628589	0.612563	0.760401
Sgpl1	20.5457	20.6909	19.7462	18.1026	20.8637	19.0626	-0.0667544	0.502111	0.674279
Ei24	24.7519	26.0724	24.4982	21.2326	26.0915	26.4471	-0.0257015	0.823791	0.900593
Suds3	10.0483	10.87	10.6921	10.6996	10.9582	11.1843	0.0595357	0.518679	0.687811
Plin2	29.6206	34.935	34.6239	40.8261	42.0434	31.9247	0.215911	0.112999	0.247189
Baiap2l2	35.9189	43.8068	36.8957	47.2191	45.8246	46.4345	0.263452	0.0182409	0.0641676
Gucd1	14.7486	14.9066	15.7886	17.7133	18.6409	19.9524	0.313037	0.00119146	0.00767569
Mtmr6	27.6382	29.3094	29.3153	29.0076	34.6222	27.4265	0.0827907	0.480542	0.657515
F2rl1	57.5332	54.1522	55.0344	45.4766	49.9943	48.3177	-0.208965	0.0238549	0.0784027
Duoxa2	92.6097	84.8822	89.1384	57.6849	75.2189	64.4847	-0.429329	0.00038636	0.00311045
Serinc1	22.753	20.7891	24.4465	25.0952	32.3876	26.3793	0.306764	0.0168992	0.0605854
Hp	29.458	50.7525	119.75	130.147	125.478	72.2527	0.717443	0.253682	0.43278
Naa50	35.1129	32.6992	32.8486	20.6418	22.2385	25.9526	-0.544343	1.66279e-06	3.26557e-05
Mtdh	10.0491	9.13258	8.77779	6.91222	8.805	9.1986	-0.162031	0.21035	0.382333
Cyp4f14	42.6768	39.5483	64.8122	40.2482	71.0414	50.995	0.145482	0.501778	0.674006
Smpd3	29.4157	28.6744	25.7885	20.6427	22.677	22.3925	-0.347124	0.000630067	0.00458699
Rab8a	29.7225	30.4589	26.3306	21.9353	25.4161	28.299	-0.18907	0.125044	0.265587
Fstl1	19.0048	21.5756	27.3968	28.1682	33.7595	28.341	0.412679	0.00593878	0.0273237
Rab3d	41.1375	37.7405	28.0868	26.8967	27.9775	26.0002	-0.397706	0.00566078	0.0263155
Grb2	44.6393	44.3031	45.7598	39.4169	42.3203	42.4618	-0.112931	0.214053	0.386817
Ndufa10	40.795	43.8062	41.4647	29.8764	35.4082	37.9278	-0.284443	0.0137516	0.0518598
Sbf1	19.649	19.3568	19.4234	20.3485	17.4109	17.5816	-0.0734868	0.482587	0.658442
Idh3a	32.2513	30.7752	27.5422	15.0867	19.7867	22.7567	-0.6482	1.55465e-05	0.000214518
Ralbp1	27.9673	27.0727	27.1904	22.0017	25.8574	24.8794	-0.17254	0.0894139	0.209306
Ppm1b	27.0458	26.0993	28.4616	23.9701	26.0045	25.0095	-0.118059	0.212202	0.384481
Arfgap3	35.8932	33.8413	34.1634	32.7307	36.3681	32.3526	-0.0295779	0.76278	0.861545
Pdhb	34.0735	34.4914	35.012	26.4249	27.6928	28.981	-0.313652	0.000640924	0.00465081
Mia3	33.1166	32.1291	30.2678	34.5625	29.8521	28.7395	-0.0307749	0.781108	0.87378
Lpin2	8.84033	9.37328	9.12931	11.8125	11.628	11.2702	0.348994	0.000123001	0.00121364
Ppa1	67.328	66.7541	50.3526	23.665	23.1355	36.5521	-1.14194	4.59933e-10	2.49764e-08
Cdc42bpb	20.484	19.1042	19.3457	18.6312	18.4926	17.3202	-0.109472	0.240431	0.417365
Tra2a	20.413	19.934	22.4624	17.1109	13.6352	15.8699	-0.426065	0.000355724	0.0029072
Sbds	60.6882	57.4561	65.2997	60.0542	70.3871	62.7491	0.0786802	0.469722	0.648194
Ssr4	45.3764	46.775	41.3665	31.472	37.8693	37.4438	-0.317578	0.00509066	0.0242672
Snx3	85.1606	93.0328	95.1875	70.8838	87.0525	86.1623	-0.159534	0.172089	0.333208
Atp6ap1	38.3881	41.5787	43.1818	41.3346	42.5039	44.0444	0.0583871	0.548935	0.711924
Mcu	19.4221	18.7317	20.2878	16.9946	17.4165	20.087	-0.0971277	0.358844	0.544213
Rpl14-ps1	206.543	198.4	200.104	121.023	171.412	187.9	-0.329366	0.0313672	0.096381
Abl1	11.5802	10.6809	11.0444	13.828	13.9907	12.3044	0.273556	0.00688119	0.030629
Ndufa9	62.3624	63.2389	61.4637	44.6496	50.7717	63.2758	-0.233557	0.0816479	0.195633
Prkca	15.4747	14.8713	15.2182	14.2363	15.5015	13.5084	-0.0705391	0.473821	0.651678
Ddit4	57.9347	62.1925	55.7986	81.8507	97.6671	77.7282	0.553468	3.65592e-06	6.26328e-05
Slc27a4	21.9063	25.3222	24.3764	28.4584	35.2045	28.0513	0.361784	0.00401516	0.020177
Rpl17	76.2885	202.12	99.0527	61.8988	183.478	197.685	0.233199	0.713521	0.828585
Birc6	5.36982	5.07835	5.12014	4.50691	4.44558	3.93947	-0.267098	0.00813677	0.0349167
Sel1l	16.3902	15.9247	16.6724	15.9116	16.3109	13.5572	-0.0928028	0.393429	0.577691
Mast2	16.8867	18.5898	17.454	15.3487	15.8799	17.0673	-0.12776	0.192387	0.359942
Ppp1r37	29.1998	30.7616	32.0206	31.1078	31.83	30.8071	0.0316238	0.734058	0.842657
Elovl6	20.4735	22.5279	21.1262	18.3457	19.8827	17.8694	-0.188031	0.0586813	0.154128
Sult1a1	69.7745	64.4972	54.4146	80.3072	84.5816	93.714	0.459917	0.000209973	0.00188954
Msn	16.0278	16.5537	21.0226	23.7076	24.5887	21.6224	0.38702	0.00326644	0.0172838
Fgl2	30.2425	29.9789	36.4285	35.8934	43.6227	37.3566	0.277818	0.027647	0.087831
Sem1	33.671	38.4802	34.7995	27.6447	28.4752	32.0652	-0.273953	0.0120866	0.047005
Scaf1	23.0686	22.1265	22.5305	23.0901	22.3482	21.4464	-0.013302	0.883901	0.936236
Acp5	63.8062	60.2581	63.3617	59.9589	66.6408	74.4781	0.105258	0.338755	0.52479
Cyfip1	11.653	11.8248	12.2442	10.0189	10.1794	10.763	-0.202303	0.0258319	0.0833439
Ppp1cc	40.4988	39.4125	40.4753	32.9143	38.7194	38.5978	-0.122989	0.234825	0.410806
Akap9	7.59417	7.14173	6.82823	6.18839	5.82943	4.93688	-0.34149	0.003673	0.0189067
Ddx1	25.1396	27.1558	24.8504	20.9138	22.0536	25.5527	-0.166794	0.134629	0.279658
Reg4	131.418	119.208	75.9376	44.4763	89.5099	187.39	-0.0207829	0.972849	0.986033
Vapa	35.485	35.995	38.2971	29.1255	34.9236	34.6563	-0.149512	0.173937	0.335836
Kdelr2	81.3402	80.015	77.6112	55.6951	65.4173	62.3109	-0.377017	0.000196471	0.00179527
Ano9	25.6255	28.1826	30.074	33.3234	27.5629	33.1158	0.168272	0.160565	0.316893
Col5a1	10.5718	11.0875	10.4511	21.0742	22.3019	17.4652	0.927353	9.32724e-15	1.43125e-12
Irf6	18.671	18.9428	16.8223	13.4818	13.6937	16.5892	-0.310395	0.00861866	0.036518
Sec16a	16.6264	16.9001	15.7676	14.0821	13.6588	12.7071	-0.280121	0.00362105	0.0186988
Arpc4	55.3918	58.0368	58.5728	40.8772	49.4132	56.9405	-0.220716	0.0909034	0.211735
Appl2	22.321	21.4893	21.5711	27.3847	26.6648	21.9895	0.223061	0.0527402	0.143172
Cbl	10.41	10.4251	10.6537	11.3854	10.0695	9.56282	-0.0168932	0.873218	0.930179
Lypla2	53.8735	63.9698	56.0089	56.7384	57.0317	60.1999	0.00581271	0.956494	0.976686
Sars	23.5161	26.3159	23.1928	22.2286	23.8827	25.1467	-0.0305729	0.769725	0.865936
Znfx1	24.1925	21.441	18.8785	15.2283	12.3164	24.5872	-0.303706	0.14579	0.296172
Ankrd17	4.8205	4.3314	4.0454	3.40957	3.51582	3.42073	-0.346046	0.000776932	0.00539789
Ipo5	25.7531	24.1114	26.0881	17.953	17.5502	21.9389	-0.399335	0.000619499	0.00453034
Appl1	15.3584	14.9152	15.7093	13.2072	13.7457	12.4804	-0.217135	0.0216676	0.0731429
Zyx	17.1578	22.8879	23.3106	25.443	25.7399	27.2506	0.311802	0.0201583	0.0692299
Coa5	25.2027	25.8405	24.9914	20.1075	21.0878	23.0981	-0.237705	0.0149777	0.0551972
Unc5b	17.2723	17.598	17.3151	28.4541	27.6541	22.9163	0.603836	1.35616e-07	3.70459e-06
Stat6	28.6473	29.4728	29.2389	28.5837	29.8325	27.7463	-0.0151604	0.86728	0.927193
Deptor	14.2829	14.489	12.8872	12.8021	13.7823	11.4866	-0.124378	0.267439	0.44844
Uggt1	12.2777	12.5592	11.6802	8.13307	7.53528	7.78252	-0.63398	1.4172e-11	1.13631e-09
Dcaf8	8.76967	8.93143	8.60642	11.5952	11.7935	10.5956	0.374491	9.35584e-05	0.000966535
Csrp2	60.8195	63.317	54.6379	46.4544	48.8577	53.0623	-0.26402	0.0137766	0.0519212
Herpud1	65.3492	60.2338	57.3408	60.8174	63.1185	49.2577	-0.0733653	0.555876	0.716689
Tmpo	14.4409	14.8168	13.9871	8.3598	7.37118	11.4313	-0.667264	1.45317e-05	0.000202876
Nacc1	30.8186	34.0058	31.1206	26.5564	27.0445	29.0033	-0.211376	0.0306347	0.0947686
2020-03-08	13.4447	13.1042	13.0771	13.6255	14.5829	13.8342	0.0900811	0.314368	0.498216
Prpf38b	20.1089	20.337	19.4595	18.7213	15.9418	16.3602	-0.226519	0.0310121	0.0956368
Lhfpl2	16.9233	15.6798	18.0376	14.1218	15.8261	13.5566	-0.214861	0.0505483	0.138704
Golph3	42.8215	42.2989	40.2499	35.6833	40.92	36.4522	-0.144176	0.151786	0.304277
Usp4	16.2763	15.5555	15.1002	12.9197	13.3216	14.5778	-0.1969	0.0434071	0.123703
Lrig1	23.4312	24.8101	22.5805	25.0802	21.8627	26.3793	0.0546869	0.61717	0.763762
Grina	42.776	50.4626	54.2354	69.0312	68.1385	74.7427	0.526599	9.16838e-06	0.00013714
Api5	34.0385	32.0379	31.5414	23.3403	24.1976	26.3684	-0.397082	4.72945e-05	0.000549864
Dhx32	33.8399	32.3316	29.7894	27.6014	30.1921	29.5845	-0.130165	0.191488	0.358674
Nek9	23.7708	23.0187	23.8259	24.8576	25.7218	24.1114	0.0854752	0.342127	0.527849
Mapk1ip1l	15.5675	16.2614	16.9538	13.305	12.8727	13.5325	-0.292805	0.00171265	0.0103304
Zdhhc13	62.8398	61.6406	59.2188	36.9099	50.7485	39.5547	-0.525258	7.70486e-05	0.000821728
Polr2a	17.6627	16.5547	18.0923	22.8561	19.0717	19.5404	0.237282	0.0334715	0.100913
Mgea5	21.9191	23.7624	24.4918	27.1266	24.0447	24.378	0.110915	0.291623	0.475705
Il13ra1	43.0883	42.8761	37.7823	26.2205	35.2024	34.8492	-0.357779	0.00779176	0.0337782
Ugt1a7c	34.9327	35.8062	32.0209	26.4086	23.6328	33.673	-0.291644	0.0365539	0.107725
Leprot	66.1877	62.899	63.5062	60.5584	71.5922	68.156	0.0610849	0.552989	0.714681
Ppm1g	31.7488	30.7368	29.999	19.9349	20.9651	25.7367	-0.468963	8.64737e-05	0.000905557
Tra2b	15.5769	16.3912	15.7951	11.7296	11.8329	13.3469	-0.367704	0.000198578	0.00180803
Cd47	21.0813	22.4983	21.8718	15.9675	18.4816	19.934	-0.263232	0.0185751	0.0650093
Srrt	27.3708	27.8375	26.168	25.1237	18.0103	22.2985	-0.309738	0.0201859	0.0693113
Rnase4	60.7066	54.3587	61.3552	82.4049	100.453	83.7072	0.59965	3.88158e-07	9.33676e-06
Ndufb8	37.2637	40.5187	39.4369	30.887	35.404	40.3716	-0.132316	0.273371	0.454767
Hsph1	28.4281	26.3745	32.0175	8.40147	9.15056	8.50499	-1.73223	3.80754e-54	1.69436e-50
Pnn	23.8432	23.1758	22.7736	22.1335	16.7912	20.0122	-0.239169	0.0510299	0.139697
Cpne3	21.3649	20.7977	21.5779	15.7591	17.4321	16.4136	-0.357318	0.000115447	0.00115383
Arrdc4	31.4602	31.4237	33.4373	31.1394	32.6501	26.0407	-0.0958138	0.411984	0.596156
Osbp	29.7646	30.5218	29.3796	26.5523	26.3982	24.9556	-0.19784	0.0294576	0.09214
Man1a2	18.6553	17.2341	17.5457	13.7671	16.1774	15.088	-0.242294	0.0186408	0.0652005
Prpf4b	16.2274	16.3644	15.9499	15.7108	14.5498	13.9242	-0.130671	0.17659	0.339449
Supt6	18.0903	18.5192	19.8631	17.975	17.5417	17.6645	-0.0825798	0.376458	0.560702
Nr3c1	18.6038	16.7883	18.5159	15.9616	20.3183	17.965	0.0131697	0.911257	0.952459
Nomo1	23.4505	23.9109	23.3756	18.8957	20.6459	21.387	-0.21099	0.0262417	0.0843145
Erlin2	22.9364	23.9293	22.2708	18.1807	21.5665	21.2898	-0.175197	0.0997025	0.226394
Vars	28.8447	28.2162	27.1495	17.6792	15.4565	22.7576	-0.587488	3.74542e-05	0.000449855
Tns3	12.3532	11.4217	11.6475	12.7318	12.0802	10.6025	0.00478343	0.964952	0.981402
Stx7	29.6625	28.9639	29.2126	21.9147	26.1105	27.9066	-0.206172	0.0713796	0.177254
Mst1r	32.8942	31.9825	34.8216	24.0855	22.8755	21.1852	-0.544386	6.67282e-08	2.04083e-06
Sipa1l3	8.54087	7.85908	8.49735	8.5642	8.84348	7.54346	0.00784139	0.941082	0.968193
Pgrmc1	63.3022	64.0897	64.1288	59.2518	75.1425	73.0368	0.119275	0.3052	0.489551
Cpeb4	20.1272	18.4556	19.5402	21.1886	25.7639	17.5688	0.155722	0.276528	0.458391
Azi2	22.7062	21.7194	21.1594	18.1323	18.9242	22.2808	-0.140289	0.20476	0.374919
Ltbr	60.8376	57.1191	59.0359	51.2983	61.9382	56.2136	-0.0583902	0.581094	0.735981
Tmem63a	28.1566	29.5235	25.4873	24.7205	25.487	24.1872	-0.155338	0.124957	0.265486
Eif3e	20.2324	18.0871	17.3437	13.3581	19.0975	18.5697	-0.121259	0.407968	0.592755
Banf1	147.072	151.268	149.694	100.605	114.139	157.21	-0.265129	0.0882254	0.207385
Spag9	10.4253	10.1366	10.7496	13.0915	13.1239	10.4071	0.230998	0.0564014	0.149977
Ndufs7	65.4679	68.4903	68.896	61.7473	69.7898	75.916	0.0362495	0.7398	0.846791
Sept7	10.5204	10.1535	10.9892	8.69853	11.0797	9.98141	-0.0853695	0.464002	0.643443
Ubxn1	88.0941	99.7308	96.2362	102.775	109.403	113.157	0.200052	0.0495088	0.13665
Rbm5	8.19486	8.1718	8.16004	9.34182	7.74901	7.95717	0.0352184	0.747626	0.852405
Rnf186	101.35	102.157	88.1192	106.081	132.822	124.186	0.321156	0.00769291	0.0334621
Car12	16.3672	17.7311	18.7692	19.063	18.3677	21.8539	0.168952	0.130245	0.273779
Zc3h15	44.2761	45.6173	47.2329	35.3189	36.81	42.2076	-0.258485	0.0153543	0.0562823
Eif4g3	11.2394	12.3256	11.8651	12.3527	11.1639	11.182	-0.0252872	0.801114	0.886309
Slc35a2	29.1194	30.4932	26.5328	23.8539	22.2708	25.3069	-0.265309	0.0118544	0.0463663
Hsd17b2	53.2626	66.6039	55.9428	50.0329	61.3018	67.4968	0.028782	0.837824	0.909456
Gng5	45.0857	46.7225	43.67	36.2238	40.7536	42.8979	-0.172058	0.0980627	0.223712
Pkp3	37.4466	36.8283	38.3615	32.1996	32.3819	34.2573	-0.184454	0.0400903	0.116118
Pa2g4	55.6305	53.9846	53.1146	30.9624	31.8421	46.0942	-0.575985	0.000158186	0.00150171
Chchd3	42.7289	45.1248	42.738	28.6552	38.2204	41.7747	-0.261548	0.0642058	0.163969
Hmgcl	43.7496	49.0981	44.4309	43.4518	51.5655	53.2391	0.115431	0.318256	0.502562
Psme4	17.6724	17.584	16.2545	12.2103	13.3957	13.7702	-0.38283	0.00010945	0.00110318
Sf3b3	14.3153	13.577	13.2109	10.8296	9.35176	11.268	-0.381771	0.000432725	0.00339616
Sult1b1	44.0156	39.0634	43.8479	34.8575	41.7233	47.4788	-0.0294473	0.822067	0.900023
Gm11808	224.541	232.979	224.373	158.389	242.07	250.892	-0.06243	0.699695	0.819973
Csnk2a1	15.7755	17.3678	17.4715	15.5891	15.5705	16.4082	-0.0854466	0.379806	0.563896
Psma1	50.0164	47.8734	45.9661	29.0124	31.8072	40.5976	-0.500505	0.000205426	0.00185614
Pabpc4	34.8327	32.5674	36.1167	24.1563	23.3537	27.1052	-0.468677	8.3183e-06	0.0001264
Wasl	22.5708	21.7602	23.0115	20.1413	21.7239	19.8934	-0.120443	0.198694	0.367843
Mgat5	13.9785	14.2507	13.744	11.9571	10.8475	11.6347	-0.280741	0.00265918	0.014764
Nap1l1	25.7973	23.8438	29.4729	17.6731	18.952	23.5493	-0.39169	0.00453937	0.0222469
Oas1a	101.81	94.9341	66.632	51.0964	50.3698	105.716	-0.342842	0.365576	0.550343
Tbc1d13	28.9772	28.1813	27.1033	23.0677	22.7002	25.2893	-0.241419	0.0122085	0.0473756
Eif3i	32.7212	31.8507	31.5933	23.2211	29.6942	30.6793	-0.198054	0.112146	0.245897
Smad4	45.2196	38.4019	40.4892	26.9968	30.5591	28.5458	-0.522914	1.23075e-06	2.54736e-05
Ndufa8	140.876	148.336	141.329	113.168	130.41	141.337	-0.157448	0.159017	0.314886
Atp6v1b2	23.771	23.22	25.3213	20.8516	22.8939	23.2872	-0.105573	0.284632	0.467083
Timp2	20.7599	18.3728	20.5125	49.8	60.6752	42.1112	1.35981	2.04635e-21	1.01181e-18
Ppp1r2	27.2824	27.371	28.8256	28.0987	33.4478	31.7953	0.165168	0.114444	0.249613
Rnpep	19.1548	21.0899	20.3089	12.4741	11.6481	16.2223	-0.582211	2.1263e-05	0.000279322
Uqcr11	184.556	190.642	175.886	129.698	174.621	188.449	-0.157381	0.268372	0.449559
Cdcp1	20.3161	20.0115	18.5664	13.1253	13.9906	14.6952	-0.489514	7.20361e-07	1.6028e-05
Vps35	15.7146	14.1797	14.9083	11.2191	13.8505	14.2094	-0.185809	0.118918	0.256295
Ythdf3	26.1056	23.8145	24.5553	22.0787	21.9736	21.5741	-0.177876	0.053528	0.144508
Scaf11	13.7107	13.869	12.666	11.9211	11.8185	12.1317	-0.160962	0.0806342	0.193958
Upp1	134.474	170.947	127.687	19.0478	15.1002	61.9131	-2.17102	0.0006728	0.00484264
Maz	43.5596	44.8514	41.4179	38.5684	34.4465	40.1762	-0.193208	0.0624906	0.160924
Ap2a2	19.9367	20.1396	21.0365	23.425	22.4552	22.5366	0.16713	0.0664237	0.167827
Tmem98	65.3728	71.7551	66.0683	69.438	81.4918	77.0567	0.170843	0.10679	0.237816
Entpd8	43.5533	43.9488	45.6191	49.2337	47.1328	49.3164	0.134253	0.135785	0.281745
Trafd1	37.1793	34.0166	32.5257	25.8717	21.7236	38.1948	-0.270144	0.133196	0.277941
Sec61b	99.8904	100.534	94.6671	59.9105	68.3164	74.605	-0.536603	1.61717e-06	3.20509e-05
Ppp4c	28.7702	29.4326	29.9957	22.3491	23.6651	28.2821	-0.243763	0.0347639	0.103773
Iigp1	104.499	71.7506	97.0357	10.874	8.29982	24.8403	-2.63168	5.41352e-07	1.24748e-05
Psmb8	67.9155	67.2876	63.9274	26.7	22.3417	52.7637	-0.964926	0.0160859	0.0583988
Snd1	14.1299	14.9176	14.0642	8.81057	9.15603	11.0208	-0.568661	7.81958e-07	1.72691e-05
Aamp	29.6658	33.4956	32.7144	32.5135	35.9334	34.3171	0.104541	0.306178	0.49059
Upf1	29.0321	29.7797	28.8209	26.773	24.0321	26.2061	-0.18179	0.0564758	0.150107
Pgm1	47.1826	47.6316	52.1113	37.8472	41.9983	44.6294	-0.235619	0.0277065	0.0879884
Ttc22	37.217	38.3259	38.663	32.8401	37.7365	32.6441	-0.141229	0.170565	0.331376
Arhgef1	13.9243	15.5906	15.1486	18.0815	14.9949	15.7169	0.132348	0.246504	0.42439
Ptpa	23.8022	23.8618	23.7094	19.6556	22.7728	21.5034	-0.154334	0.118497	0.25579
Mia2	12.2858	12.5088	11.4255	9.78532	11.0827	10.6085	-0.197557	0.0473998	0.132203
Ecpas	11.4741	11.1305	10.9204	10.2461	10.6668	10.0489	-0.109838	0.224819	0.399937
Phyh	55.4621	58.3061	53.1028	62.7197	75.1163	63.1317	0.273415	0.0152106	0.0559289
Tecr	53.6279	58.5993	49.6696	50.0732	50.9272	57.1766	-0.0286558	0.795336	0.882439
Pcna	51.7866	52.8835	57.7802	37.5084	39.8953	56.209	-0.278817	0.0701908	0.175108
Szrd1	39.1087	37.9644	37.8929	31.1313	33.4478	36.0722	-0.18764	0.0567976	0.150606
Ddx21	31.8657	29.7012	28.9821	19.7901	20.5952	25.1388	-0.462628	9.92037e-05	0.00101556
Syne2	4.51843	4.58614	4.98316	5.81809	5.75166	4.53235	0.19764	0.117179	0.253683
Gm10123	208.155	282.284	162.052	201.574	377.62	144.852	0.155323	0.727891	0.839041
Pgp	115.295	130.685	113.925	84.0164	110.307	111.788	-0.229247	0.0875753	0.20625
B4galnt1	36.773	37.4734	39.9142	35.0694	36.2942	34.1948	-0.108785	0.24707	0.425044
Ube3b	23.5377	23.4419	24.248	24.8158	23.4052	21.3795	-0.028564	0.778524	0.871774
Map2k3	47.5371	45.6583	45.7244	32.4772	35.484	36.0617	-0.412962	9.91141e-06	0.000146409
Uso1	23.5606	24.2434	22.2605	18.7635	19.0236	17.6055	-0.333698	0.000497435	0.0038073
Apc	9.0775	8.33311	8.46237	7.82141	9.05198	7.11024	-0.104342	0.376793	0.561013
Stk11	26.7986	27.5513	26.1131	24.8164	23.2251	25.788	-0.119526	0.209317	0.381043
Ostc	48.1522	49.1212	45.2233	24.5566	29.5415	32.7594	-0.710063	1.24301e-08	4.55257e-07
Tut7	8.98814	8.86488	8.7165	7.60645	8.29511	7.53462	-0.17615	0.0611008	0.158518
Stk40	33.3571	35.3387	34.9032	27.7628	32.2992	29.5039	-0.205456	0.0418264	0.120133
Il4ra	18.588	21.7283	23.6293	18.6702	21.0534	19.3425	-0.110608	0.361038	0.546237
Emc10	38.5764	39.9179	41.7594	36.6229	39.695	42.8118	-0.00977539	0.924447	0.959912
Trp53i11	42.3311	40.0592	32.0999	25.943	24.4274	24.8023	-0.601378	1.57353e-06	3.15061e-05
Yy1	20.9481	19.9953	19.6896	17.7759	19.8371	18.4376	-0.108575	0.256988	0.436237
Msmo1	27.0157	24.3782	20.339	12.7931	12.2406	18.7042	-0.709716	3.54664e-05	0.000428873
Nucks1	18.1844	19.6628	17.9879	13.1297	11.8553	18.0916	-0.370581	0.0162814	0.0589034
Ehd4	39.1556	39.7042	35.4151	28.6581	22.745	36.4325	-0.375593	0.018128	0.0639129
Slc31a1	29.3015	29.1531	25.5958	18.8385	22.7458	22.7173	-0.381572	0.00123987	0.00791594
Arih1	17.6595	18.1222	17.1975	13.1343	14.1919	13.6036	-0.367397	6.41808e-05	0.000710018
Wbp1l	24.0156	24.9779	26.1013	29.7832	30.3116	29.3111	0.25586	0.00567826	0.0263761
Idh2	45.2155	47.6921	40.5038	41.4435	45.5156	48.7301	0.0293542	0.793686	0.881556
Trappc10	18.7968	16.8367	17.5273	13.1171	14.7328	14.4278	-0.326074	0.00116917	0.0075485
AU040320	19.4475	20.0724	19.768	17.4346	20.317	19.1296	-0.0552811	0.580547	0.735706
Tceal9	104.131	114.768	113.689	101.422	106.779	114.273	-0.0404697	0.689693	0.813608
Tpcn1	14.3529	14.4846	13.1121	15.046	14.7967	12.8926	0.032331	0.766282	0.864173
Arrb1	8.89278	8.43451	8.50392	12.4867	14.2354	10.8596	0.546001	8.03053e-06	0.000122593
Ptprj	18.3823	17.5811	16.2467	15.0334	14.7336	15.2875	-0.207652	0.0295	0.0922412
Atrnl1	20.0393	19.4907	17.8239	19.2087	20.0005	19.1973	0.0314872	0.743129	0.849623
Echs1	13.3804	13.2391	13.997	11.9911	14.9296	15.1458	0.054406	0.645398	0.783635
Syncrip	11.4504	11.0239	11.4189	8.84361	9.02092	9.96885	-0.280187	0.00354067	0.0183958
Drap1	65.8926	70.2255	59.7199	62.5253	71.9471	71.9551	0.0810269	0.468628	0.647484
Abhd17c	25.5912	24.3887	27.9069	21.6294	27.4234	25.7032	-0.0554657	0.647045	0.784564
Ppp1r12c	17.7831	18.8796	20.945	33.5443	32.5575	27.9428	0.711387	2.3923e-09	1.07262e-07
Eif3l	37.3274	35.703	34.4569	25.7641	28.5974	29.2108	-0.358498	0.000313117	0.00261175
Psme3	48.2546	48.0052	45.06	32.0456	33.2497	40.0885	-0.419173	0.000280649	0.00237997
Hmcn2	4.88241	4.08742	5.76679	14.7969	9.86306	9.32291	1.21014	9.2131e-11	6.00707e-09
Pkp4	22.7898	23.0233	24.3434	19.1958	18.0241	20.5091	-0.277439	0.00514182	0.0244544
Top2b	8.78331	8.82383	8.68259	7.50772	8.09865	7.84496	-0.160187	0.0754235	0.18448
Adam9	28.5927	29.7115	32.1369	31.5887	32.7776	27.3826	0.0252553	0.82296	0.900506
Clcn3	7.39024	7.65743	7.607	6.00785	6.4424	6.09894	-0.283836	0.00193049	0.0113784
Fbxl5	10.6585	11.0866	12.4801	10.4859	13.1021	12.1951	0.0678803	0.577882	0.733322
Trpc4ap	14.6392	14.8223	14.5441	13.3144	13.5721	12.8604	-0.142004	0.111476	0.24492
Cldn15	63.5747	66.4204	56.6086	46.2513	41.8005	51.4956	-0.414522	0.000482249	0.00371603
Mon2	9.16778	8.85595	8.91197	9.58835	8.58915	7.84562	-0.0446316	0.683983	0.808748
Atp6v0b	46.1592	49.2428	53.3922	52.1383	61.2436	50.4355	0.143024	0.229585	0.405867
Pds5a	6.79584	6.9795	6.98712	5.38716	5.41335	5.5556	-0.339774	0.000117554	0.00116897
Capza1	34.3279	33.2113	34.1425	24.0485	27.2319	29.2685	-0.332167	0.00182411	0.0108921
Atl2	11.4093	11.8286	11.959	10.5649	12.0323	11.799	-0.0289739	0.770135	0.866085
Aldh3a2	22.1953	20.8208	21.5422	21.0538	24.3163	22.2648	0.0716465	0.47464	0.652313
Fblim1	25.2953	27.3216	25.5728	29.5479	27.9804	26.1731	0.103449	0.303985	0.488299
Ifih1	22.9738	20.5358	17.1141	12.7831	12.0274	21.9996	-0.369407	0.0725284	0.179182
Daam1	15.2461	14.5717	17.4914	17.0642	18.8261	14.5263	0.096156	0.461194	0.641221
Mical2	9.1156	8.4972	8.4717	8.22963	8.15202	6.90778	-0.158281	0.151245	0.30364
Ceacam2	24.4706	31.613	31.2244	58.4464	38.0674	26.7171	0.503094	0.149872	0.301574
Atp6v1g1	94.904	104.373	102.897	89.1859	101.576	105.738	-0.0232795	0.829389	0.904492
Ndufa13	83.7965	88.5711	87.0594	77.333	84.6681	96.2462	-0.00264513	0.981154	0.989956
Tprn	41.4603	39.9436	41.8071	30.0293	40.8419	34.2689	-0.224458	0.0787192	0.190666
Kctd5	48.2299	50.5024	52.3426	32.6839	39.0123	36.137	-0.482243	6.09401e-06	9.69377e-05
Gltp	63.8937	68.9016	68.1904	59.9025	67.4783	74.4014	0.00961758	0.931649	0.963365
Frk	26.8303	24.1011	26.3026	16.9241	21.6583	22.2902	-0.339629	0.00762903	0.0332754
Eef1d	19.5273	19.0145	19.7134	13.3649	14.3253	16.7893	-0.385527	0.000661867	0.00477359
Psmd8	36.8971	40.0946	37.4653	31.4546	36.9265	36.7496	-0.118117	0.271807	0.452927
Sema3c	18.3431	15.407	16.2853	15.6197	18.5188	17.0906	0.0385271	0.737027	0.844702
Morf4l1	9.73343	11.2906	11.2662	11.7893	13.9001	12.522	0.247194	0.0313372	0.0963055
Prrc2b	11.1167	10.7038	10.7255	12.6461	11.8342	9.90089	0.0844029	0.475735	0.653097
Rab11b	16.6435	18.6592	19.4589	20.6404	22.0789	21.4869	0.233556	0.0246892	0.0804839
Cebpg	21.6739	21.2386	21.8603	18.6161	21.0007	18.2337	-0.158375	0.117646	0.254416
Il17rc	41.6689	45.3152	49.5905	36.8593	43.8386	47.2368	-0.0908598	0.471508	0.64955
Dcaf7	22.4619	21.7838	20.7642	18.2105	18.3243	17.396	-0.264432	0.00437271	0.0216086
Nfkbia	56.4454	55.7651	63.8651	63.3373	97.5005	81.2866	0.463203	0.00277615	0.01528
Stxbp2	28.2774	29.2056	27.2106	25.7632	24.9255	27.7524	-0.106007	0.273875	0.455307
Trim31	64.968	66.2536	67.6285	39.8612	43.311	51.8092	-0.555256	2.85714e-06	5.0705e-05
Pccb	44.1007	44.1443	38.3513	36.7808	47.4641	39.5527	-0.0270521	0.831284	0.905283
Srsf7	57.8904	56.2828	59.2973	39.8511	35.286	50.2038	-0.465275	0.000663116	0.00478067
Snx5	29.7425	27.7152	29.4989	22.1901	24.926	27.2843	-0.221186	0.0444731	0.126014
Rnf187	54.6914	58.4546	58.8297	56.7287	60.0528	59.1925	0.0374666	0.689274	0.813283
Nampt	33.4662	31.479	31.8609	15.6578	17.4382	27.1794	-0.680348	0.000148063	0.00142077
Parp9	38.7871	34.3027	29.0749	17.4146	16.0431	30.7683	-0.666148	0.00177602	0.010655
Mybbp1a	26.9635	24.7335	24.4543	17.1127	16.3876	22.9382	-0.428368	0.00216945	0.0124528
Lmtk2	15.4956	16.0802	15.9571	14.2445	15.6969	13.5283	-0.124066	0.219785	0.393975
Cpe	28.5214	27.1541	33.7644	66.6144	72.477	56.7696	1.13467	2.30409e-17	6.30967e-15
Gclc	32.7187	32.2696	30.8303	32.1498	33.5534	34.0076	0.0622378	0.491028	0.664933
Spcs2	27.8367	28.8201	27.7288	17.9514	22.4346	22.1861	-0.427176	0.000237276	0.00208878
Dok4	44.8452	42.0403	43.6502	29.5286	36.9956	35.411	-0.352592	0.00202026	0.0117865
Tuba4a	36.341	37.4397	35.5477	21.4252	19.427	29.0542	-0.641543	1.56444e-05	0.000215534
Sp1	15.438	15.488	14.6818	13.9829	14.4757	13.5028	-0.1151	0.212111	0.384361
Eprs	7.82278	7.79006	7.40424	5.71873	5.07904	6.28344	-0.425984	0.000115632	0.00115411
Pcbp2	23.5795	23.6516	24.0174	20.5834	22.4664	22.4204	-0.117745	0.203319	0.373293
Rab21	23.7787	23.5691	25.46	20.9342	23.8855	21.1725	-0.137533	0.182885	0.347831
Elmsan1	15.3116	16.7564	16.704	15.7188	15.7336	15.349	-0.0550163	0.560575	0.720554
Ensa	22.3788	21.3911	21.814	20.0428	22.3622	21.0354	-0.0434164	0.648072	0.785251
Psmd7	59.1315	60.2545	56.8318	40.8291	42.4587	50.9996	-0.387947	0.000699068	0.00498934
Hgfac	44.9604	42.1264	39.5427	43.4087	34.3822	36.4417	-0.143384	0.237247	0.413615
Hook2	28.3143	30.5498	29.0802	30.4365	30.342	27.9738	0.0182375	0.851075	0.917385
Ube2i	24.0039	23.0069	22.6806	18.6481	20.0452	22.2819	-0.188563	0.0705276	0.175776
Fam102b	20.0534	20.4533	21.9156	17.3784	18.6462	15.8346	-0.26292	0.0145789	0.0540973
Atp11a	9.39695	9.07451	9.98549	13.7064	12.5597	11.908	0.428141	4.24959e-05	0.000501943
Acadvl	39.4261	41.8679	37.5043	39.1566	43.9109	43.4927	0.0963094	0.346425	0.532037
Myo5c	16.654	14.637	13.4795	12.53	10.4321	8.52019	-0.50208	0.000997227	0.0066209
Iars2	14.7225	14.4641	13.614	14.3297	12.3498	13.4317	-0.0886723	0.389703	0.573642
Dcaf11	14.4672	13.8517	14.3083	14.3685	15.4658	14.8436	0.0721906	0.429244	0.612728
Aars	13.897	15.2518	14.2473	13.5386	10.8607	12.5436	-0.227544	0.0493411	0.136314
Fubp1	9.86025	8.97127	8.66093	7.25711	5.68599	6.72432	-0.478382	9.14592e-05	0.000946497
Acsl5	27.0253	25.1362	28.8251	17.4543	19.8809	22.5445	-0.432214	0.000422754	0.0033353
Man2b1	14.9994	15.1493	14.4292	15.5841	15.3196	16.1525	0.0827975	0.356126	0.541706
Taok3	12.2685	11.4672	11.6295	9.65941	9.12818	9.65619	-0.309736	0.000817881	0.00561879
Igsf9	16.1616	16.0626	18.7706	20.9022	20.6342	19.2597	0.257483	0.0177308	0.0628615
Ttc39b	12.3488	14.6857	12.6824	10.4169	9.39787	11.7835	-0.325525	0.00875557	0.0369661
Lgals1	97.7975	114.9	113.632	118.068	141.712	137.987	0.289633	0.0152926	0.0561369
Mgst1	60.3351	63.233	59.0956	35.2294	52.5183	48.5513	-0.418245	0.00449686	0.0220811
Selenow	131.101	140.055	151.795	147.975	171.075	177.434	0.234802	0.0406971	0.117522
Ppp5c	40.6554	40.6088	37.5941	32.3638	33.6476	32.4324	-0.266702	0.00426513	0.0212243
Dpt	53.054	46.7455	49.2448	87.501	105.381	97.5031	0.966521	3.37986e-18	1.09385e-15
Sec11c	39.6075	43.698	33.6445	29.1029	28.1388	33.1789	-0.366146	0.00440734	0.0217414
Rnf103	19.3278	18.1477	18.3992	17.3694	17.5918	18.2036	-0.0673029	0.456127	0.636836
Psmd13	32.9259	35.3516	35.4785	26.9887	26.7953	29.8527	-0.307008	0.00218365	0.0125142
Nfat5	6.50107	5.76898	6.69533	8.69898	6.97933	6.10988	0.205209	0.154617	0.308229
Palld	8.59095	9.06287	9.96574	15.6319	14.1617	12.0088	0.602505	2.85038e-06	5.06861e-05
Tars	22.9827	22.7441	22.0856	16.9189	15.1645	16.3251	-0.481611	5.44993e-07	1.25173e-05
Atpif1	67.7025	73.1502	70.7938	62.6187	63.3167	70.8146	-0.101111	0.321335	0.505995
Hsbp1	56.4445	62.7994	56.4868	53.189	56.5655	58.743	-0.0558217	0.582086	0.73683
Slc35e1	28.5703	29.7922	28.1559	22.8128	24.2898	23.8429	-0.281468	0.00209435	0.0121313
Dpp8	8.91927	8.62464	8.79988	7.88718	9.33944	7.89387	-0.0638698	0.553099	0.71475
Prkci	23.8539	24.8627	22.6575	16.4669	16.942	19.2704	-0.433716	3.963e-05	0.000473432
Rab25	78.7957	79.527	65.9392	43.2821	48.5466	54.5371	-0.61092	1.55535e-06	3.1177e-05
Ddah1	32.7212	35.5429	34.6985	22.7886	26.7942	27.3063	-0.417118	0.000132506	0.00128956
Isx	58.5554	63.5746	61.6686	50.2362	61.0022	63.8742	-0.0658105	0.579315	0.734643
Mgat1	22.9279	23.3977	23.8926	21.2971	24.7715	25.4156	0.0297731	0.77904	0.872133
Galnt1	22.8203	23.6743	22.0328	16.456	20.6716	21.8264	-0.212914	0.0879741	0.20697
Lonp1	26.7897	28.2604	26.3598	23.0573	22.1997	26.4522	-0.178735	0.0956195	0.21956
Bclaf1	8.11237	7.90639	7.86923	7.64443	6.41485	8.11779	-0.10299	0.371522	0.555722
Sec63	13.3658	13.9698	13.4024	11.9086	13.0862	12.8489	-0.101669	0.280191	0.462434
Trim26	18.7972	19.4169	18.2321	16.6579	14.8605	18.99	-0.156113	0.178934	0.342734
Dnajc13	11.1276	10.8113	10.9848	9.24365	9.01939	9.55593	-0.238748	0.00736226	0.0323312
Ndufa5	105.516	113.068	113.125	80.7138	81.7588	111.897	-0.270361	0.0548426	0.146819
Vwa5a	28.6218	24.9191	30.9831	21.9152	26.7446	23.0347	-0.233543	0.0629967	0.161763
Gpr107	8.85229	9.21236	8.60473	8.61903	9.43914	9.2913	0.041187	0.66464	0.796566
Tmem94	18.1953	17.4123	16.9516	20.7856	21.218	20.5749	0.256672	0.00481133	0.0231401
1810037I17Rik	78.5727	89.3381	82.8778	82.5257	96.8821	96.896	0.144261	0.199323	0.368657
Ociad1	19.6963	19.2799	21.0606	18.732	20.723	20.5634	0.00335705	0.973027	0.986091
Sqle	25.7839	25.9017	19.4152	16.2508	15.295	21.811	-0.409737	0.0118302	0.046299
Gbf1	12.6534	14.141	13.7287	12.5365	10.8811	11.9895	-0.190231	0.0739699	0.181834
Lrba	6.81631	6.79001	5.87182	6.01983	6.00501	6.17866	-0.0923271	0.367712	0.552295
Snx1	26.821	28.7143	27.6813	24.0795	26.3164	28.0718	-0.0805233	0.428496	0.61235
St13	11.8845	12.1736	12.3784	8.29543	9.86034	9.7557	-0.380408	0.000356542	0.00291255
Zbp1	62.455	54.9807	53.604	23.7547	15.3336	44.9044	-1.02281	0.0245425	0.0801131
Smox	27.5522	32.4207	33.1736	26.3517	29.7356	30.2591	-0.105514	0.36569	0.550467
Trim40	56.043	54.7676	57.3312	42.2794	42.0806	39.9627	-0.431088	2.60692e-06	4.69668e-05
Araf	16.051	15.4593	16.2665	19.9625	18.7746	17.8856	0.249599	0.0104718	0.0423537
Mbtps1	11.7627	11.5196	11.1502	10.8909	10.8109	10.0012	-0.114023	0.229673	0.405896
Vat1	30.6518	33.1681	31.0167	44.0817	51.0097	43.105	0.548321	5.84653e-07	1.33592e-05
Papss1	33.5836	36.0922	30.9598	32.0551	34.2013	33.8642	-0.0020194	0.984421	0.991551
Map3k11	34.0207	32.1659	31.5769	24.4414	30.7004	29.0261	-0.211538	0.0655929	0.166532
Ik	54.0999	57.9992	54.7781	52.1313	50.4303	58.1071	-0.0503508	0.623002	0.768286
Irgm2	65.0467	50.4061	52.3613	19.9417	14.9769	32.2809	-1.31668	0.000153589	0.00146746
Rnf4	17.731	17.2071	16.3074	13.3714	13.2222	15.1404	-0.291756	0.00445095	0.021904
Atp5l	15.3659	16.6076	17.1483	13.7979	15.5141	15.7163	-0.121621	0.249715	0.427913
Lrrfip2	17.8753	17.2514	17.5779	17.6663	18.083	18.0017	0.0328037	0.710572	0.826841
Smarcd2	32.0683	32.8706	33.2049	27.6395	25.5615	28.2296	-0.265142	0.00548519	0.0256938
Usp9x	9.24516	8.51412	8.35637	6.87444	8.71518	6.86913	-0.212624	0.088268	0.207385
Tmem87b	13.5442	13.7023	14.1956	15.2615	15.4042	13.4422	0.094671	0.35534	0.541019
Ski	20.0873	20.3841	21.1506	23.2555	24.7547	19.7958	0.142838	0.21434	0.387257
Etv3	13.2472	11.59	11.8315	10.4188	11.3434	10.2537	-0.190888	0.0673535	0.169575
Gls	7.8036	7.41585	8.1551	8.8563	9.32732	8.5579	0.198324	0.0404824	0.116997
Dram2	31.7499	30.9032	31.0432	23.4431	27.9318	29.9987	-0.199439	0.085125	0.201922
Rbck1	26.1651	27.945	26.9101	23.439	24.3169	25.7798	-0.135444	0.152061	0.30467
Sympk	11.0781	12.037	11.4667	9.66011	8.98961	10.1494	-0.259597	0.00944664	0.0391411
Cdipt	41.8459	43.268	47.4389	43.5206	42.9518	41.6579	-0.0449705	0.652216	0.787795
Aff1	12.4458	12.2725	13.2214	14.1668	14.0384	11.7953	0.0810357	0.470682	0.648864
Hprt	85.6392	86.2928	88.3244	70.6651	81.8222	89.8913	-0.0988715	0.387909	0.572289
Tspan13	54.5807	53.8036	46.0015	39.212	41.9828	42.2873	-0.316993	0.003407	0.0178524
Cyba	87.1572	98.5035	85.0715	81.6594	101.896	115.938	0.149828	0.288934	0.472508
Cggbp1	30.4996	27.8776	27.5779	19.1283	22.8914	21.5758	-0.430013	8.1287e-05	0.000859209
Ptprk	9.10472	9.84011	8.36968	7.34676	8.36445	8.80712	-0.151003	0.188403	0.354738
Bmpr1a	17.2298	18.1702	19.1465	18.0307	19.0602	17.6098	0.00832586	0.932664	0.963742
Rpl17-ps3	181.427	167.761	193.433	152.501	203.029	176.586	-0.0243364	0.8512	0.917385
Mob1b	7.58136	7.54999	8.27574	6.88267	7.36911	6.8848	-0.143156	0.144799	0.294765
Nmt1	23.4734	25.3103	24.6278	20.5063	18.7952	23.0508	-0.231525	0.0367478	0.108189
Rab22a	17.73	16.4565	17.3119	13.6846	15.2203	14.2231	-0.251481	0.00956364	0.0395155
Ap2s1	63.8798	71.7346	71.3276	58.1462	67.4634	71.9091	-0.063375	0.589193	0.742435
Lamc1	11.4514	10.4018	12.3273	18.7073	20.7999	15.6315	0.694299	1.73959e-07	4.601e-06
Lta4h	18.5286	19.6749	18.5602	16.554	16.8491	18.3834	-0.127917	0.187652	0.353936
Mcfd2	44.5953	47.0896	48.559	35.9963	38.1534	38.0601	-0.317614	0.000829976	0.00568748
Tsc22d4	12.4869	12.9359	13.3984	14.106	16.8214	14.7226	0.238113	0.0282631	0.0893733
Dync1i2	13.5257	13.2857	14.4905	12.3671	12.7317	13.5951	-0.0904353	0.354692	0.54031
Kmt2c	6.55206	5.83518	5.78713	6.19842	6.73123	4.88281	-0.0235484	0.863285	0.925413
Stard7	23.3053	21.5327	20.9404	17.7135	18.3424	21.1656	-0.196774	0.073404	0.180768
Gcc2	13.4836	13.6379	13.3478	12.0187	10.1092	10.4802	-0.306715	0.00400864	0.0201507
Vamp3	41.3372	42.4898	42.6504	30.4393	38.0853	38.5766	-0.235901	0.0458116	0.128968
Fh1	35.2703	35.1772	35.8488	23.959	29.5572	30.9583	-0.327605	0.00596352	0.0274291
Stap2	37.6842	38.2879	42.0298	48.4175	43.1413	39.6559	0.157591	0.175033	0.337294
Lzts3	26.8669	26.131	25.3137	23.4804	22.1179	25.4998	-0.135015	0.180036	0.34429
Syk	13.4585	13.5111	13.3615	11.0917	9.48882	10.547	-0.36917	0.000305192	0.00255283
Ncoa7	10.4789	10.5573	12.6904	9.96006	13.4306	11.1952	0.0400082	0.774091	0.868504
Hnrnph2	24.312	25.7258	25.0646	23.2913	24.9545	24.8938	-0.0336868	0.71798	0.831818
Man2a1	15.7196	15.5354	16.6641	15.817	16.7522	14.4686	-0.0222649	0.829609	0.904566
Tom1l2	11.144	10.5521	11.7761	16.0619	16.3621	13.2722	0.453696	0.000135809	0.00131664
[truncated: 52,534 more rows]
