# Supplementary material for: IL‐36γ and IL‐36Ra Reciprocally Regulate Colon Inflammation and Tumorigenesis by Modulating the Cell–Matrix Adhesion Network and Wnt Signaling
Source: Adv Sci (Weinh). 2022 Feb 4;9(10):2103035. doi: 10.1002/advs.202103035 (PMC8981487; doi:10.1002/advs.202103035)
Supplement: Supplementary file 5 — Supporting Table 4 [file ADVS-9-2103035-s001.xlsx]

## Sheet: sheet1
Supplymentary Table 4 Gene sets for GSEA analysis
ECM-receptor interaction	Focal adhesion	Chemokine signaling pathway	Cytokine-cytokine receptor interaction	Wnt signaling
Col1A1	Col1A1	Cxcl1	Ccl1	Nkd2
Col1A2	Col1A2	Cxcl2	Ccl25	Tgfbr3
Col2A1	Col2A1	Cxcl3	Ccl19	Porcn
Col4A2	Col4A2	Cxcl5	Ccl21	Wnt11
Col4A4	Col4A4	Cxcl6	Ccl3	Nkd1
Col4A6	Col4A6	Ppbp	Ccl3L1	Nfatc4
Col4A1	Col4A1	Cxcl8	Ccl3L3	Prickle2
Col4A5	Col4A5	Cxcl9	Ccl4	Prickle1
Col4A3	Col4A3	Cxcl10	Ccl4L2	Daam2
Col6A1	Col6A1	Cxcl11	Ccl4L1	Plcb1
Col6A2	Col6A2	Cxcl12	Ccl17	Prkcb
Col6A3	Col6A3	Cxcl13	Ccl22	Serpinf1
Col6A6	Col6A6	Cxcl16	Ccl5	Dkk2
Col6A5	Col6A5	Pf4	Ccl8	Sox17
Col9A1	Col9A1	Pf4V1	Ccl14	Sfrp5
Col9A2	Col9A2	Cxcl14	Ccl16	Ets1
Col9A3	Col9A3	Xcl1	Ccl15	Sfrp1
Lama1	Lama1	Xcl2	Ccl23	Fzd8
Lama2	Lama2	Cx3Cl1	Ccl13	Ctnna2
Lama3	Lama3	Ccl1	Ccl7	Sfrp2
Lama5	Lama5	Ccl2	Ccl2	Fzd6
Lama4	Lama4	Ccl3	Ccl11	Plcb4
Lamb1	Lamb1	Ccl3L1	Ccl24	Fzd4
Lamb2	Lamb2	Ccl3L3	Ccl26	Fzd2
Lamb3	Lamb3	Ccl4	Ccl27	Myct1
Lamb4	Lamb4	Ccl4L2	Ccl28	Rac2
Lamc1	Lamc1	Ccl4L1	Ccl18	Jun
Lamc2	Lamc2	Ccl5	Ccl20	Tgfbr1
Lamc3	Lamc3	Ccl7	Cxcl1	Prkcg
Chad	Chad	Ccl8	Cxcl2	Tgfbr2
Reln	Reln	Ccl11	Cxcl3	Prkacb
Thbs1	Thbs1	Ccl13	Cxcl5	Sfrp4
Comp	Comp	Ccl14	Cxcl6	Invs
Thbs2	Thbs2	Ccl15	Cxcl8	Dvl2
Thbs3	Thbs3	Ccl23	Ppbp	Btrc
Thbs4	Thbs4	Ccl16	Pf4	Nfatc1
Fn1	Fn1	Ccl17	Pf4V1	Frat1
Spp1	Spp1	Ccl18	Cxcl9	Lrig2
Vtn	Vtn	Ccl19	Cxcl10	Ets2
Tnc	Tnc	Ccl20	Cxcl11	Prkaca
Tnn	Tnn	Ccl21	Cxcl13	Plcb2
Tnr	Tnr	Ccl22	Cxcl12	Fzd1
Tnxb	Tnxb	Ccl24	Cxcl16	Daam1
Npnt	Vwf	Ccl25	Cxcl14	Mapk8
Fras1	Ibsp	Ccl26	Cxcl17	Dvl1
Frem2	Itga1	Ccl27	Xcl1	Mycbpap
Frem1	Itga2	Ccl28	Xcl2	Cul1
Dspp	Itga2B	Cxcr2	Cx3Cl1	Frat2
Vwf	Itga3	Cxcr1	Il2	Ctnnd1
Ibsp	Itga4	Cxcr3	Il4	Lrig1
Dmp1	Itga5	Cxcr4	Il7	Fzd5
Agrn	Itga6	Cxcr5	Il9	Fzd3
Hspg2	Itga7	Cxcr6	Il15	Fosl1
Itga1	Itga8	Xcr1	Il21	Vangl1
Itga2	Itga9	Cx3Cr1	Tslp	Mycbp2
Itga2B	Itga10	Ccr8	Il3	Mapk9
Itga3	Itga11	Ccr6	Il5	Tcf7
Itga4	Itgav	Ccr9	Csf2	Ctnnbip1
Itga5	Itgb1	Ccr4	Il13	Nlk
Itga6	Itgb3	Ccr7	Epo	Ctnnb1
Itga7	Itgb4	Ccr2	Gh1	Chd8
Itga8	Itgb5	Ccr5	Gh2	Fbxw11
Itga9	Itgb6	Ccr1	Csh1	Ccnd3
Itga10	Itgb7	Ccr3	Csh2	Prkca
Itga11	Itgb8	Ccr10	Prl	Crebbp
Itgav	Pdgfa	Jak2	Thpo	Smad3
Itgb1	Pdgfb	Jak3	Csf3	Plcb3
Itgb3	Pdgfc	Stat1	Lep	Lrp6
Itgb4	Pdgfd	Stat2	Il6	Axin1
Itgb5	Egf	Stat3	Il11	Ep300
Itgb6	Igf1	Stat5B	Il12A	Lrig3
Itgb7	Vegfa	Gnai1	Il12B	Wnt4
Itgb8	Vegfb	Gnai3	Il23A	Fzd7
Cd44	Pgf	Gnai2	Il27	Rock2
Sdc1	Vegfc	Adcy1	Ebi3	Senp2
Sdc4	Vegfd	Adcy2	Il31	Ctbp1
Sv2C	Hgf	Adcy3	Clcf1	Cd44
Sv2B	Pdgfra	Adcy4	Cntf	Dvl3
Sv2A	Pdgfrb	Adcy5	Ctf1	Rhoa
Cd36	Igf1R	Adcy6	Lif	Ctnnbl1
Gp5	Kdr	Adcy7	Osm	Wif1
Gp1Ba	Egfr	Adcy8	Il10	Ascl2
Gp1Bb	Flt1	Adcy9	Il19	Rbx1
Gp9	Flt4	Prkaca	Il20	Mycbp
Gp6	Met	Prkacb	Il24	Rac1
Dag1	Erbb2	Prkacg	Il22	Nfatc3
Cd47	Src	Lyn	Il26	Trp53
Hmmr	Arhgap35	Hck	Ifnl2
	Arhgap5	Fgr	Ifnl3
	Rhoa	Src	Ifnl1
	Diaph1	Shc1	Ifna1
	Rock1	Shc2	Ifna2
	Rock2	Shc3	Ifna4
	Myl2	Shc4	Ifna5
	Myl5	Grb2	Ifna6
	Myl7	Sos1	Ifna7
	Myl9	Sos2	Ifna8
	Myl10	Hras	Ifna10
	Myl12B	Kras	Ifna13
	Myl12A	Nras	Ifna14
	Mylpf	Raf1	Ifna16
	Ppp1Ca	Braf	Ifna17
	Ppp1Cb	Map2K1	Ifna21
	Ppp1Cc	Mapk1	Ifnb1
	Ppp1R12A	Mapk3	Ifnw1
	Ppp1R12B	Pik3Ca	Ifnk
	Ppp1R12C	Pik3Cd	Ifne
	Mylk	Pik3Cb	Ifng
	Mylk2	Pik3R1	Il1A
	Mylk3	Pik3R2	Il1B
	Mylk4	Pik3R3	Il1Rn
	Pip5K1C	Pik3Cg	Il36Rn
	Pip5K1A	Pik3R5	Il36A
	Pip5K1B	Pik3R6	Il36B
	Actg1	Prkcz	Il36G
	Actb	Akt1	Il1F10
	Rasgrf1	Akt2	Il37
	Capn2	Akt3	Il18
	Actn1	Foxo3	Il33
	Actn4	Chuk	Il17A
	Tln1	Ikbkb	Il17F
	Tln2	Ikbkg	Il17B
	Flna	Nfkbia	Il17C
	Flnc	Nfkbib	Il17D
	Flnb	Nfkb1	Il25
	Pxn	Rela	Il16
	Ilk	Bad	Il32
	Zyx	Gsk3A	Il34
	Vasp	Gsk3B	Csf1
	Vcl	Itk	Tnf
	Parvb	Vav3	Lta
	Parva	Vav1	Ltb
	Parvg	Vav2	Tnfsf14
	Pdpk1	Rac1	Faslg
	Akt1	Rac2	Tnfsf15
	Akt2	Rac3	Tnfsf10
	Akt3	Pak1	Eda
	Gsk3B	Cdc42	Ngf
	Ctnnb1	Was	Tnfsf11
	Prkca	Rhoa	Tnfsf12
	Prkcb	Rock1	Cd70
	Prkcg	Rock2	Tnfsf8
	Ptk2	Gnb1	Cd40Lg
	Pik3Ca	Gnb2	Tnfsf9
	Pik3Cd	Gnb3	Tnfsf4
	Pik3Cb	Gnb4	Tnfsf18
	Pik3R1	Gnb5	Tnfsf13
	Pik3R2	Gng2	Tnfsf13B
	Pik3R3	Gng3	Tgfb1
	Pten	Gng4	Tgfb2
	Vav3	Gng5	Tgfb3
	Vav1	Gng7	Gdf15
	Vav2	Gng8	Gdf2
	Rac1	Gng10	Bmp10
	Rac2	Gng11	Inha
	Rac3	Gng12	Bmp3
	Pak1	Gng13	Gdf10
	Pak2	Gngt1	Gdf11
	Pak3	Gngt2	Mstn
	Pak4	Prex1	Inhba
	Pak5	Elmo1	Inhbb
	Pak6	Dock2	Gdf1
	Bub1B-Pak6	Ptk2	Gdf3
	Cdc42	Pxn	Nodal
	Bcar1	Bcar1	Gdf9
	Crk	Crk	Inhbc
	Crkl	Crkl	Inhbe
	Dock1	Ptk2B	Amh
	Rapgef1	Gnaq	Bmp2
	Rap1A	Plcb1	Bmp4
	Rap1B	Plcb2	Gdf5
	Mapk8	Plcb3	Gdf6
	Mapk10	Plcb4	Gdf7
	Mapk9	Plcg1	Bmp15
	Jun	Plcg2	Bmp5
	Braf	Rasgrp2	Bmp6
	Cav1	Rap1A	Bmp7
	Cav2	Rap1B	Bmp8B
	Cav3	Pard3	Bmp8A
	Fyn	Tiam1	Ccr8
	Shc1	Prkcb	Ccr9
	Shc2	Prkcd	Ackr4
	Shc3	Ncf1	Ccr7
	Shc4	Grk7	Ccr4
	Grb2	Grk1	Ccr5
	Sos1	Grk2	Ccr3
	Sos2	Grk3	Ccr2
	Hras	Grk4	Ccr1
	Raf1	Grk5	Ccr10
	Map2K1	Grk6	Ccr6
	Mapk1	Arrb1	Cxcr1
	Mapk3	Arrb2	Cxcr2
	Elk1		Cxcr3
	Ccnd1		Cxcr5
	Ccnd2		Cxcr4
	Ccnd3		Ackr3
	Birc2		Cxcr6
	Birc3		Xcr1
	Xiap		Cx3Cr1
	Bad		Il2Ra
	Bcl2		Il2Rb
			Il2Rg
			Il4R
			Il7R
			Il9R
			Il15Ra
			Il21R
			Crlf2
			Il3Ra
			Csf2Rb
			Il5Ra
			Csf2Ra
			Il13Ra1
			Il13Ra2
			Epor
			Ghr
			Prlr
			Mpl
			Csf3R
			Lepr
			Il6R
			Il6St
			Il11Ra
			Il12Rb1
			Il12Rb2
			Il23R
			Il27Ra
			Il31Ra
			Cntfr
			Lifr
			Osmr
			Il10Ra
			Il10Rb
			Il20Ra
			Il20Rb
			Il22Ra1
			Ifnlr1
			Ifnar1
			Ifnar2
			Ifngr1
			Ifngr2
			Il1R1
			Il1Rap
			Il1R2
			Il1Rl2
			Il18R1
			Il18Rap
			Il1Rl1
			Il17Ra
			Il17Rc
			Il17Rb
			Il17Re
			Cd4
			Csf1R
			Tnfrsf1A
			Tnfrsf1B
			Ltbr
			Tnfrsf14
			Tnfrsf6B
			Fas
			Tnfrsf25
			Tnfrsf10A
			Tnfrsf10B
			Tnfrsf10C
			Tnfrsf10D
			Tnfrsf21
			Edar
			Eda2R
			Ngfr
			Tnfrsf11B
			Tnfrsf11A
			Tnfrsf12A
			Cd27
			Tnfrsf8
			Cd40
			Tnfrsf9
			Tnfrsf4
			Tnfrsf18
			Tnfrsf17
			Tnfrsf13B
			Tnfrsf13C
			Tnfrsf19
			Relt
			Tgfbr1
			Tgfbr2
			Acvrl1
			Acvr2A
			Bmpr2
			Acvr2B
			Acvr1B
			Acvr1C
			Acvr1
			Amhr2
			Bmpr1A
			Bmpr1B
