# Supplementary material for: IL‐36γ and IL‐36Ra Reciprocally Regulate Colon Inflammation and Tumorigenesis by Modulating the Cell–Matrix Adhesion Network and Wnt Signaling
Source: Adv Sci (Weinh). 2022 Feb 4;9(10):2103035. doi: 10.1002/advs.202103035 (PMC8981487; doi:10.1002/advs.202103035)
Supplement: Supplementary file 6 — Supporting Table 5 [file ADVS-9-2103035-s002.xls]

## Sheet: 9KO VS 9WT
Supplementary Table 5 RNA-seq results of colon tumors.
RNA-seq results of colon tumors from Il1f9 WT and Il1f9 KO mice induced with AOM/DSS.
gene_name	C9WTA_fpkm	C9WTB_fpkm	C9KOA_fpkm	C9KOB_fpkm	C9KOvsC9WT_log2FoldChange	C9KOvsC9WT_pvalue	C9KOvsC9WT_padj
mt-Co1	6589.93	10228.7	10532.8	9214.17	0.231565	0.40338	0.999742
Krt8	4308.68	3379.11	4795.43	5067.89	0.359506	0.116002	0.999742
Eef1a1	3270	2949.15	2735.7	2978.91	-0.122062	0.557101	0.999742
Lypd8	3765.49	3449.24	5003.71	3581.52	0.250909	0.315993	0.999742
mt-Cytb	2816.33	4593.08	4105.33	3217.23	-0.0170151	0.954557	0.999742
Krt19	1720.25	1520.36	2267.29	2266.19	0.484351	0.0190828	0.617254
Hspa8	869.784	879.401	692.803	564.578	-0.476263	0.0305365	0.758364
S100a6	2457.79	2013.2	2182.08	2627.4	0.105292	0.652775	0.999742
mt-Nd1	2311.52	3646.34	3634.14	2876.14	0.127918	0.65955	0.999742
Tpt1	1204.37	1273.62	1128.29	1369.53	0.0114955	0.958252	0.999742
Actb	1245.73	954.608	946.35	1250.96	-0.00198347	0.99391	0.999742
Anxa2	851.78	655.535	777.256	812.253	0.0766057	0.741805	0.999742
Tmsb4x	2033.7	2161.62	1776.93	2113.49	-0.108858	0.614861	0.999742
Actg1	1269.79	839.199	953.807	1074.98	-0.0559257	0.83627	0.999742
Rpl41	2561.38	2162.1	1814.8	2641.77	-0.0839147	0.752478	0.999742
Rps14	2050.25	1876.76	1539.08	2221.37	-0.062527	0.808395	0.999742
Pkm	565.808	458.336	500.34	542.064	0.025502	0.909455	0.999742
Rplp0	1686.16	1486.54	1410.44	1605.04	-0.0733208	0.734038	0.999742
Rps3	582.987	561.965	484.532	586.594	-0.096156	0.659698	0.999742
Eef2	744.636	663.126	752.591	714.033	0.059099	0.775656	0.999742
Lgals4	926.916	774.401	1216.37	1088.64	0.438127	0.047982	0.921263
Lgals3	1023.04	774.557	1246.88	1640.91	0.6839	0.00884201	0.437267
Anxa1	909.113	795.988	703.494	903.534	-0.0854572	0.717872	0.999742
Epcam	1024	1009.28	1169.61	932.175	0.0478044	0.831557	0.999742
Hsp90ab1	799.975	705.478	637.635	579.722	-0.306442	0.148478	0.999742
H2-K1	653.615	281.15	516.379	1675.12	1.22924	0.204321	0.999742
Rpl7	734.325	800.488	711.873	740.242	-0.0799101	0.694437	0.999742
H2-D1	753.215	355.769	592.699	1381.93	0.832339	0.282485	0.999742
Ldha	652.624	547.796	471.001	535.083	-0.254782	0.252725	0.999742
Fth1	2553.86	2091.48	1630.42	2105.38	-0.31436	0.200992	0.999742
Rpsa	576.917	552.761	469.366	640.032	-0.0261314	0.914439	0.999742
Ptma	1206.07	1227.48	969.355	1221.26	-0.151722	0.501555	0.999742
Rpl4	831.03	850.924	781.007	886.154	-0.0127443	0.951098	0.999742
Rack1	346.789	319.526	268.401	324.65	-0.168044	0.447088	0.999742
Cldn4	1233.78	762.127	751.766	792.545	-0.370074	0.192153	0.999742
Rps24	267.062	265.295	197.697	288.82	-0.129904	0.6153	0.999742
Atp5b	396.796	326.231	385.219	380.904	0.0835343	0.70284	0.999742
Lyz1	823.022	779.748	2730.91	659.383	1.08084	0.220581	0.999742
Calm1	340.473	301.858	331.532	354.6	0.095177	0.649181	0.999742
Dmbt1	181.998	267.372	334.057	97.6975	-0.0577001	0.946269	0.999742
H3f3b	532.493	494.467	402.982	485.436	-0.209065	0.341642	0.999742
Plac8	840.811	696.174	1090.11	968.629	0.421666	0.0599415	0.98918
Rplp1	2825.69	2782.13	2386.81	3322.66	0.0259185	0.916593	0.999742
Rpl5	359.534	375.581	292.347	383.331	-0.121633	0.604601	0.999742
Muc13	399.852	390.326	614.365	397.835	0.357242	0.189	0.999742
Eif4g2	134.266	153.334	117.157	129.423	-0.222012	0.299069	0.999742
Prdx1	483.79	462.329	434.601	408.304	-0.16665	0.409311	0.999742
mt-Nd4	740.218	1250.05	1104.64	834.729	-0.0373939	0.904248	0.999742
Krt18	1003.75	713.816	1029.48	1018.2	0.253638	0.309878	0.999742
Ceacam1	231.024	206.825	298.482	193.386	0.167838	0.541711	0.999742
Ppia	336.343	469.188	420.46	287.584	-0.186114	0.519806	0.999742
Gpx2	424.958	338.137	585.468	310.396	0.231418	0.483527	0.999742
Rps9	591.169	494.393	420.356	604.026	-0.0836799	0.751875	0.999742
Lamp2	146.959	161.531	139.883	105.605	-0.329578	0.169288	0.999742
Rps7	640.324	740.717	572.564	668.12	-0.154626	0.486471	0.999742
Hspa5	410.557	382.518	263.597	189.356	-0.808097	0.00118137	0.14196
mt-Nd5	559.488	879.734	818.491	571.766	-0.0499532	0.870706	0.999742
Dstn	718.132	662.811	706.093	608.85	-0.0706519	0.741604	0.999742
Cdh1	313.03	281.968	249.445	265.12	-0.209528	0.311599	0.999742
B2m	1196.63	442.35	800.83	3458.36	1.37778	0.218018	0.999742
Pglyrp1	821.584	601.599	701.363	593.874	-0.135895	0.590809	0.999742
Eno1	251.755	195.624	230.587	243.151	0.0826042	0.721191	0.999742
Ubb	831.316	636.323	758.317	730.825	0.0209958	0.928513	0.999742
Pabpc1	221.095	221.171	156.847	153.625	-0.510452	0.010256	0.472886
Ly6a	955.301	679.435	1081.31	1396.46	0.600004	0.0262699	0.709453
Rpl19	1349.26	1154.56	1001.39	1301.08	-0.120937	0.616795	0.999742
Ctnnb1	260.802	255.784	242.103	183.954	-0.277965	0.237315	0.999742
Rpl3	419.299	392.431	307.28	421.429	-0.15565	0.526425	0.999742
Rps2	742.239	602.492	563.963	731.883	-0.0534117	0.829697	0.999742
Rpl11	473.373	413.165	373.545	514.342	0.00220459	0.993004	0.999742
Rps3a1	1186.2	1261.81	1078.35	1360.1	-0.00564989	0.980215	0.999742
Cxcl5	952.617	757.769	353.167	486.169	-1.02699	8.93629e-05	0.0286872
Rpl15	496.712	492.387	420.904	507.393	-0.0915262	0.674035	0.999742
Aldoa	439.502	359.827	387.179	438.194	0.0462695	0.838364	0.999742
Myl6	336.913	330.454	395.456	416.883	0.283604	0.15722	0.999742
Rps18	470.363	466.489	405.599	535.108	0.00592641	0.979938	0.999742
Rpl12	334.509	345.909	263.707	354.321	-0.138745	0.563251	0.999742
S100a10	947.108	810.393	864.353	1217.94	0.24466	0.343465	0.999742
Rps6	741.01	726.428	625.28	828.59	-0.0133958	0.954883	0.999742
Cfl1	521.317	457.663	449.286	511.586	-0.0269254	0.901292	0.999742
Rpl34	402.394	458.166	387.565	463.12	-0.0166563	0.94071	0.999742
mt-Nd2	905.514	1374.03	1221.51	805.998	-0.169052	0.585356	0.999742
Krt7	159.318	122.664	154.745	184.497	0.26673	0.274621	0.999742
Rpl10	520.195	553.558	449.343	590.089	-0.0468666	0.842758	0.999742
Rpl13	391.28	395.414	385.316	497.207	0.165833	0.47292	0.999742
Atp5a1	334.813	301.129	365.071	346.752	0.162632	0.431832	0.999742
Rpl27a	377.741	372.114	320.825	441.873	0.0245043	0.920445	0.999742
Clca4b	341.123	344.558	440.145	270.903	0.052404	0.85375	0.999742
Ly6e	311.953	230.729	244.682	314.239	0.042554	0.870981	0.999742
Rps5	610.252	576.036	537.355	659.879	0.0132587	0.95252	0.999742
Pigr	315.82	229.57	301.911	173.87	-0.196988	0.540319	0.999742
Tmsb10	846.87	666.484	568.307	1082.78	0.125678	0.706479	0.999742
Flnb	104.127	117.602	127.319	88.3599	-0.0399184	0.878128	0.999742
Rpl10a	436.441	389.047	371.956	452.364	-0.00203299	0.992803	0.999742
Bsg	615.04	496.079	627.261	461.436	-0.0294046	0.909264	0.999742
Clca3b	368.083	282.576	393.529	144.305	-0.27474	0.509515	0.999742
Rpl8	751.084	663.19	634.086	838.727	0.058524	0.809103	0.999742
Rps23	782.609	705.118	670.632	895.324	0.0739436	0.760422	0.999742
Eif5a	422.686	393.258	363.788	439.893	-0.0218382	0.921232	0.999742
Eif4a1	241.513	237.865	173.589	224.941	-0.266473	0.251023	0.999742
Rpl26	573.589	705.174	591.899	761.054	0.081354	0.741526	0.999742
Ybx1	412.834	348.283	365.815	379.344	-0.030556	0.887281	0.999742
mt-Rnr2	510.504	736.784	630.385	516.686	-0.120861	0.652194	0.999742
Pdia3	327.533	319.515	256.525	304.649	-0.20542	0.340575	0.999742
Ddx5	179.865	168.876	144.186	148.327	-0.25365	0.208839	0.999742
S100a11	2075.13	1671.62	1684.46	1830.81	-0.0919898	0.684556	0.999742
Lyz2	771.313	670.099	620.472	753.262	-0.0693671	0.76101	0.999742
Rpl9	339.225	291.144	246.116	316.234	-0.164715	0.491762	0.999742
P4hb	385.523	328.617	285.929	273.067	-0.35336	0.0992537	0.999742
Plat	283.162	158.656	91.4686	51.504	-1.62771	8.49174e-06	0.00535105
Cd24a	397.116	385.863	363.479	261.279	-0.32568	0.189093	0.999742
Lamc2	117.169	122.826	98.679	110.803	-0.196178	0.345834	0.999742
Actn4	156.318	129.46	172.432	133.554	0.0985847	0.687323	0.999742
S100a9	3354.82	1397.74	734.024	1466.23	-1.11104	0.145746	0.999742
Ifit1bl1	323.02	132.781	252.904	880.747	1.3145	0.18886	0.999742
Rps4x	548.418	565.959	489.499	595.543	-0.0384856	0.861186	0.999742
Rhob	531.239	389.022	286.943	321.947	-0.595844	0.0163896	0.576143
Rpl18	228.191	193.543	200.002	258.846	0.1217	0.615572	0.999742
Rps25	338.539	336.377	279.892	358.93	-0.0792867	0.730251	0.999742
Rpl32	923.337	895.201	784.077	1067.57	0.0260397	0.914754	0.999742
Rps26	559.718	565.626	532.18	625.13	0.040412	0.849935	0.999742
Chchd2	367.44	391.665	362.207	403.703	0.0128712	0.950724	0.999742
Rpl39	680.104	688.286	449.664	585.906	-0.40205	0.085	0.999742
Ezr	281.321	187.715	329.675	254.071	0.315658	0.265887	0.999742
S100a14	536.898	426.21	476.906	550.546	0.0933202	0.691221	0.999742
Pgk1	447.353	362.75	343.719	371.077	-0.180558	0.422008	0.999742
Spint2	201.986	154.968	224.479	170.982	0.147805	0.568916	0.999742
Txnrd1	147.472	111.505	131.503	91.4786	-0.215899	0.437613	0.999742
Rps15	1450.42	1190.54	1212.47	1529.74	0.054293	0.822643	0.999742
Apoe	389.701	368.057	363.142	461.914	0.122763	0.59313	0.999742
Rpl6	265.138	281.586	230.789	293.156	-0.0613976	0.789151	0.999742
Slc25a5	489.998	430.174	552.375	557.425	0.270338	0.19581	0.999742
Calr	354.399	270.117	273.77	256.785	-0.235221	0.319997	0.999742
Rps8	508.589	487.867	410.326	506.576	-0.120031	0.590854	0.999742
Pfn1	345.471	310.939	338.827	379.545	0.130148	0.540533	0.999742
Rpl18a	434.02	475.729	416.258	568.439	0.114212	0.643361	0.999742
Sdc1	256.058	225.286	208.166	175.339	-0.327817	0.141854	0.999742
Rps16	711.784	585.206	546.082	749.986	-0.00100848	0.996879	0.999742
Marcksl1	624.01	550.582	364.957	486.3	-0.46448	0.0570343	0.970136
Serpinb1a	337.539	318.729	325.372	428.456	0.199961	0.398868	0.999742
Ahnak	35.6609	39.2033	54.2178	46.0223	0.4211	0.05402	0.945528
Cldn7	471.714	344.456	422.663	430.905	0.0646579	0.791398	0.999742
Gpx1	594.962	480.746	641.892	530.666	0.124385	0.601314	0.999742
S100a16	508.813	418.522	466.59	601.574	0.203991	0.406576	0.999742
Hnrnpa2b1	123.698	134.081	107.063	119.892	-0.18374	0.382248	0.999742
Tpi1	295.263	276.998	276.782	292.572	-0.00734012	0.971228	0.999742
Rpl31	448.014	511.633	370.66	527.943	-0.0948228	0.714275	0.999742
Rps12	373.873	384.374	296.512	464.618	0.00547967	0.984166	0.999742
Krt20	457.951	319.255	438.311	391.636	0.0947437	0.714519	0.999742
Lmna	113.148	90.7204	168.06	153.26	0.656397	0.00403369	0.283932
Cd9	403.763	333.054	440.256	307.622	0.021503	0.935556	0.999742
Txn1	730.117	634.527	674.927	827.285	0.138581	0.546677	0.999742
Akr1a1	293.541	251.893	274.316	270.715	-0.00105339	0.996047	0.999742
Rps27a	465.946	263.346	489.597	307.881	0.128965	0.709516	0.999742
App	56.3463	53.6255	67.6348	51.7287	0.118225	0.615357	0.999742
Rps20	179.281	180.87	144.921	223.162	0.0314362	0.907926	0.999742
Sat1	253.302	242.122	304.847	271.224	0.217586	0.296646	0.999742
Tpm1	116.977	105.411	110.309	120.979	0.0566213	0.787915	0.999742
Tnfrsf11b	330.301	305.602	228.954	174.9	-0.654973	0.00571341	0.350932
Rps19	158.079	144.545	120.646	197.006	0.0699301	0.808103	0.999742
Calm2	466.819	522.218	506.298	482.117	-0.000921836	0.996466	0.999742
Myh9	57.83	53.6278	66.0213	47.2105	0.0227798	0.927735	0.999742
Clic1	439.282	365.686	371.57	436.597	0.00574033	0.980034	0.999742
Fau	924.163	756.676	774.682	1081.82	0.143427	0.583937	0.999742
Atp1a1	141.281	145.286	192.903	151.16	0.263792	0.250632	0.999742
Ftl1	582.533	488.026	563.442	509.863	0.00371062	0.986626	0.999742
Junb	408.884	283.989	258.828	288.861	-0.33921	0.19167	0.999742
Rpl17	958.542	766.509	821.305	1095.07	0.15176	0.553441	0.999742
Mmp7	869.856	724.694	592.12	444.563	-0.62117	0.0131047	0.528187
Emp1	103.95	78.3835	132.596	160.033	0.682526	0.00638136	0.371097
Ywhaz	169.201	173.376	162.95	164.218	-0.0664019	0.739882	0.999742
Cxcl2	728.217	235.833	199.665	171.623	-1.37656	0.00173261	0.175468
Cdh17	148.888	135.136	169.906	147.298	0.159403	0.460473	0.999742
Crip1	272.011	173.219	362.316	374.662	0.727112	0.00863685	0.430931
Tspo	622.127	536.364	613.886	774.792	0.261485	0.268421	0.999742
Rbm3	123.819	151.729	96.6972	193.382	0.0741399	0.828658	0.999742
Scd2	99.9955	124.36	143.038	120.593	0.232711	0.325074	0.999742
Rps27	806.294	719.782	444.085	552.723	-0.614423	0.00755741	0.401818
Rps15a	106.179	110.598	89.353	113.478	-0.095931	0.675507	0.999742
Defa24	764.133	748.503	4536.64	327.993	1.68525	0.253184	0.999742
S100a8	1955.8	801.564	320.575	725.21	-1.3987	0.0889326	0.999742
Jun	255.793	233.176	181.277	147.85	-0.5711	0.0113155	0.487835
Clu	255.844	282.772	137.648	77.2418	-1.32568	1.82526e-05	0.00862638
Rpl22	186.294	240.855	198.036	265.299	0.1173	0.6544	0.999742
Sdcbp	92.5383	101.525	86.9777	94.3531	-0.0979143	0.63866	0.999742
Arf1	341.976	297.225	307.339	291.088	-0.0950783	0.654491	0.999742
Wfdc18	492.577	516.085	915.928	188.36	0.130665	0.897186	0.999742
Tubb5	216.69	205.988	135.578	211.135	-0.285806	0.299357	0.999742
Eef1b2	273.477	253.129	222.641	258.742	-0.129527	0.547758	0.999742
Rpl27	455.505	401.591	355.412	450.076	-0.0895768	0.70255	0.999742
Itgb1	154.088	186.423	144.635	136.948	-0.274156	0.214076	0.999742
Rpl14	432.798	372.865	301.809	435.177	-0.128522	0.625606	0.999742
Prdx6	135.668	129.36	149.8	113.567	-0.00907157	0.969519	0.999742
Actr3	147.89	130.523	130.363	136.127	-0.063129	0.763489	0.999742
Car1	286.776	394.64	1041.26	294.548	0.971101	0.246558	0.999742
Capns1	257.97	251.247	250.412	249.299	-0.0271831	0.892038	0.999742
Il1b	609.731	224.926	209.552	269.662	-0.800488	0.053823	0.945528
Selenof	112.969	112.911	99.8796	100.178	-0.175142	0.380861	0.999742
Tpm3	113.307	98.6424	92.5628	99.9747	-0.138561	0.517039	0.999742
Ctsb	109.531	92.6616	105.678	98.8826	0.0168156	0.938358	0.999742
Misp	222.904	172.845	201.457	267.213	0.244013	0.347997	0.999742
Ddx3x	114.976	126.236	107.508	115.541	-0.11295	0.58701	0.999742
Ifitm3	930.27	836.12	489.64	1357.68	0.0646419	0.875825	0.999742
Rpl35	501.662	461.992	435.163	575.446	0.0686545	0.774574	0.999742
Rps11	708.291	711.047	592.349	809.41	-0.0179724	0.941363	0.999742
Cd74	294.649	143.951	281.894	1017.22	1.56655	0.10098	0.999742
Eef1g	281.499	245.765	181.177	227.934	-0.366019	0.118505	0.999742
Ctnna1	156.089	171.788	164.601	163.274	-2.3042e-05	0.99991	0.999941
mt-Rnr1	533.221	720.572	691.197	589.336	0.0304133	0.9035	0.999742
Hnrnpk	91.3592	100.026	87.1999	94.6186	-0.0739913	0.72269	0.999742
Skp1a	268.424	278.875	299.447	243.96	-0.0103064	0.963086	0.999742
Tmprss2	93.4231	66.7768	119.34	52.315	0.0996467	0.794885	0.999742
Rps17	442.257	465.933	447.492	526.283	0.100593	0.641193	0.999742
Rpl36	1772.81	1390.21	1262.8	1844.32	-0.0256981	0.926011	0.999742
Cox4i1	423.69	314.871	354.497	450.554	0.124393	0.63285	0.999742
Slc25a3	113.235	99.4012	114.436	102.871	0.0313611	0.884305	0.999742
Pgd	106.953	82.1661	99.1621	81.2362	-0.0680911	0.784158	0.999742
Npm1	206.492	272.515	170.583	236.392	-0.23512	0.386589	0.999742
Ckmt1	214.779	161.108	350.03	228.909	0.623131	0.0328469	0.778352
Tmbim6	129.355	113.037	141.285	133.148	0.179123	0.39855	0.999742
Atp1b1	187.961	161.253	280.803	134.496	0.250036	0.474737	0.999742
Ctsd	252.899	243.804	244.524	241.779	-0.0305257	0.879219	0.999742
Cystm1	218.508	186.453	229.653	180.741	0.0192354	0.935849	0.999742
Arpc5	269.52	258.043	241.043	245.878	-0.115649	0.565768	0.999742
Hsp90aa1	152.694	178.964	133.63	118.476	-0.39569	0.0735031	0.999742
Aldh1a3	161.355	165.178	75.8383	93.7462	-0.945217	2.38617e-05	0.00966628
Elf3	275.377	249.331	259.617	252.375	-0.0353798	0.863832	0.999742
Itm2b	203.743	163.497	212.502	262.449	0.371087	0.126587	0.999742
Psap	215.753	184.272	232.922	203.695	0.126293	0.570374	0.999742
Mxd1	95.5138	63.336	71.2396	94.1342	0.0581011	0.840151	0.999742
Rpl36a	290.774	371.096	318.534	387.208	0.0925755	0.705081	0.999742
Ywhae	242.368	235.822	203.7	199.905	-0.244637	0.222924	0.999742
Gbp2	181.881	28.5384	59.0924	620.71	1.69183	0.287074	0.999742
Sprr2a1	157.334	183.494	129.02	261.952	0.198022	0.564209	0.999742
Taldo1	292.563	207.229	291.41	228.376	0.0566125	0.834054	0.999742
Fn1	57.8115	58.4334	29.4517	41.7089	-0.708009	0.00507256	0.332211
Rpl37a	459.894	393.052	312.19	390.613	-0.279312	0.236933	0.999742
Rpl30	140.575	203.333	146.538	228.85	0.126347	0.681991	0.999742
Krt36	362.413	235.638	287.836	414.668	0.232275	0.446076	0.999742
Naca	79.9063	81.2805	68.8602	85.6704	-0.0608362	0.786845	0.999742
Malat1	38.3658	57.643	126.189	83.5016	1.12697	0.000261402	0.0570192
Cd44	102.59	85.3727	64.148	60.7138	-0.590092	0.00730008	0.393681
2010109I03Rik	182.305	113.198	195.557	154.341	0.243796	0.411415	0.999742
Itga6	49.0102	52.6226	80.7658	52.1617	0.387258	0.159282	0.999742
Cap1	172.534	145.511	143.962	139.562	-0.165743	0.444275	0.999742
Ube2d3	23.4682	21.3149	18.4314	22.3913	-0.133564	0.552181	0.999742
Rplp2	297.021	228.897	203.47	277.521	-0.1288	0.628586	0.999742
Anxa8	261.867	259.259	287.254	300.122	0.172657	0.391552	0.999742
Idh1	151.607	189.898	264.965	144.079	0.260322	0.423788	0.999742
Glul	175.054	182.048	155.902	111.457	-0.41757	0.0954383	0.999742
Tubb4b	265.315	213.616	242.75	274.591	0.111331	0.630084	0.999742
Mcl1	182.142	135.974	145.407	144.505	-0.133913	0.577375	0.999742
Lamb3	76.9583	71.6544	87.0334	77.9807	0.151039	0.472293	0.999742
Btf3	306.129	301.651	261.726	319.636	-0.0641048	0.772311	0.999742
Csnk1a1	50.511	50.0629	52.6931	43.4737	-0.0646517	0.768956	0.999742
Ets2	88.2324	94.0141	93.9699	78.4005	-0.080394	0.714815	0.999742
Lmo7	41.3795	38.7188	52.9551	38.7376	0.195034	0.428625	0.999742
Rtn4	76.2573	80.0749	71.5667	64.5799	-0.199466	0.337307	0.999742
Sqstm1	171.996	132.196	162.69	143.022	0.00721455	0.97607	0.999742
Serbp1	24.4885	27.6894	23.6238	25.1174	-0.0983131	0.641415	0.999742
Saa1	228.967	221.65	249.662	117.812	-0.294268	0.400221	0.999742
Dsp	41.0875	49.9894	74.0994	44.4852	0.380735	0.205031	0.999742
Lama3	46.5167	48.3911	49.9352	43.2268	-0.0267978	0.899854	0.999742
Psma7	167.631	158.39	125.989	203.963	0.0173076	0.951636	0.999742
Cnbp	156.835	173.175	146.101	185.657	0.0076172	0.973955	0.999742
Rpl28	278.957	252.075	237.543	324.757	0.0825602	0.739716	0.999742
Bzw1	123.303	135.464	118.01	120.663	-0.116628	0.57115	0.999742
Vil1	130.467	110.87	200.847	126.123	0.438115	0.127358	0.999742
Dsg2	52.9091	53.9524	78.5082	57.774	0.350843	0.149962	0.999742
Cdc42	179.104	168.374	161.946	165.308	-0.0865058	0.669928	0.999742
Chmp4b	246.449	206.574	233.714	299.966	0.23642	0.331358	0.999742
Ptp4a2	109.18	114.934	117.65	110.905	0.0282991	0.889708	0.999742
Rpl23	268.095	301.183	240.487	304.329	-0.0633717	0.786594	0.999742
St14	72.1918	57.6381	63.7374	64.6949	-0.0155845	0.94514	0.999742
Ppp1cb	46.6624	52.2142	39.7221	40.929	-0.293948	0.158301	0.999742
Eif1	252.123	234.941	201.638	246.286	-0.120839	0.589368	0.999742
Arpc1b	102.968	88.0431	100.434	92.5062	0.0145164	0.946782	0.999742
Tkt	73.0345	62.7585	64.3521	65.8646	-0.0604711	0.777132	0.999742
Lamp1	186.93	167.388	216.189	160.159	0.0870233	0.724097	0.999742
Iqgap1	31.2652	29.6607	31.2738	25.1768	-0.110067	0.626294	0.999742
Tmod3	45.8797	46.687	44.9304	36.0898	-0.192222	0.393729	0.999742
Mmp13	248.719	195.395	35.0693	241.8	-0.681732	0.566967	0.999742
Ptbp3	59.574	75.264	58.4831	63.8603	-0.140317	0.544284	0.999742
Gsto1	270.809	188.091	255.155	267.454	0.187592	0.466198	0.999742
Rps13	195.921	174.164	137.168	199.179	-0.137887	0.600103	0.999742
Hnrnpu	39.8348	47.7931	35.349	39.7957	-0.22174	0.324388	0.999742
Nedd4	42.3585	48.7991	47.7742	33.3186	-0.168815	0.519562	0.999742
Cltc	57.4996	57.5644	58.1243	49.1883	-0.100625	0.641178	0.999742
Eif2s2	65.0959	66.4916	73.5592	74.3831	0.169008	0.400485	0.999742
Rnh1	185.621	168.317	156.347	210.848	0.0530719	0.828859	0.999742
Rpl23a	525.343	525.897	526.346	606.025	0.107261	0.612748	0.999742
Ddb1	120.567	113.847	111.011	99.6052	-0.154443	0.460665	0.999742
Hnrnpab	176.535	164.156	154.181	169.028	-0.0759831	0.715718	0.999742
Stra6	110.3	95.2896	61.3384	49.2929	-0.894002	0.000136444	0.0380567
Gnai2	142.06	109.439	115.844	121.966	-0.0807091	0.731198	0.999742
Prdx5	235.364	184.846	181.887	258.418	0.0674254	0.803934	0.999742
Usmg5	1293.31	1390.11	1149.42	1519.88	-0.00761215	0.974676	0.999742
Fat1	23.2826	26.3799	46.4822	20.8906	0.43999	0.226775	0.999742
Rac1	110.485	95.9324	100.875	98.425	-0.0506045	0.81161	0.999742
H2afz	261.195	277.37	212.937	271.764	-0.152023	0.512087	0.999742
Gpa33	151.732	128.708	218.06	166.048	0.453832	0.0655704	0.999742
Serpinb6a	82.5836	72.319	87.197	93.7937	0.22458	0.292967	0.999742
Flna	58.7095	56.9494	35.7157	40.8282	-0.595504	0.00485753	0.324102
Tpm4	232.844	231.301	166.774	187.862	-0.388231	0.0632044	0.999742
Duox2	72.9877	61.3012	85.1114	63.3997	0.145242	0.564206	0.999742
Ncl	43.9778	48.313	34.7998	49.2363	-0.135178	0.59719	0.999742
Plxnb2	58.3801	48.1668	71.5915	55.4276	0.253574	0.304373	0.999742
Ran	195.883	167.481	140.594	174.904	-0.203756	0.387221	0.999742
Klf6	137.51	104.749	81.6701	84.7061	-0.542072	0.0221309	0.665257
Tpd52	64.492	57.5022	63.8618	53.4856	-0.0560171	0.802522	0.999742
Hsp90b1	122.865	144.149	88.45	85.2831	-0.620068	0.00403853	0.283932
H3f3a	132.402	123.954	128.546	121.714	-0.0347105	0.865621	0.999742
Wdr1	51.4532	48.0331	49.2239	49.8151	-0.00648823	0.974594	0.999742
Gdi2	40.3788	42.6305	39.0475	44.6227	0.0114379	0.957081	0.999742
Prdx2	176.245	152.494	94.3648	153.042	-0.410034	0.158003	0.999742
Gm26917	133.907	143.123	109.205	140.53	-0.149637	0.52252	0.999742
Anxa7	74.2452	70.8436	79.5134	68.984	0.0335033	0.87523	0.999742
Fkbp4	171.344	168.481	158.833	129.757	-0.235777	0.289213	0.999742
Hint1	461.813	474.45	452.373	616.77	0.191476	0.434317	0.999742
Ppp1ca	366.411	285.785	290.33	327.889	-0.0771495	0.745197	0.999742
Rpl37	282.461	247.031	235.551	271.615	-0.0621253	0.778784	0.999742
Rps21	675.115	561.726	374.646	540.692	-0.434255	0.104942	0.999742
Gm10123	1095.82	432.732	499.759	1552.68	0.425175	0.659822	0.999742
Fos	240.475	199.73	169.038	132.188	-0.54732	0.0250567	0.699872
Eif3h	313.852	256.958	219.872	290.312	-0.161962	0.520435	0.999742
Cyba	509.359	396.522	336.125	434.33	-0.233574	0.361037	0.999742
Cldn3	353.041	256.662	376.963	400.175	0.35011	0.157756	0.999742
Eif4g1	61.7971	65.0892	66.1275	44.8445	-0.193359	0.462832	0.999742
Nos2	171.107	46.8016	27.5514	151.814	-0.280822	0.830849	0.999742
Slfn4	120.473	55.6162	63.3043	200.548	0.583431	0.506464	0.999742
Arhgdia	200.772	188.403	180.799	197.719	-0.0400441	0.847276	0.999742
Actr2	81.7864	86.9754	80.0033	83.2121	-0.048221	0.813205	0.999742
Ywhah	121.266	117.57	108.363	118.179	-0.0762299	0.711246	0.999742
Vasp	178.455	136.163	178.402	165.57	0.12873	0.588989	0.999742
Hist1h1c	265.729	254.85	350.713	228.014	0.15276	0.575962	0.999742
Net1	93.6517	76.0824	77.0506	80.715	-0.105461	0.638451	0.999742
Tspan1	174.067	136.851	251.114	168.97	0.434157	0.121973	0.999742
Col3a1	37.2478	30.1328	34.2458	71.2303	0.646536	0.0671578	0.999742
Serp1	104.401	110.563	77.6573	71.9152	-0.523261	0.0112589	0.487835
Cd14	505.122	248.775	141.39	182.046	-1.22085	0.000502662	0.082521
Mmp10	371.641	287.795	59.3545	253.298	-1.07667	0.26004	0.999742
Klf5	72.928	84.8056	92.199	72.5415	0.062675	0.793107	0.999742
Caprin1	40.6182	47.5942	38.8009	36.6383	-0.225696	0.297379	0.999742
Sprr2a3	134.751	141.957	109.665	193.874	0.133529	0.663474	0.999742
Jup	65.0053	61.6875	74.9151	59.0368	0.0803776	0.727417	0.999742
Rpl35a	119.191	112.964	104.548	137.954	0.0629303	0.792094	0.999742
Rpl29	356.582	346.829	353.946	426.131	0.14926	0.497228	0.999742
Vmp1	98.171	126.244	93.7035	112.575	-0.121602	0.619855	0.999742
Saa3	220.189	60.7151	35.8269	327.613	0.371629	0.80351	0.999742
mt-Nd6	669.802	1106.21	760.16	634.38	-0.3489	0.241142	0.999742
Aplp2	76.2447	74.5282	77.863	51.0205	-0.22632	0.403603	0.999742
Rab1a	112.389	111.655	108.237	99.7539	-0.107267	0.600874	0.999742
Cd63	117.385	106.939	112.375	109.071	-0.0186133	0.928257	0.999742
Ddit4	250.431	234.58	186.656	259.88	-0.119223	0.634737	0.999742
Lgals3bp	141.979	96.7046	153.993	184.382	0.503578	0.0634123	0.999742
Ppp2ca	55.2083	54.2374	54.3621	54.4295	-0.00864421	0.965762	0.999742
Gnb1	99.9253	93.1737	97.988	92.0208	-0.0232642	0.910226	0.999742
Tagln2	191.084	179.577	192.942	220.195	0.156539	0.462566	0.999742
Capg	163.507	133.2	168.503	180.551	0.234448	0.297918	0.999742
Gnb2	123.726	110.57	108.563	135.744	0.0603927	0.794599	0.999742
AW112010	420.721	285.929	429.119	979.29	0.995038	0.010582	0.483983
Mvp	50.2767	42.8808	62.9847	56.7973	0.362695	0.0997503	0.999742
Prr13	290.543	245.609	265.1	236.376	-0.0964409	0.665191	0.999742
Rap1b	159.122	147.028	107.193	142.775	-0.292473	0.22698	0.999742
Gpi1	66.6702	54.653	64.8108	63.0481	0.0757294	0.733409	0.999742
Id1	350.138	316.885	338.212	376.785	0.100225	0.638453	0.999742
Uqcrq	232.185	194.56	181.367	265.718	0.0672103	0.803843	0.999742
Dazap2	142.441	140.868	134.767	132.918	-0.081836	0.684601	0.999742
Arpc2	210.338	185.295	188.365	199.241	-0.0295415	0.889219	0.999742
Rdh10	111.419	112.257	88.1635	69.7872	-0.501951	0.028196	0.726941
Capzb	131.668	101.119	126.266	122.321	0.0947808	0.687168	0.999742
Thbs1	92.4211	76.6024	57.8591	33.4828	-0.887882	0.00401017	0.283932
Sfn	243.695	200.026	274.196	262.392	0.274196	0.218241	0.999742
Ms4a8a	192.068	175.3	290.615	221.952	0.480519	0.0447778	0.898518
Ucp2	54.7425	46.9157	72.0856	51.8916	0.286359	0.265303	0.999742
Tuba1c	219.518	184.108	126.949	154.41	-0.520577	0.0266787	0.713095
Cox7c	332.499	336.27	350.343	361.893	0.0908484	0.65293	0.999742
Wif1	163.253	219.937	119.515	136.112	-0.584049	0.0187545	0.612456
Atp5g3	172.077	148.955	180.424	214.717	0.299683	0.187355	0.999742
Sypl	42.2528	56.7978	41.9394	44.8597	-0.190522	0.434072	0.999742
Vdac2	79.1942	70.6153	77.3434	99.6902	0.240922	0.311715	0.999742
Defa30	264.394	289.6	3352.07	64.3734	2.62452	0.169125	0.999742
Srsf3	52.2813	54.7351	37.4883	51.001	-0.274249	0.263455	0.999742
Itln1	191.081	214.022	825.554	139.227	1.2519	0.223923	0.999742
Laptm4a	238.256	211.405	201.538	220.096	-0.0928197	0.663988	0.999742
Arf4	111.468	111.54	96.0362	106.896	-0.136088	0.513044	0.999742
Egln3	196.289	131.944	110.334	139.802	-0.39196	0.162667	0.999742
Uba1	88.6794	73.132	83.3586	73.769	-0.0423504	0.852499	0.999742
Tm9sf3	64.6113	69.2972	62.5553	52.0869	-0.22413	0.311991	0.999742
F11r	165.407	122.702	142.917	144.964	-0.00109771	0.99639	0.999742
Hk2	84.7595	57.9464	50.3909	63.6293	-0.323709	0.242297	0.999742
Cdkn1a	114.877	86.4149	105.609	123.486	0.186703	0.452257	0.999742
Gabarap	200.388	193.806	204.939	225.998	0.128585	0.535761	0.999742
Oaz1	168.964	131.4	144.782	150.525	-0.024455	0.916432	0.999742
Slc16a3	99.9729	64.5181	61.1451	59.3496	-0.448997	0.102592	0.999742
Ndufa4	258.609	270.982	230.104	329.956	0.0807071	0.753687	0.999742
Slc12a2	60.8024	60.4368	54.065	55.0297	-0.152273	0.450391	0.999742
Tspan8	177.128	190.556	299.882	214.717	0.484957	0.0546388	0.949463
Tes	61.3371	54.4107	54.9138	46.5221	-0.190405	0.393985	0.999742
AA467197	307.926	257.446	293.867	375.25	0.243096	0.318413	0.999742
Aes	108.709	96.8028	123.783	115.835	0.221539	0.295189	0.999742
Plec	15.9069	19.2107	28.8	17.9458	0.412605	0.157822	0.999742
Picalm	26.6248	25.2743	20.6829	21.1181	-0.312159	0.124924	0.999742
Efhd2	179.868	132.364	153.631	155.663	-0.0135898	0.955669	0.999742
Kif5b	49.7857	55.5506	51.3279	42.4678	-0.167438	0.458958	0.999742
Eif5	57.0025	59.3477	48.1896	51.1186	-0.228492	0.264033	0.999742
Litaf	97.3802	63.9311	56.6006	68.612	-0.365418	0.1933	0.999742
Cd151	141.712	135.716	125.182	132.332	-0.107445	0.599294	0.999742
Dnaja1	46.2424	49.1341	41.292	32.284	-0.37442	0.108045	0.999742
Atp5f1	88.6995	86.9386	86.8379	92.7264	0.0319031	0.875954	0.999742
Metap2	51.0526	52.3178	41.5593	44.9941	-0.25616	0.212898	0.999742
Eif4b	77.2474	86.807	87.1721	73.4899	-0.0301753	0.892778	0.999742
Rpl38	776.894	629.93	561.18	703.934	-0.153134	0.531943	0.999742
Smpdl3a	168.238	168.793	201.953	161.368	0.108354	0.633451	0.999742
Rhoa	53.4912	46.9216	46.6233	45.6262	-0.122305	0.563323	0.999742
Arpc3	140.811	118.106	127.568	136.638	0.0292103	0.894647	0.999742
Ier3	484.221	328.909	246.562	216.154	-0.813326	0.00241198	0.203365
Pcbp1	194.331	198.159	186.416	204.966	-0.00407817	0.984293	0.999742
Hdlbp	32.342	35.3746	32.049	26.6829	-0.20539	0.357859	0.999742
Mmp14	63.2508	68.2937	43.9652	63.4265	-0.292663	0.260304	0.999742
Dcn	61.6749	49.5872	24.2644	108.746	0.257571	0.792275	0.999742
Hnrnpa1	117.075	126.5	86.4546	121.073	-0.231063	0.361585	0.999742
Rnf128	90.3844	106.56	118.735	95.2135	0.119441	0.615448	0.999742
Nudt4	88.0908	96.3896	120.4	137.514	0.483404	0.0251564	0.699872
Cox6a1	513.981	407.579	574.062	528.193	0.258349	0.264774	0.999742
Mapk3	159.386	145.454	183.372	139.678	0.0837116	0.727587	0.999742
Chp1	111.414	97.8886	116.322	78.3737	-0.104367	0.698696	0.999742
Cox6c	78.2288	102.385	103.872	110.002	0.243807	0.305076	0.999742
Sf3b1	31.52	32.0201	32.1249	28.1324	-0.0765443	0.717854	0.999742
Lcn2	213.672	183.27	59.8286	76.4436	-1.5424	1.52735e-10	4.33106e-07
Rps10-ps2	782.149	623.213	594.423	834.289	0.0238151	0.929185	0.999742
Abhd2	31.7798	27.6989	48.73	24.8714	0.307361	0.359153	0.999742
Ctsl	68.2058	51.9359	51.6224	44.4731	-0.322165	0.189492	0.999742
Hnrnpc	93.1996	88.5928	68.341	73.1963	-0.361095	0.0796752	0.999742
H2-Ab1	142.066	81.7614	137.281	496.862	1.50243	0.0970631	0.999742
Vcp	73.9004	73.9162	69.5836	69.5777	-0.0870497	0.666305	0.999742
Cycs	94.2957	92.0754	95.1163	127.599	0.257036	0.288211	0.999742
Srebf2	48.6374	44.8559	53.0369	47.2377	0.101032	0.635257	0.999742
Atp5c1	188.625	165.256	180.649	194.884	0.0857134	0.6897	0.999742
Mgp	306.567	284.378	260.351	319.042	-0.0284573	0.89975	0.999742
Rps27l	389.453	428.369	409.855	470.775	0.106736	0.623141	0.999742
Anxa4	88.6736	73.6845	69.4042	67.1364	-0.249818	0.257535	0.999742
Ywhaq	115.473	124.911	104.199	107.544	-0.183051	0.374246	0.999742
Cs	59.1061	50.5051	70.5592	59.5019	0.246818	0.280872	0.999742
Hif1a	66.5223	73.1029	44.1425	49.4614	-0.576928	0.00703201	0.387193
Arg1	162.795	213.982	70.7242	166.682	-0.666348	0.0845658	0.999742
Cox8a	678.904	544.904	664.989	647.473	0.10094	0.6563	0.999742
Csrp1	225.525	139.717	136.265	205.611	-0.0953261	0.76744	0.999742
Tax1bp1	31.5862	30.5275	40.9041	34.7108	0.283757	0.191346	0.999742
Tgm2	104.903	82.4275	49.2464	60.4327	-0.772255	0.0017635	0.17754
Lima1	43.9874	36.3703	60.9934	39.2403	0.318872	0.263828	0.999742
Lasp1	55.4695	48.2487	57.9782	49.1995	0.0473549	0.833823	0.999742
Cttn	88.986	81.9308	91.1472	63.2052	-0.147071	0.572013	0.999742
Sri	69.6857	64.1987	73.8994	72.5654	0.129585	0.529346	0.999742
Hspa9	86.2655	82.9375	91.2857	82.1753	0.0358581	0.863914	0.999742
Igfbp4	89.9307	65.813	49.9675	99.4962	-0.0593398	0.866322	0.999742
Hnrnpf	113.964	123.273	95.1965	107.78	-0.22503	0.292977	0.999742
Cmas	74.4473	63.1797	83.8347	63.8221	0.1015	0.681587	0.999742
Actn1	75.3897	59.163	62.0916	46.2104	-0.313092	0.232117	0.999742
Hnrnpa0	113.804	132.691	109.074	143.271	0.0338242	0.890728	0.999742
Csde1	29.6854	35.3764	26.4098	30.926	-0.182398	0.427419	0.999742
Gsn	99.5333	78.5287	116.36	130.777	0.472991	0.0446928	0.898518
Rps29	575.327	523.492	374.015	453.551	-0.408978	0.0699292	0.999742
Nono	77.6417	84.0877	73.1729	67.9983	-0.196159	0.347553	0.999742
Morf4l2	108.421	120.398	90.1993	101.579	-0.254778	0.237859	0.999742
Cd2ap	20.0869	20.2005	23.5177	19.542	0.0959982	0.663028	0.999742
Tm4sf20	221.741	223.581	233.862	196.026	-0.0509029	0.816057	0.999742
Aldh2	73.0567	57.7026	94.9805	32.3501	-0.0383374	0.92949	0.999742
Jpt1	174.513	152.626	141.635	142.822	-0.201666	0.342031	0.999742
Tmem45b	64.1488	61.9311	76.8662	75.1083	0.269498	0.184628	0.999742
Smox	118.294	65.1548	74.6	80.2862	-0.244115	0.437754	0.999742
Mgst3	259.295	238.597	371.462	327.546	0.48949	0.0226217	0.666815
Basp1	199.722	174.781	135.818	138.874	-0.447132	0.0353198	0.806296
Calm3	125.759	123.628	157.228	132.444	0.216032	0.322065	0.999742
Vdac1	117.252	120.573	129.286	129.745	0.123214	0.543078	0.999742
Ddx17	45.4548	50.1303	41.2404	33.0418	-0.363799	0.115558	0.999742
Cct2	129.653	130.385	123.752	123.68	-0.0716912	0.722945	0.999742
Crk	67.0954	76.31	65.8341	64.3902	-0.139131	0.511238	0.999742
Krt23	293.336	170.064	195.927	173.184	-0.328156	0.281176	0.999742
Fasn	26.0235	29.9981	31.7652	30.392	0.1499	0.484515	0.999742
Gsdmd	131.785	103.922	143.45	166.748	0.396246	0.0978405	0.999742
Fam129b	70.2883	65.7069	71.3778	69.3838	0.049713	0.808649	0.999742
Atp5d	167.494	143.108	184.974	175.525	0.214964	0.322106	0.999742
Cmpk1	81.054	91.4852	106.064	98.6599	0.246724	0.247368	0.999742
Sptbn1	16.2615	18.0796	23.3603	16.0728	0.199438	0.449339	0.999742
Atp2a2	54.2332	56.8139	58.2853	42.4252	-0.14098	0.569808	0.999742
Sdc4	169.927	106.655	105.573	125.379	-0.260061	0.368929	0.999742
Rpl17-ps3	619.688	605.067	409.974	668.965	-0.182861	0.525157	0.999742
Ghitm	83.4441	83.0506	95.2064	79.6371	0.070579	0.747565	0.999742
Canx	72.6801	80.1955	64.2974	55.1403	-0.356128	0.105452	0.999742
Myo15b	24.3887	21.2903	43.0805	41.6302	0.891058	2.92633e-05	0.0115788
Rpn1	75.7873	76.4825	65.3919	65.4459	-0.218853	0.279412	0.999742
Adam10	68.1605	76.8969	62.4764	51.882	-0.343094	0.130967	0.999742
Ehf	52.5345	60.9374	63.2084	51.8489	0.0199782	0.931474	0.999742
Cct5	122.982	116.717	106.495	114.789	-0.115307	0.577701	0.999742
Coro1b	141.337	115.402	138.442	142.405	0.129532	0.563028	0.999742
Spink4	492.764	473.613	854.059	854.669	0.822279	5.21745e-05	0.0201749
Gpx4	190.574	176.167	176.769	194.319	0.0170258	0.935641	0.999742
Cast	27.1552	27.0448	26.8076	29.3671	0.0516333	0.80308	0.999742
Zfand5	60.1816	56.3786	40.6495	46.4887	-0.419675	0.0505289	0.931568
Rps12-ps3	610.485	603.667	528.153	811.151	0.14155	0.604446	0.999742
Igha	137.264	74.2742	124.328	140.293	0.323086	0.313765	0.999742
Ptbp1	70.1579	68.9042	64.7115	62.2205	-0.131672	0.517387	0.999742
Dusp1	177.53	125.675	99.2835	65.0601	-0.883564	0.00340163	0.259531
Rab7	132.631	115.036	110.971	123.959	-0.0761345	0.728896	0.999742
Uqcrh	240.173	234.146	277.298	265.612	0.194858	0.338954	0.999742
Atp5j2	86.1377	90.6978	97.7575	105.517	0.201011	0.332123	0.999742
Bhlhe40	72.3569	70.3857	58.4833	65.2669	-0.205971	0.325888	0.999742
Fosl2	37.6651	37.2776	33.1379	21.3743	-0.459227	0.0954338	0.999742
Eif3a	61.7212	71.0653	55.9884	51.908	-0.299497	0.166295	0.999742
Mgat4a	25.6533	24.9286	27.3287	19.0361	-0.125605	0.6259	0.999742
Il1rn	79.2585	50.941	56.5304	39.7285	-0.435701	0.155221	0.999742
Golm1	73.1656	67.4077	90.7165	51.1385	0.0130868	0.966262	0.999742
Eif3c	87.0194	86.3337	92.8893	88.1489	0.062579	0.759034	0.999742
Clca4a	109.083	82.6933	137.149	85.7767	0.217163	0.471228	0.999742
Atp5l	46.9164	48.2151	42.6658	54.2317	0.0265452	0.90859	0.999742
Prom1	44.6534	42.2325	56.3379	29.7203	-0.0138218	0.966042	0.999742
Irf1	93.4668	31.4818	46.8834	141.237	0.590329	0.560124	0.999742
Gsr	126.305	106.232	122.431	94.134	-0.102642	0.677588	0.999742
Nfkbia	330.523	124.314	184.358	134.011	-0.514607	0.217242	0.999742
Gnai3	96.7436	96.1443	91.2059	93.0787	-0.0658245	0.745427	0.999742
Rrbp1	34.8417	33.3551	31.5503	39.9842	0.0689545	0.765443	0.999742
Prelid1	112.039	104.433	110.535	123.585	0.113099	0.594067	0.999742
Spock2	47.8341	73.4836	47.7844	51.144	-0.294387	0.283907	0.999742
Mal2	103.275	117.433	97.6	96.2805	-0.187	0.37745	0.999742
Plscr1	185.98	119.254	88.3405	104.958	-0.659028	0.0207199	0.645656
Fkbp8	66.8631	64.2475	70.4481	68.7056	0.085904	0.673301	0.999742
Serinc3	72.5547	77.4528	82.7813	84.3078	0.155566	0.448277	0.999742
Car2	91.3123	120.732	214.452	77.4876	0.461266	0.275627	0.999742
Slc31a1	72.3314	67.5106	86.155	58.9921	0.053713	0.838126	0.999742
F3	128.133	132.894	96.885	120.815	-0.261852	0.250323	0.999742
Clic4	53.3146	33.6513	42.5134	55.6705	0.175104	0.557675	0.999742
Prss32	172.295	132.115	202.621	155.584	0.234803	0.367665	0.999742
Nt5e	38.427	37.4328	29.0849	35.4612	-0.232988	0.29681	0.999742
Stk25	53.7955	48.641	58.5669	47.4358	0.049381	0.829818	0.999742
Eif4h	58.535	52.3117	54.3399	52.8281	-0.0486666	0.81688	0.999742
Btg1	67.8348	57.7057	51.2092	52.3641	-0.277465	0.201086	0.999742
Ccni	89.4394	88.5598	96.1101	91.2254	0.0737517	0.71793	0.999742
Tmem59	161.614	139.815	160.476	124.155	-0.0827061	0.733125	0.999742
Tmbim1	25.1896	22.9975	24.531	22.234	-0.0432026	0.838976	0.999742
Cd81	121.178	109.933	135.266	50.9198	-0.311851	0.442012	0.999742
Ifngr2	85.6968	90.9771	76.8732	64.0911	-0.325784	0.141931	0.999742
Gng5	100.001	116.598	108.259	107.611	-0.00489949	0.981865	0.999742
Pebp1	189.224	175.034	178.008	135.46	-0.216646	0.36721	0.999742
Esd	99.5831	78.9084	91.0948	86.2647	-0.00913288	0.968443	0.999742
Set	71.9337	83.0474	60.6548	76.1836	-0.179634	0.448936	0.999742
Eps8	26.9292	19.8374	27.8762	22.1789	0.0980805	0.708504	0.999742
Slc2a1	105.95	81.2273	66.8044	85.9135	-0.293486	0.256612	0.999742
Ndufs2	141.344	120.852	129.53	122.003	-0.0598571	0.783453	0.999742
Hspa4	60.0789	57.603	55.4579	41.3521	-0.281673	0.246306	0.999742
Ywhag	61.9472	55.0402	53.8693	44.6015	-0.248573	0.275013	0.999742
Slc44a4	83.2928	74.4255	142.327	81.4025	0.504405	0.100935	0.999742
Atp5e	182.823	144.258	146.841	199.938	0.0844244	0.749234	0.999742
Perp	132.874	147.492	168.45	155.196	0.207069	0.329893	0.999742
Sfpq	63.9716	75.2128	50.2629	57.9945	-0.362554	0.109456	0.999742
Anxa3	84.1334	75.8058	82.1969	81.5895	0.034319	0.869522	0.999742
Mlec	52.2831	53.8594	56.166	33.5192	-0.243083	0.409135	0.999742
Srsf1	49.437	62.2671	44.7544	48.6043	-0.258865	0.264935	0.999742
Psmd2	79.3432	73.1396	68.648	69.7677	-0.139617	0.499258	0.999742
Ssr3	77.3389	91.0536	53.6221	57.8568	-0.595083	0.00684339	0.381749
Zfp36	128.793	76.7576	68.0844	65.6811	-0.619732	0.0357271	0.813735
Myh14	32.5409	26.7695	63.1322	39.3188	0.788599	0.00724585	0.393487
Hspd1	111.059	122.364	108.025	100.167	-0.165065	0.434589	0.999742
Hnf4a	50.274	50.98	91.2516	50.3429	0.483768	0.12284	0.999742
Hnrnpl	49.2438	47.1476	47.2581	52.6227	0.0513219	0.807248	0.999742
Rpl17-ps10	543.679	556.068	466.82	534.701	-0.134975	0.526792	0.999742
Myo1c	46.6105	37.3851	47.4513	46.0207	0.154271	0.498156	0.999742
Mdh2	85.91	70.7546	81.8241	89.152	0.126165	0.576274	0.999742
Sptan1	21.5021	22.2363	25.4023	18.0332	-0.0100483	0.968407	0.999742
Gfpt1	31.3375	27.7187	30.1134	26.5559	-0.0595035	0.786066	0.999742
Irf6	37.4939	40.7909	46.2799	39.8161	0.137184	0.530484	0.999742
Rpl7a	160.622	142.455	171.894	178.304	0.208518	0.32441	0.999742
Pdlim1	49.5872	43.1283	79.1006	49.9834	0.477436	0.0947971	0.999742
Tm9sf2	87.6365	97.9264	103.76	83.5065	0.0131485	0.954804	0.999742
Sqor	60.8884	56.6029	102.98	64.1967	0.508819	0.0745835	0.999742
Pgam1	192.011	147.956	150.691	139.784	-0.226941	0.339825	0.999742
Cox7b	201.984	218.418	250.764	276.902	0.327837	0.121628	0.999742
Selenot	81.0541	90.8285	75.9647	86.3524	-0.0826276	0.705427	0.999742
Rab5c	136.89	110.083	123.438	154.388	0.169879	0.491034	0.999742
Capn2	46.4741	48.2569	37.3105	48.645	-0.140237	0.55405	0.999742
Rhoc	201.322	150.987	208.324	152.033	0.032616	0.904947	0.999742
Rbm39	38.0878	48.5046	38.141	39.7895	-0.1521	0.512759	0.999742
Vim	57.3625	58.1935	36.2959	89.422	0.121614	0.753314	0.999742
Fkbp1a	85.3647	72.5505	72.3003	67.4044	-0.176738	0.420833	0.999742
Itm2c	132.871	121.964	99.2104	105.797	-0.313855	0.133912	0.999742
Ubd	190.933	82.9259	163.034	795.645	1.80762	0.103056	0.999742
Cxadr	44.9171	47.3301	32.0637	29.4114	-0.585522	0.00503251	0.331872
Asah1	82.8395	81.8579	91.0665	80.5846	0.0596556	0.777754	0.999742
H2-T23	86.9908	48.3183	80.9419	180.087	0.948019	0.0208098	0.645785
Ptgfrn	27.0801	27.1018	30.906	23.4931	0.00575797	0.98073	0.999742
Slc39a4	105.953	83.0568	102.62	74.6605	-0.0924012	0.729265	0.999742
Srgn	211.313	118.58	85.3979	102.831	-0.809449	0.0106156	0.48422
Cyp51	73.7677	65.0422	49.0926	68.1418	-0.243677	0.340108	0.999742
Copa	32.9542	30.6561	29.1605	27.2057	-0.174417	0.403202	0.999742
Ddr1	59.1523	60.0369	72.0644	45.4359	-0.0206112	0.941595	0.999742
Atp10b	31.4666	29.8652	33.4978	20.1975	-0.191855	0.512077	0.999742
Prkar1a	71.6576	67.1682	59.7238	62.4095	-0.184798	0.370664	0.999742
Akt1	70.519	68.3806	65.171	71.0604	-0.0279688	0.892917	0.999742
Dynll1	77.8604	72.5975	67.1402	71.9911	-0.112889	0.588245	0.999742
Hnrnpul2	47.7037	49.9773	53.4373	45.2568	0.0148622	0.945862	0.999742
Tuba1b	156.49	166.261	106.478	168.359	-0.231833	0.410168	0.999742
Grn	80.3075	66.827	92.1815	84.9252	0.267526	0.23213	0.999742
Zfp207	42.2031	47.9829	35.8866	41.8962	-0.213469	0.340435	0.999742
Hdgf	89.8456	97.9337	98.4995	103.785	0.107325	0.607185	0.999742
Srrm2	19.5488	21.0839	29.6112	17.1804	0.203578	0.5012	0.999742
Pde9a	111.85	93.9135	111.845	78.3875	-0.11321	0.670275	0.999742
Pmepa1	55.7186	58.7317	60.9382	52.3833	-0.0143244	0.947341	0.999742
Cct3	50.1776	43.8978	39.663	41.9398	-0.205162	0.338953	0.999742
Itgb4	32.5281	36.9018	48.0114	41.9525	0.373744	0.0908067	0.999742
Dnaja2	95.2309	98.6735	88.1864	92.0372	-0.105565	0.606169	0.999742
Psmd8	105.211	86.5602	83.2612	89.2599	-0.152567	0.497862	0.999742
Psmb1	62.1976	57.3395	55.2294	66.8065	0.0298787	0.894372	0.999742
Ywhab	81.8369	83.59	88.4135	74.0672	-0.0259433	0.906088	0.999742
Psmb4	149.951	129.027	120.928	166.259	0.0418873	0.869911	0.999742
Eif3e	34.9022	44.8185	39.1823	44.7052	0.0734539	0.759929	0.999742
Rad23b	50.6904	49.6052	48.9968	42.5055	-0.132383	0.537029	0.999742
Sdcbp2	204.442	156.311	217.872	208.789	0.242141	0.308987	0.999742
Cd164	59.6711	63.2865	59.656	63.2872	-0.000181572	0.9993	0.99977
Serinc2	120.212	111.351	129.773	111.317	0.05818	0.790331	0.999742
Rab11a	90.9868	93.9227	86.3597	94.1935	-0.0343976	0.868651	0.999742
Ptms	159.302	166.871	168.933	179.35	0.09461	0.646645	0.999742
Tuba4a	80.7412	62.7684	77.0277	75.4552	0.0875556	0.708276	0.999742
Mdh1	102.556	101.655	115.357	105.4	0.112396	0.588539	0.999742
Socs3	148.492	77.6809	51.1122	101.163	-0.570689	0.151845	0.999742
Ly6d	404.477	409.014	432.805	216.336	-0.325618	0.334639	0.999742
Cyc1	131.88	104.835	129.114	140.179	0.186091	0.422956	0.999742
Cox6b1	415.12	332.875	385.092	405.683	0.080294	0.725744	0.999742
Txndc5	65.8376	60.662	64.8001	50.6093	-0.13237	0.574266	0.999742
Tns4	52.1428	49.9465	76.0432	32.4686	0.088005	0.814686	0.999742
Itgav	28.6431	26.6953	23.7752	21.7788	-0.280693	0.18202	0.999742
Epb41l4b	28.152	27.2605	36.334	30.8874	0.278709	0.200928	0.999742
Ddx6	34.4257	35.6833	34.4525	29.754	-0.126901	0.556182	0.999742
Aprt	166.289	136.448	184.319	183.395	0.280569	0.209259	0.999742
Cebpd	102.885	58.1385	55.8141	72.4787	-0.327759	0.308865	0.999742
H1f0	146.333	120.953	130.301	127.836	-0.0502078	0.821345	0.999742
Atp6v0e	77.9954	86.2814	77.6417	87.8213	0.0103608	0.961911	0.999742
Txnip	72.4601	83.7471	120.39	68.3486	0.272892	0.380766	0.999742
Stard10	110.864	97.3449	122.126	114.361	0.183769	0.392387	0.999742
Sppl2a	29.671	30.8243	33.7599	29.5861	0.0664092	0.755945	0.999742
Raly	90.7726	76.7083	70.5936	87.5513	-0.0827001	0.728797	0.999742
Cyb5b	57.9017	62.8536	64.1711	59.7607	0.0374303	0.858487	0.999742
Lrrfip1	42.4084	43.0882	41.7156	37.8396	-0.103924	0.618692	0.999742
Rab6a	78.3588	75.0211	73.7526	59.4351	-0.203655	0.371069	0.999742
Chd4	34.919	29.5627	41.118	28.0035	0.100259	0.711876	0.999742
Uqcrc1	69.6658	50.9674	66.2599	71.9323	0.196122	0.431473	0.999742
Atf4	126.613	106.903	96.5781	122.097	-0.0946838	0.695516	0.999742
Eif4a2	46.0884	62.0205	46.7588	43.6878	-0.25741	0.294015	0.999742
Tgoln1	53.8848	44.2945	73.4291	41.587	0.228353	0.469322	0.999742
Egr1	92.7253	67.7435	46.5204	30.4619	-1.05969	0.000370688	0.0670945
Npc2	52.4663	42.0993	50.0581	51.4208	0.101849	0.655099	0.999742
Cct6a	79.0095	78.7514	61.4434	73.5975	-0.224329	0.308986	0.999742
B4galt1	67.3731	64.7212	62.9005	54.6956	-0.167729	0.435112	0.999742
Slc44a1	36.0155	38.2299	42.9929	34.5747	0.0631244	0.782707	0.999742
Cdhr5	81.4151	62.3984	155.486	87.3232	0.755653	0.0197254	0.634419
Tmed2	112.627	114.441	93.1309	94.732	-0.27345	0.179459	0.999742
Ddost	147.43	113.599	115.156	118.603	-0.159124	0.500655	0.999742
Arf5	135.301	132.835	131.195	149.379	0.065431	0.75862	0.999742
Atp8b1	43.9506	42.6204	47.9538	27.9705	-0.189339	0.528643	0.999742
Eif3b	78.017	77.1438	74.5961	82.1141	0.0143457	0.9452	0.999742
Tnpo1	22.9163	28.0737	22.5246	19.2482	-0.287704	0.221132	0.999742
Cd47	47.6912	39.9995	29.9153	48.6706	-0.15811	0.592269	0.999742
Hnrnph1	46.9137	56.0761	38.3579	36.5197	-0.459942	0.0378277	0.831524
Pitpna	66.9659	60.2704	65.4995	60.1597	-0.0179706	0.932931	0.999742
Duoxa2	224.198	118.841	150.319	165.706	-0.11826	0.716283	0.999742
Cct7	45.0282	37.8997	33.8358	37.0731	-0.225843	0.311597	0.999742
Capza2	44.3751	41.5608	43.6688	47.2079	0.0806754	0.699881	0.999742
Lgals9	128.199	73.901	99.1922	187.485	0.50443	0.178158	0.999742
Trip12	14.3443	16.4322	16.4266	15.1681	0.0378116	0.861596	0.999742
Defa22	242.5	211.577	2007.88	54.2696	2.18311	0.227724	0.999742
Plaur	162.367	73.1844	61.3993	101.484	-0.532133	0.181672	0.999742
Rnf10	36.515	31.4791	37.6934	31.5154	0.0255708	0.911579	0.999742
Psme1	113.598	85.3106	80.431	189.249	0.439187	0.257871	0.999742
Sbno2	32.8516	22.6424	19.2377	21.8182	-0.434677	0.10166	0.999742
Eif3f	90.4639	78.5722	88.1718	99.949	0.154374	0.486971	0.999742
Cct8	87.6331	88.5637	78.954	77.1996	-0.174227	0.392601	0.999742
Capn5	39.4042	39.7059	57.4561	51.0279	0.455539	0.0312169	0.760923
Etf1	75.6418	64.8909	67.8878	67.523	-0.0535212	0.80457	0.999742
Fam120a	46.7839	47.7284	60.1792	45.4046	0.159794	0.5067	0.999742
Stom	123.082	91.5342	75.6265	71.0385	-0.549182	0.0250655	0.699872
Brd2	39.3646	32.7453	37.3446	30.8178	-0.0811909	0.732138	0.999742
Arl1	105.287	108.457	114.885	101.692	0.0189772	0.92878	0.999742
Psmb3	100.527	107.488	98.3378	136.338	0.17399	0.48978	0.999742
Mat2a	53.3719	60.4449	56.3324	56.0846	-0.0178893	0.93282	0.999742
St6galnac6	39.7464	45.7455	77.6285	48.4113	0.559977	0.0530571	0.94229
Dync1h1	15.2427	16.099	19.48	14.0739	0.0983681	0.695156	0.999742
Ifitm1	312.867	239.432	141.879	232.372	-0.561391	0.0666376	0.999742
Hmgn1	84.0649	84.276	65.76	78.3875	-0.223826	0.308869	0.999742
Cdhr2	50.5386	43.3246	102.053	49.5261	0.691441	0.0476588	0.916812
Cst3	210.594	174.063	156.81	254.355	0.0961931	0.745201	0.999742
Prrc2a	33.3444	33.7996	40.1464	24.7036	-0.0501757	0.861517	0.999742
Cdk4	84.2055	87.4084	62.6034	74.6158	-0.322679	0.14357	0.999742
Abi1	65.5475	64.0678	60.1896	59.5019	-0.114909	0.573136	0.999742
Kpnb1	37.4307	43.0865	36.875	34.5768	-0.172372	0.426237	0.999742
Acadl	125.668	111.439	121.467	141.79	0.150978	0.49941	0.999742
Aff4	18.9062	22.8498	19.0556	13.4199	-0.362686	0.174281	0.999742
Clta	155.174	126.471	133.902	141.202	-0.0338461	0.881147	0.999742
Pdcd6ip	37.683	37.3785	35.7931	33.8894	-0.107281	0.601414	0.999742
C77080	36.8865	38.2771	55.3427	42.8504	0.385561	0.101891	0.999742
Tff3	491.9	351.095	578.254	612.148	0.49794	0.0497641	0.931568
Lama5	20.8204	20.434	27.9748	18.3756	0.16802	0.537024	0.999742
Psma2	71.1448	63.0715	56.3543	80.1386	0.0243076	0.925748	0.999742
Sec61b	219.631	196.42	170.952	194.777	-0.185944	0.396707	0.999742
Hdac1	86.396	71.374	65.467	64.5913	-0.278619	0.211171	0.999742
Cct4	60.2218	63.1418	52.461	58.9915	-0.146493	0.490874	0.999742
Uqcr10	447.55	332.363	403.258	512.276	0.231374	0.37935	0.999742
Slc6a8	41.4633	43.333	59.3778	45.5556	0.307373	0.196403	0.999742
Adipor1	54.0358	44.6029	51.5166	46.336	-0.0115011	0.959757	0.999742
Ppp2r1a	73.5039	67.2333	72.6089	75.1732	0.0704996	0.735818	0.999742
Fuca1	75.4771	56.8895	88.3457	80.59	0.352004	0.149079	0.999742
Tmed7	26.8612	31.3275	29.2388	23.2658	-0.148347	0.535487	0.999742
Gm6472	328.513	431.365	322.566	417.139	-0.038857	0.881903	0.999742
Dhx9	26.9192	29.5576	25.4838	19.8107	-0.318358	0.18086	0.999742
Ier2	208.232	168.064	127.864	135.357	-0.515545	0.024108	0.690528
Plekhb2	31.9258	29.3647	35.6728	24.9932	-0.0147782	0.954562	0.999742
Tardbp	29.5398	38.3536	27.9944	28.1191	-0.274983	0.244887	0.999742
Rps28	195.993	173.978	127.365	164.805	-0.340562	0.157989	0.999742
Tapbp	72.3791	46.5163	59.4504	116.631	0.566615	0.121681	0.999742
Dsc2	39.1036	46.5953	58.5224	39.1788	0.189046	0.494174	0.999742
Lrrc59	91.3146	77.3696	75.2582	70.245	-0.213235	0.334349	0.999742
Ssr4	83.1821	73.2095	60.1402	94.8709	-0.0127501	0.964304	0.999742
Hmgcr	34.4189	29.3914	30.4192	38.2998	0.106972	0.656198	0.999742
Dbi	168.829	155.072	190.037	163.998	0.128357	0.558351	0.999742
Tmcc3	39.887	33.8761	34.055	26.7939	-0.277648	0.252488	0.999742
Eif3i	70.3393	61.9483	57.6646	69.8161	-0.0533525	0.816624	0.999742
Rpn2	59.9636	53.4907	53.0641	49.6146	-0.143948	0.500465	0.999742
Stat3	28.9776	23.0524	24.2694	24.2364	-0.101128	0.660082	0.999742
Tjp3	64.2621	58.9062	69.1818	64.8223	0.121669	0.563449	0.999742
Endod1	50.393	44.742	56.2618	54.334	0.217286	0.306516	0.999742
Sdhd	199.063	164.762	215.039	197.999	0.183078	0.417259	0.999742
Lad1	69.6247	66.7366	84.0203	60.253	0.0813602	0.747358	0.999742
Arcn1	16.56	16.8578	16.2137	14.1813	-0.136799	0.522708	0.999742
Slc38a2	26.8031	29.9742	24.045	26.4815	-0.168298	0.435652	0.999742
Ctsh	55.9446	49.0246	48.7598	57.5413	0.0182383	0.935895	0.999742
Sparc	71.2678	53.2946	31.6089	94.4833	0.0176196	0.981614	0.999742
Tcp1	50.3181	49.6912	42.7919	45.6129	-0.177928	0.388626	0.999742
Il1rl1	45.7287	42.3438	19.0316	29.9969	-0.845029	0.00272497	0.221831
Psma1	82.3514	78.493	69.846	90.376	-0.00556409	0.981248	0.999742
Nucb1	32.9202	25.1025	33.5532	24.2255	-0.00604514	0.982352	0.999742
H13	26.0195	26.4054	27.2084	26.9695	0.0474498	0.816228	0.999742
Pa2g4	89.2231	88.3441	75.2529	83.991	-0.157115	0.456199	0.999742
Chmp2b	124.772	128.561	117.256	117.316	-0.111018	0.587236	0.999742
G3bp1	36.8318	33.6926	34.7724	28.0215	-0.167491	0.468298	0.999742
2610507B11Rik	23.9333	26.2411	34.7298	22.1296	0.18041	0.52206	0.999742
Itpr3	26.7107	24.2585	31.2099	22.6768	0.0803094	0.750244	0.999742
Il4ra	52.957	35.5179	34.2456	34.4462	-0.365058	0.172298	0.999742
Eif6	100.272	75.7788	70.1395	101.666	-0.0351505	0.901216	0.999742
Kitl	32.6602	50.9701	48.419	25.8291	-0.171737	0.631004	0.999742
Gm9794	505.329	555.161	537.738	613.987	0.119047	0.585458	0.999742
Rnf213	12.5547	7.04802	9.85098	26.2373	0.880492	0.252816	0.999742
Kif1c	31.0196	30.2864	35.9028	31.396	0.134552	0.530097	0.999742
Atp6v1g1	210.901	203.321	185.911	222.64	-0.0198643	0.92864	0.999742
Ivns1abp	33.84	48.5139	49.1292	39.5919	0.107357	0.693493	0.999742
Arf6	159.145	141.069	157.68	149.873	0.0348769	0.870277	0.999742
Tnfrsf12a	136.012	113.393	103.087	129.222	-0.102383	0.673261	0.999742
Sprr2a2	59.1355	99.975	36.6518	120.578	-0.0171626	0.984198	0.999742
Tmem176b	116.755	102.095	79.027	93.6284	-0.342001	0.133133	0.999742
Pcna	96.7883	103.917	85.5979	99.5921	-0.116083	0.596185	0.999742
Surf4	77.52	76.2858	64.9332	63.4763	-0.260355	0.203096	0.999742
Tjp2	46.7323	41.6954	47.4381	37.8886	-0.0514867	0.826396	0.999742
Ak3	64.6307	67.9928	98.7067	65.845	0.311174	0.248335	0.999742
Pam	17.6428	18.9471	26.9875	14.3453	0.175809	0.587829	0.999742
H2-Aa	80.7814	58.4115	75.0178	280.646	1.35344	0.117825	0.999742
Bag1	180.93	156.925	173.106	175.242	0.0441714	0.837451	0.999742
Ptges3	98.6831	119.871	82.9693	113.154	-0.156253	0.547674	0.999742
Nars	101.111	90.0319	82.0848	77.3567	-0.261599	0.220663	0.999742
Mlf2	58.5351	50.5188	62.2115	53.6444	0.0873236	0.699694	0.999742
Nkd1	51.2482	53.7715	45.2124	51.0375	-0.125807	0.555882	0.999742
Erbin	25.6787	29.3487	31.183	29.3153	0.136692	0.526844	0.999742
Cab39	28.9134	33.0285	36.2914	31.1239	0.122108	0.587973	0.999742
Sod1	62.4598	54.3339	49.7218	64.1133	-0.0369663	0.879008	0.999742
Cib1	106.92	84.4106	113.034	93.9814	0.113723	0.642516	0.999742
Son	13.8896	16.7505	17.2291	13.2962	-0.00547606	0.982482	0.999742
Myof	16.4331	17.5479	22.3138	16.2216	0.181419	0.469213	0.999742
Uqcrc2	92.5907	82.1552	97.9731	85.1401	0.0675027	0.761114	0.999742
Tcf25	42.5052	40.2402	43.5235	42.7414	0.0601103	0.77058	0.999742
Agrn	24.8608	20.2269	31.1996	21.9676	0.237831	0.377424	0.999742
M6pr	60.6436	56.3981	54.0334	46.7273	-0.216081	0.322485	0.999742
Calu	53.8031	56.4927	38.7922	44.6972	-0.401714	0.0635232	0.999742
Spint1	82.4078	74.2493	96.5394	74.6429	0.127934	0.594384	0.999742
Gale	101.936	84.5333	94.0764	102.069	0.0730456	0.746104	0.999742
Gprc5a	104.928	74.8176	156.698	100.889	0.519156	0.089009	0.999742
Rnf149	107.236	84.8412	78.6383	48.3878	-0.596558	0.0475898	0.916812
Stx7	57.176	50.3066	46.6467	47.2049	-0.195609	0.35956	0.999742
C1galt1	33.2778	43.1517	36.4054	34.3072	-0.112234	0.637199	0.999742
Dhx15	27.2268	30.7433	23.7891	23.7919	-0.284964	0.180147	0.999742
Sh3bgrl2	25.6249	29.1019	37.4323	22.1167	0.121786	0.686408	0.999742
Hmgcs1	45.8349	45.3681	47.3548	56.9102	0.193119	0.384547	0.999742
Srsf6	47.2711	53.9626	37.4841	46.8168	-0.264084	0.263807	0.999742
Sema3c	26.448	35.9574	29.2528	33.1094	-0.00106153	0.99664	0.999742
Tsc22d1	25.3647	27.1788	24.8972	21.7929	-0.170428	0.431374	0.999742
BC005537	34.9746	41.9877	38.147	36.8791	-0.036817	0.868543	0.999742
Mprip	15.4146	16.6838	18.1577	16.5709	0.113584	0.593086	0.999742
Rsrp1	56.3866	67.1611	65.3591	76.6588	0.200964	0.386205	0.999742
Itga3	43.3508	35.1039	43.2432	34.4552	-0.0139383	0.955068	0.999742
Strap	73.5138	75.1318	65.1656	73.4023	-0.101279	0.633769	0.999742
Tacstd2	120.865	115.986	148.556	127.165	0.219231	0.315281	0.999742
Cdc37	31.1655	25.4056	27.1907	24.7455	-0.123277	0.591408	0.999742
Purb	23.3364	28.6395	29.7779	24.7264	0.0684589	0.775612	0.999742
Ppp1r1b	64.9001	58.8615	106.314	74.0816	0.54361	0.0379626	0.832339
Irgm1	45.9163	9.48421	9.93517	88.4474	0.8285	0.595078	0.999742
Ido1	40.4535	6.54375	17.1509	423.142	3.22781	0.0922251	0.999742
Aco2	53.0666	45.0956	60.0125	48.314	0.142177	0.551938	0.999742
Anxa5	154.566	122.949	104.147	117.201	-0.326191	0.167228	0.999742
Tmprss4	85.652	63.7168	105.04	88.7803	0.375909	0.139077	0.999742
Rfk	81.2463	80.6788	102.313	75.4408	0.134536	0.584803	0.999742
Wars	57.4803	32.058	43.101	124.502	0.904491	0.264906	0.999742
Glrx3	44.1229	45.7993	42.9434	42.8886	-0.0671746	0.743447	0.999742
Gm6136	233.231	243.985	253.846	258.853	0.103455	0.615225	0.999742
2200002D01Rik	115.523	105.919	152.805	190.849	0.634076	0.00637607	0.371097
Cox7a2	198.781	237.373	208.595	284.614	0.177335	0.492258	0.999742
Sec61a1	38.006	35.5603	29.6325	27.2476	-0.371109	0.0785817	0.999742
Uqcrfs1	156.787	147.642	162.637	178.17	0.162883	0.440584	0.999742
Scp2	57.2321	73.0904	62.0258	58.6155	-0.111434	0.635222	0.999742
Mta2	58.0211	52.3258	52.85	50.7938	-0.0903813	0.668994	0.999742
Mtch1	80.9947	69.7844	71.1577	82.4139	0.0265317	0.906853	0.999742
Pdcd10	73.5945	73.782	64.0093	85.9624	0.0252033	0.917777	0.999742
Swi5	38.0108	40.9567	36.6514	41.5489	-0.0140968	0.947999	0.999742
Xbp1	92.3517	76.9083	55.0155	44.5219	-0.765911	0.00148152	0.159535
Psmc3	86.9679	81.7715	72.202	93.7544	-0.0239572	0.919983	0.999742
Sdf4	39.5605	30.7044	34.9713	37.3226	0.0411463	0.862198	0.999742
Rab11fip1	22.4543	17.6511	25.8007	14.9274	0.022244	0.943817	0.999742
Cd82	75.4493	58.458	74.5891	81.5636	0.221803	0.353211	0.999742
Iigp1	37.5607	4.57268	3.55478	233.431	2.49174	0.260206	0.999742
Pdia6	73.4427	68.2102	46.9416	42.2229	-0.667811	0.00179616	0.177674
Ndufv2	85.8653	96.5908	98.4057	121.943	0.272219	0.24407	0.999742
Rps6ka1	58.7683	45.1542	58.8453	41.1227	-0.0559391	0.840937	0.999742
Oit1	110.298	96.3589	183.676	163.46	0.748314	0.000724889	0.101928
Mapk1	31.6906	31.5789	32.3388	25.8948	-0.119676	0.601643	0.999742
Psmd13	66.882	57.4478	58.9767	72.703	0.082919	0.725896	0.999742
Ehd1	75.1254	46.6376	54.9851	57.3434	-0.116264	0.685015	0.999742
Dctn2	45.7395	41.3271	43.7825	49.1814	0.0945959	0.663578	0.999742
Pafah1b1	22.7029	23.5919	22.3968	20.7724	-0.100868	0.628802	0.999742
Gm43305	48.0318	70.9401	45.077	6.25927	-1.21259	0.321977	0.999742
Fdft1	52.2821	49.8464	41.2719	60.1408	-0.0101129	0.969352	0.999742
Dnajc5	31.2324	29.7904	32.2596	30.4733	0.0398853	0.847743	0.999742
Qars	35.5349	32.3846	32.4987	30.207	-0.115203	0.587651	0.999742
Ctss	123.893	132.714	150.291	224.468	0.546404	0.042839	0.885618
Rbbp7	82.3239	77.575	66.1434	68.1535	-0.251711	0.224442	0.999742
Mmp15	39.2656	30.7493	56.9133	32.4052	0.351319	0.27182	0.999742
Gss	33.5427	31.0137	40.195	40.0993	0.314769	0.130477	0.999742
Ipo7	20.1689	22.8622	17.6063	15.5601	-0.375704	0.0892258	0.999742
Cenpb	41.2594	38.2451	46.3347	49.1126	0.263702	0.208953	0.999742
Mt1	219.7	148.063	141.088	178.122	-0.204181	0.469086	0.999742
Tmed10	37.2308	35.1589	39.1436	35.3801	0.0419247	0.843409	0.999742
Copb2	34.329	35.8756	32.8195	31.1097	-0.135115	0.514816	0.999742
Igkc	488.857	259.223	380.414	484.151	0.208881	0.533306	0.999742
Psmc6	55.5453	68.8193	50.8691	67.4171	-0.0723255	0.778803	0.999742
Gm10275	341.727	378.166	264.437	352.071	-0.223667	0.363577	0.999742
Tor1aip2	22.7197	21.9436	25.8388	21.8715	0.0952086	0.665321	0.999742
Skap2	19.6922	19.5386	19.684	15.6716	-0.150068	0.514982	0.999742
Atp5h	140.595	133.337	143.485	160.901	0.152113	0.476349	0.999742
Lman2	30.7492	25.9967	27.3734	22.8826	-0.175188	0.454017	0.999742
Gng12	40.0976	43.3264	53.8799	41.587	0.194498	0.416003	0.999742
Mif	338.861	274.306	206.904	314.293	-0.234389	0.409895	0.999742
Psme2	123.566	83.263	78.2678	194.992	0.401898	0.328211	0.999742
Mtpn	56.6124	57.2366	52.6761	46.5988	-0.197636	0.353894	0.999742
Mknk2	54.727	49.7952	72.0219	40.9647	0.112335	0.716501	0.999742
Coro2a	32.2823	25.7165	34.9924	37.7441	0.326737	0.160427	0.999742
AC149090.1	49.481	52.8155	57.1501	39.0914	-0.0880641	0.739333	0.999742
Ewsr1	34.4573	35.267	33.8437	38.761	0.0584059	0.786071	0.999742
Neat1	6.72882	8.38334	11.3561	14.0476	0.749262	0.00240202	0.203365
Gda	38.4625	34.0371	37.6878	27.004	-0.164383	0.523592	0.999742
Myl12a	73.751	58.7265	51.124	66.5995	-0.170276	0.5067	0.999742
Pla2g2a	217.642	184.17	236.852	267.277	0.327341	0.148285	0.999742
Pfkl	34.3631	34.0526	29.0183	27.7707	-0.268715	0.192083	0.999742
Lap3	70.7594	48.9775	52.766	98.3274	0.335646	0.332766	0.999742
Txnl1	86.3942	90.3699	68.2212	80.803	-0.246276	0.265149	0.999742
Dhcr24	43.5002	43.4022	82.2974	38.9312	0.48024	0.172485	0.999742
Hnrnpm	46.6541	47.8667	38.6496	43.734	-0.19827	0.353514	0.999742
Cdc42se1	71.1497	62.9987	62.6279	58.5853	-0.146249	0.497226	0.999742
Myadm	46.9891	42.9278	54.9842	41.0029	0.094253	0.70283	0.999742
Stip1	120.554	99.1066	87.3377	75.6131	-0.430801	0.0652391	0.999742
Shisa5	63.7674	48.8168	64.7481	75.4364	0.316411	0.200589	0.999742
Id3	110.628	101.458	111.652	140.068	0.247212	0.28981	0.999742
Atp5j	57.9144	68.7572	65.7883	72.1797	0.123191	0.583207	0.999742
Sptssa	140.172	149.117	131.272	124.669	-0.176728	0.396849	0.999742
Mbnl2	15.6691	18.0975	20.6645	14.4997	0.0584561	0.82488	0.999742
Rab10	58.9697	60.5134	62.5063	53.2291	-0.0459999	0.83368	0.999742
Dnm2	39.1102	33.3857	47.7139	35.1029	0.192046	0.452582	0.999742
Fus	17.2145	15.8681	17.3507	20.1601	0.181277	0.41076	0.999742
Plcb3	44.6035	38.3239	74.1241	40.1342	0.462383	0.153695	0.999742
Cxcl9	70.73	5.45481	6.41522	192.603	1.38531	0.514116	0.999742
H2-Eb1	113.845	66.0013	114.028	403.796	1.52572	0.0877177	0.999742
Tnfrsf1b	90.4409	37.9761	50.0589	38.3417	-0.538645	0.167675	0.999742
Ybx3	62.3249	65.3137	59.0345	79.7069	0.120341	0.625349	0.999742
Tra2a	34.5836	32.7216	26.586	23.7942	-0.417857	0.0503843	0.931568
Neurl3	91.864	30.8225	46.0992	87.6381	0.124448	0.883478	0.999742
Akr1b8	172.776	117.255	144.807	112.757	-0.171218	0.545156	0.999742
Phb	77.6112	69.7633	64.6596	78.9178	-0.037609	0.870307	0.999742
Prmt1	60.8162	61.9091	40.2795	74.4988	-0.096559	0.762741	0.999742
Tomm20	43.1623	36.6246	40.0171	46.659	0.119547	0.603442	0.999742
Nfkbiz	67.1435	33.2199	37.5752	25.6749	-0.666043	0.068278	0.999742
Sept7	16.9561	20.4246	15.3679	17.0998	-0.203334	0.373026	0.999742
Tra2b	23.4094	24.5808	20.835	19.2555	-0.259505	0.216418	0.999742
Slc25a24	55.0074	62.5663	62.8754	56.685	0.0241201	0.912536	0.999742
Hoxb13	87.3908	87.6729	109.307	85.2648	0.152399	0.516259	0.999742
Rpl21	58.1795	72.0417	45.6831	62.5183	-0.267272	0.310729	0.999742
Dpp3	86.7605	70.0543	76.1696	71.0628	-0.090908	0.692845	0.999742
Fermt1	36.521	37.6497	39.5272	29.0148	-0.113893	0.645984	0.999742
Rhpn2	31.6529	25.5941	36.4224	35.7549	0.334418	0.142293	0.999742
Hist1h2bc	162.186	168.678	220.645	152.513	0.173513	0.507301	0.999742
Tuba1a	133.872	130.493	65.6355	119.259	-0.515793	0.102129	0.999742
Mal	77.6457	64.2516	94.6523	56.5809	0.0919385	0.762236	0.999742
Tjp1	30.9776	26.8353	24.4138	21.5653	-0.330385	0.139776	0.999742
Serpinb5	69.2582	73.7894	78.8744	72.5322	0.0819013	0.69831	0.999742
Ptgs2	80.1966	41.4062	28.2844	27.7756	-1.11706	0.000750734	0.103845
Vps35	23.8803	23.404	22.9828	20.6891	-0.114662	0.587765	0.999742
Fcgbp	15.2661	13.4776	26.8978	21.7721	0.759821	0.00118481	0.14196
Bnip3l	52.562	59.6848	45.7215	50.9819	-0.215065	0.328292	0.999742
Rock2	14.584	15.4219	16.1171	12.0381	-0.0918829	0.70767	0.999742
Mfsd4a	25.9291	25.8557	41.9629	19.1	0.237744	0.510544	0.999742
Clint1	33.5515	28.9358	31.0807	22.9233	-0.210485	0.407681	0.999742
Mfge8	52.9873	36.294	39.0498	44.3015	-0.0990611	0.711765	0.999742
Acly	39.8259	40.7578	37.5246	34.7275	-0.157467	0.450744	0.999742
Tmc4	43.8181	45.3505	58.38	40.8379	0.154032	0.551882	0.999742
Ppp1r14b	208.953	243.884	178.635	240.476	-0.111675	0.659577	0.999742
Psma6	175.191	157.494	128.649	187.115	-0.0752654	0.777156	0.999742
Nckap1	39.4135	43.414	41.8169	36.0868	-0.0884656	0.68962	0.999742
Mapre1	27.6287	27.3936	24.0776	22.8934	-0.228249	0.269488	0.999742
Wdr26	23.9863	26.4562	26.0128	24.9552	0.0149127	0.94381	0.999742
Snrpd2	83.2581	69.9197	65.368	86.0557	-0.016551	0.947525	0.999742
Coro1c	21.358	17.9467	22.9659	20.3742	0.141052	0.535635	0.999742
Phlda1	101.573	89.106	79.3373	91.0537	-0.162244	0.468686	0.999742
Ecm1	109.98	79.8042	58.635	66.9212	-0.595944	0.0200972	0.63559
Cnn3	70.6502	64.3034	61.3791	65.1258	-0.0932306	0.66035	0.999742
Psmb6	118.746	97.9419	82.8855	124.212	-0.06525	0.815665	0.999742
Ppa1	71.3295	56.4177	56.9208	88.6291	0.188293	0.520036	0.999742
Aldh1l1	46.0999	38.4378	40.4347	50.4796	0.104982	0.665763	0.999742
Ap2m1	49.101	43.6598	54.2599	45.1707	0.100197	0.661698	0.999742
Tln1	22.3333	21.2299	18.6857	18.2932	-0.236388	0.253485	0.999742
Ssb	86.3744	105.576	83.8437	87.9053	-0.160491	0.479402	0.999742
Rcc2	43.4714	52.8091	45.1216	47.7787	-0.0516192	0.819545	0.999742
Slc9a3	37.9917	43.7823	38.6295	22.4464	-0.421091	0.170157	0.999742
Odc1	82.3634	55.3891	43.2549	50.9321	-0.548393	0.0465538	0.91252
Idh3a	42.698	36.6765	39.1723	36.9505	-0.0603	0.783461	0.999742
Jund	125.428	107.395	105.618	133.78	0.0402437	0.868025	0.999742
Nans	45.8116	36.1833	46.7638	43.4043	0.137153	0.559086	0.999742
Cox7a2l	178.726	166.2	159.715	180.204	-0.0210594	0.922378	0.999742
Chmp1a	56.2434	53.1426	68.3223	62.6581	0.259939	0.218737	0.999742
Matr3	18.669	24.0963	16.6399	19.7758	-0.231932	0.349167	0.999742
Tnks2	18.2146	22.5623	17.826	16.268	-0.258308	0.265566	0.999742
Pomp	36.3902	34.6474	32.9634	45.8849	0.150532	0.552622	0.999742
Kpna4	23.9038	24.6547	20.2935	18.4082	-0.32735	0.121268	0.999742
Snx5	45.1962	48.2602	46.9626	46.2853	-0.00325033	0.987528	0.999742
Ifitm2	374.365	348.537	197.202	267.969	-0.635995	0.0106691	0.484249
Krt14	107.54	139.245	114.266	80.8857	-0.338736	0.219889	0.999742
Sft2d2	36.7388	37.2215	36.4516	26.151	-0.240557	0.341693	0.999742
Nupr1	85.7994	61.0645	63.5098	100.224	0.156954	0.611939	0.999742
Tnip3	22.2553	15.1665	15.8491	17.9702	-0.145937	0.588104	0.999742
Ubqln1	47.3735	44.571	48.1103	35.9718	-0.128973	0.599049	0.999742
Rbbp4	25.8303	23.1048	20.8219	18.8148	-0.304007	0.162569	0.999742
Alas1	36.8364	19.8004	32.2672	37.3394	0.297598	0.360774	0.999742
Ube2b	94.2383	94.3983	83.7476	91.3813	-0.107184	0.609263	0.999742
Spns2	44.6351	33.2904	63.3364	49.1217	0.529294	0.046528	0.91252
Nfe2l1	33.5643	35.6281	39.264	33.6068	0.074691	0.734417	0.999742
Axin2	34.0417	38.5284	37.6616	29.8796	-0.103666	0.663129	0.999742
Srsf5	43.1234	47.764	42.7642	59.7774	0.174051	0.498533	0.999742
Slk	20.5056	23.6042	26.3065	22.7816	0.154211	0.495233	0.999742
Stt3b	40.9606	47.7571	50.6379	43.0223	0.0781472	0.734417	0.999742
Serinc1	37.7066	43.809	33.542	33.6745	-0.278311	0.201103	0.999742
Galnt3	49.7589	49.3834	38.3899	37.8281	-0.379368	0.0652058	0.999742
Cacybp	79.9617	92.5548	67.0292	80.6954	-0.223852	0.336233	0.999742
Edf1	151.429	120.177	159.609	153.363	0.204594	0.3786	0.999742
Ppp2cb	129.469	127.779	134.338	130.717	0.0431326	0.834162	0.999742
Bspry	79.0017	73.6136	94.4546	79.4151	0.188117	0.40033	0.999742
Hadha	20.9624	19.4013	28.5111	19.1271	0.239057	0.376354	0.999742
Irf7	39.9624	20.2229	39.8141	103.955	1.2563	0.115609	0.999742
Huwe1	7.43551	9.49664	8.99012	6.56846	-0.122134	0.648936	0.999742
Ccnd2	11.4366	12.0394	30.6347	27.5417	1.30921	8.95528e-10	1.90456e-06
Arfgef1	15.9399	18.5245	19.193	13.7674	-0.0644326	0.804531	0.999742
Sf3b2	59.1819	59.0008	62.6536	55.6695	0.00170221	0.993633	0.999742
Rtn3	38.6492	38.4112	42.5788	32.2592	-0.0422391	0.861015	0.999742
Psma3	48.4948	52.073	42.4477	52.7034	-0.0798789	0.729653	0.999742
Atp13a3	18.8113	21.6054	21.966	14.203	-0.160256	0.570249	0.999742
Hsd17b12	84.0225	78.6635	77.6669	76.1638	-0.0807228	0.698274	0.999742
Ahcy	72.9676	70.3462	63.4368	64.5538	-0.163125	0.42957	0.999742
Herpud1	112.217	82.1782	81.325	50.732	-0.557809	0.0706142	0.999742
1110004F10Rik	90.707	82.3102	62.1632	69.2694	-0.396548	0.0677424	0.999742
Clptm1	32.2974	26.197	35.4634	28.3653	0.125953	0.610761	0.999742
Carhsp1	80.0297	66.2329	61.0977	57.7286	-0.299653	0.184127	0.999742
Sdha	43.0434	42.5995	58.7924	39.251	0.195065	0.46953	0.999742
Dad1	53.8257	47.9083	46.5068	44.9683	-0.153311	0.47326	0.999742
Skil	22.3679	21.3824	17.7862	16.3819	-0.356639	0.0904013	0.999742
Midn	47.2076	41.9253	50.025	36.4458	-0.0437362	0.863584	0.999742
Papola	29.6006	32.8727	27.5906	23.9844	-0.27662	0.21219	0.999742
Mt4	345.056	498.272	379.215	662.823	0.305196	0.36065	0.999742
Ap2b1	22.0075	21.225	23.9485	18.9169	-0.0123136	0.95791	0.999742
Atp6v0b	107.487	85.0693	86.4703	88.1321	-0.141132	0.543995	0.999742
Mrfap1	113.373	114.171	114.64	113.149	0.00155095	0.993989	0.999742
Zg16	154.443	123.548	147.316	173.188	0.205384	0.394079	0.999742
Eif1a	69.6654	73.3058	57.7851	59.273	-0.288517	0.16453	0.999742
Map1lc3b	28.321	24.0812	25.8891	21.5793	-0.142626	0.54289	0.999742
Ahcyl1	29.0429	28.7098	28.2483	26.009	-0.090078	0.667356	0.999742
Pak1	55.7736	45.9464	49.1108	39.332	-0.201753	0.410352	0.999742
Elob	145.323	124.344	120.573	144.814	-0.023013	0.921586	0.999742
Nfe2l2	49.4905	50.1668	53.1728	43.9606	-0.0370301	0.868955	0.999742
Tmem30a	32.9678	36.4146	30.6333	32.0154	-0.147318	0.487878	0.999742
Tfrc	30.6016	35.5726	24.3849	29.7337	-0.290173	0.217888	0.999742
Rad21	40.8159	49.6821	43.4394	41.8953	-0.084823	0.707575	0.999742
Syncrip	13.8797	19.1411	12.5655	14.7335	-0.274591	0.289808	0.999742
Add1	21.5025	20.7625	22.3751	22.4545	0.0850081	0.680491	0.999742
Atf3	113.839	76.0093	58.9959	97.296	-0.280519	0.392005	0.999742
Rab1b	92.8953	93.0576	112.538	107.272	0.241313	0.243861	0.999742
Psma4	71.4463	78.888	70.1502	92.5184	0.113751	0.642401	0.999742
Ifngr1	68.9677	65.2008	63.894	62.7733	-0.0829808	0.689562	0.999742
Rab2a	83.1856	93.0663	87.9454	83.3193	-0.0414607	0.846623	0.999742
Parp9	44.0404	26.4752	24.84	57.5344	0.224333	0.583642	0.999742
Hes6	84.358	98.0651	108.112	119.219	0.317453	0.153837	0.999742
H2afj	99.1493	82.0836	99.1139	125.247	0.308059	0.211303	0.999742
Kcne3	121.764	114.956	81.8257	96.8065	-0.406152	0.0676834	0.999742
Atp6ap1	66.4062	62.7522	63.338	51.9611	-0.163762	0.471106	0.999742
Pfkp	14.894	11.2744	12.9742	16.1744	0.155699	0.547088	0.999742
Copb1	33.9461	33.6717	33.8842	30.7493	-0.0651297	0.757745	0.999742
Pum2	25.4153	29.9026	24.5835	21.4194	-0.266087	0.244557	0.999742
Prpf19	27.0975	26.4788	25.075	22.6263	-0.167571	0.429371	0.999742
Snrnp70	23.1142	22.8642	27.0726	23.7623	0.144853	0.500928	0.999742
Zbp1	39.191	15.2493	29.6155	125.855	1.51391	0.16685	0.999742
B3gnt3	51.0213	50.3643	74.7543	65.3938	0.467092	0.0304034	0.757369
Khdrbs1	30.5806	30.8251	25.3161	27.7682	-0.210079	0.318782	0.999742
Ccng1	46.1519	54.8303	57.4269	50.7976	0.0998518	0.661904	0.999742
Sptlc2	23.6433	21.354	24.6682	21.035	0.0224805	0.92016	0.999742
Atox1	408.995	312.25	323.461	316.3	-0.172878	0.471536	0.999742
Hmgb2	61.8575	68.6948	41.0317	71.8824	-0.20939	0.498872	0.999742
Furin	25.2154	20.0146	15.8605	18.907	-0.379461	0.120349	0.999742
Zdhhc13	87.6182	80.19	74.1009	62.3509	-0.29841	0.185085	0.999742
Mapk13	57.5467	43.3867	70.1177	62.7729	0.396926	0.108019	0.999742
St13	18.7026	19.8261	17.8603	14.6428	-0.245395	0.280752	0.999742
Arl6ip1	75.5171	76.5061	78.5159	64.1308	-0.0918694	0.685353	0.999742
Nampt	42.6469	30.0222	20.9232	51.1706	-0.0114036	0.977461	0.999742
Trim15	140.201	75.8335	58.7893	99.2305	-0.451066	0.220165	0.999742
Sema7a	88.5754	49.3279	35.4276	48.8353	-0.710593	0.0332702	0.781227
Pls3	47.2365	53.8679	34.0574	36.2603	-0.523921	0.0159982	0.567521
Smarca4	27.2361	27.5815	32.3896	25.5132	0.0789691	0.735353	0.999742
Colgalt1	50.6858	47.5373	41.5168	28.5587	-0.48717	0.0650837	0.999742
Map2k1	58.7005	58.1166	48.0645	49.6591	-0.257465	0.212723	0.999742
Hnrnpdl	33.092	37.0056	35.6976	45.0862	0.20468	0.389147	0.999742
Tnfaip3	43.0891	16.0674	23.6088	18.9245	-0.475871	0.251457	0.999742
Nsa2	41.4041	41.6364	38.8527	48.0063	0.0648788	0.776404	0.999742
Tap1	31.1982	6.82308	12.6553	82.9538	1.33035	0.344426	0.999742
Sox4	46.5623	44.7478	34.6281	25.2846	-0.607936	0.0150158	0.556598
Chmp3	52.3503	57.3598	56.169	57.2948	0.0484982	0.818123	0.999742
Ubr4	9.69096	9.02846	12.6568	9.03946	0.212909	0.405841	0.999742
Trim28	48.3143	46.5381	42.8591	36.6304	-0.254926	0.246131	0.999742
Htra1	72.9694	72.5829	43.6367	61.9846	-0.462605	0.072517	0.999742
Casp8	70.991	53.7669	60.9884	65.3973	0.0187945	0.938473	0.999742
Glud1	43.0062	43.4445	39.3889	45.91	-0.0193369	0.929516	0.999742
Acod1	144.481	30.2269	42.5625	62.4812	-0.733941	0.454836	0.999742
Psmb5	227.609	183.882	188.69	205.554	-0.0616879	0.79025	0.999742
Ap1s1	79.3732	78.2076	80.2727	90.8193	0.118699	0.580043	0.999742
Mob1a	37.3726	43.0103	36.726	32.8965	-0.207398	0.351634	0.999742
Stmn1	96.1702	106.558	76.8531	94.1564	-0.24548	0.288965	0.999742
Sh3glb1	23.8928	24.8198	19.6599	27.9196	-0.0339398	0.895393	0.999742
Nisch	13.571	15.1911	13.5961	11.9175	-0.172965	0.435579	0.999742
Tmpo	16.0547	21.0099	11.2865	16.4976	-0.415813	0.144112	0.999742
Hmox1	134.545	121.548	60.4528	91.9512	-0.748715	0.00673848	0.380026
Ptn	47.639	88.353	29.2571	40.8865	-0.955192	0.00529513	0.334912
Dnajb6	31.6059	27.9647	28.8582	29.8789	-0.0202741	0.924857	0.999742
Tcf4	5.7398	9.04852	4.94625	6.20338	-0.407533	0.167346	0.999742
Ube2i	34.0531	32.2087	30.4405	33.9498	-0.0412998	0.847219	0.999742
Ube2z	47.813	46.863	42.735	41.2781	-0.172381	0.405013	0.999742
Atp2b1	10.5231	10.5306	16.2325	9.66764	0.298858	0.314701	0.999742
Rere	18.2901	24.4977	24.8939	15.4945	-0.083342	0.78595	0.999742
Slc39a1	86.4653	81.6455	67.4716	64.1848	-0.35262	0.0922657	0.999742
Eif3k	69.351	60.7202	60.4102	72.4737	0.0309286	0.893587	0.999742
Acox1	37.254	33.3183	46.1507	23.1453	-0.0263427	0.938412	0.999742
Erh	75.0004	69.8062	55.3161	70.2054	-0.206146	0.381971	0.999742
Atp5mpl	143.488	138.766	140.751	158.258	0.0832272	0.69785	0.999742
Snrpb	99.6688	82.6557	81.344	94.6325	-0.0510482	0.827457	0.999742
Cstb	322.666	274.967	233.229	339.909	-0.0603122	0.824103	0.999742
Aspscr1	36.0877	37.6584	36.1017	37.9499	0.00595146	0.977244	0.999742
Dync1i2	21.227	22.7299	20.6812	20.2742	-0.102066	0.62546	0.999742
Nus1	38.1335	37.1217	34.237	35.0513	-0.119167	0.564742	0.999742
Igtp	97.0272	12.5476	14.6317	226.47	1.13772	0.536506	0.999742
Phb2	50.9793	39.664	47.787	51.0975	0.125637	0.597619	0.999742
Lrp10	39.115	34.7417	43.6169	39.9617	0.178445	0.412885	0.999742
Dusp4	83.062	61.5437	63.0247	48.5313	-0.374309	0.163768	0.999742
Ndufa6	83.2755	90.7973	100.646	112.759	0.293873	0.176339	0.999742
Eif3m	61.1832	70.9817	57.88	78.4897	0.0451624	0.859581	0.999742
Kras	31.8902	34.3175	29.3392	34.5896	-0.0505446	0.820836	0.999742
Nap1l1	35.7244	42.8357	28.3758	31.9462	-0.381157	0.0972177	0.999742
Tspan12	45.1503	58.2038	58.0479	48.4695	0.0433987	0.861754	0.999742
Map4k4	20.9212	22.0582	12.9585	16.4473	-0.547535	0.0197968	0.634889
Mapkapk2	69.0111	49.4718	53.4202	57.2181	-0.0987287	0.699175	0.999742
Atp5g2	94.7992	101.089	108.409	110.012	0.15705	0.451961	0.999742
Pdcd6	65.1652	60.5632	58.9656	63.3976	-0.0391012	0.853864	0.999742
Eif3l	48.18	45.7268	48.6772	48.0314	0.0424348	0.838343	0.999742
Cyfip1	15.2802	14.5535	14.9914	13.2115	-0.0810987	0.707753	0.999742
Por	49.6782	35.2949	52.9166	35.2203	0.0527917	0.860729	0.999742
Myo1a	38.0101	31.808	64.9535	52.5773	0.751429	0.00188585	0.180258
Trib1	37.9312	25.2366	22.6206	25.2661	-0.399463	0.145759	0.999742
Mbd2	52.264	55.1346	50.3446	56.991	-0.000855398	0.996845	0.999742
Ctbp1	36.9729	39.512	37.3714	40.2904	0.0220106	0.917323	0.999742
Vapa	50.8428	49.8797	49.2375	47.7427	-0.0546188	0.792026	0.999742
Bzw2	39.2993	37.5792	23.3476	27.0052	-0.610475	0.00527747	0.334912
Eif4a-ps4	158.412	152.932	117.666	136.964	-0.290077	0.18601	0.999742
Chic2	20.9479	18.4237	13.2699	18.0826	-0.328508	0.196625	0.999742
9530068E07Rik	63.2128	53.8982	50.393	41.7911	-0.345257	0.142506	0.999742
Tgfbr2	19.1906	17.7707	28.988	18.527	0.362365	0.199098	0.999742
Nectin2	55.6398	37.4983	54.7315	50.2946	0.17341	0.520779	0.999742
Mapk6	26.6468	26.5175	24.5861	25.3924	-0.0891432	0.666761	0.999742
Ccnd1	34.3286	31.8113	45.1398	35.3706	0.283663	0.232085	0.999742
Csnk1d	37.0642	32.9073	37.6413	29.7546	-0.0540882	0.820933	0.999742
Galnt1	32.6688	36.3008	26.1039	29.3345	-0.315101	0.15136	0.999742
Psmd3	37.1808	30.3286	32.706	38.6915	0.0808728	0.735188	0.999742
Arf3	33.5102	33.6108	41.6305	34.1038	0.174164	0.442191	0.999742
Clcn3	9.64992	11.5298	10.7375	8.25609	-0.15725	0.53033	0.999742
Hspe1	132.916	121.362	103.957	107.347	-0.267049	0.207139	0.999742
Cnot6	27.1459	31.3363	22.2737	22.7014	-0.378921	0.0819624	0.999742
Arhgap5	12.1626	19.1304	15.6304	15.7995	0.0061908	0.982476	0.999742
Esrp1	24.3874	28.3644	31.6988	24.2981	0.0860556	0.72866	0.999742
Ifit2	30.6498	8.87088	16.9237	119.197	1.78422	0.184302	0.999742
Ppib	56.4504	50.213	47.4178	53.4561	-0.0804541	0.7161	0.999742
Top2a	20.7839	20.3205	15.3957	19.4508	-0.23825	0.307043	0.999742
Vps4b	18.8753	20.2554	19.8015	17.8628	-0.0551463	0.797605	0.999742
Macf1	5.08246	5.92392	6.44311	4.30137	-0.0348129	0.899975	0.999742
Zfp36l2	37.8173	46.3106	61.6283	47.8224	0.379535	0.132473	0.999742
Prpf40a	16.3153	18.7732	15.4568	14.599	-0.223418	0.307253	0.999742
Zfp706	34.9713	34.3819	35.5193	32.24	-0.0335472	0.874211	0.999742
Capza1	49.2866	47.7316	41.2782	41.7239	-0.225092	0.277286	0.999742
Slc9a3r1	95.6834	62.553	105.133	92.5127	0.320941	0.251131	0.999742
Srsf2	58.8884	57.1588	53.1616	60.772	-0.0264927	0.902703	0.999742
Ndrg1	33.8897	27.2784	16.2024	25.4821	-0.553192	0.0596667	0.98848
Clec2d	161.338	110.177	89.1653	199.512	0.0885001	0.819512	0.999742
Ecscr	109.412	109.342	68.8778	114.892	-0.251372	0.395488	0.999742
Pkp3	44.8993	40.9747	49.5648	52.1331	0.244047	0.251121	0.999742
Cxcl1	187.534	58.539	55.4258	63.4875	-1.0491	0.0202099	0.636327
Bag6	27.9668	25.4663	31.1058	24.4561	0.0563718	0.812771	0.999742
Il13ra1	47.7858	47.5909	39.5909	46.7339	-0.143841	0.515288	0.999742
Zdhhc5	34.9423	32.3024	38.5062	27.9566	-0.0168784	0.94689	0.999742
Ncstn	44.5969	39.6676	44.6165	40.4521	0.0137395	0.949993	0.999742
Msmo1	26.6978	25.5751	29.2495	27.9366	0.129616	0.53488	0.999742
Cdcp1	31.9166	24.8169	20.7968	21.8715	-0.410955	0.0840252	0.999742
Ppp1r2	38.4169	38.6605	32.5803	41.3605	-0.0599142	0.798062	0.999742
Ssr1	15.9223	19.4156	14.3304	14.4208	-0.297665	0.189244	0.999742
Smagp	114.664	103.473	117.48	123.255	0.14226	0.505711	0.999742
Cox5a	79.8994	68.068	88.8257	83.0921	0.216503	0.330215	0.999742
Pdia4	85.4066	82.0655	65.3925	45.9948	-0.588361	0.0230018	0.670379
Cd38	42.7787	43.3878	55.9387	30.2242	-9.65727e-05	0.99976	0.99992
Amfr	39.9725	42.2618	42.2727	37.1652	-0.0499515	0.818207	0.999742
Gars	61.4803	57.7354	43.0284	51.47	-0.335169	0.136594	0.999742
Hook1	16.3933	21.8516	23.1255	18.6383	0.12688	0.625881	0.999742
Sec61g	74.9282	73.8272	49.2896	71.9991	-0.294461	0.265823	0.999742
Psme4	19.8596	21.2768	21.2736	17.0708	-0.101448	0.662814	0.999742
Ganab	43.3408	43.959	50.6265	34.7846	-0.0315877	0.904695	0.999742
Rpl14-ps1	254.59	224.621	215.124	326.88	0.177705	0.523015	0.999742
Nadk	47.5846	41.2349	53.0243	36.4254	0.0102121	0.969825	0.999742
Naa50	32.5698	41.664	34.5471	34.0087	-0.114885	0.626236	0.999742
Tnfaip2	68.8052	17.6976	21.7547	26.9644	-0.828237	0.338771	0.999742
Akap13	7.29269	7.07024	11.0478	6.50101	0.289004	0.336628	0.999742
Srsf7	77.8327	86.104	57.4533	69.4754	-0.369133	0.108195	0.999742
Qsox1	22.7763	17.488	24.8815	15.394	0.000429446	0.998877	0.999742
Epb41l2	15.8265	14.3643	13.3776	12.5554	-0.219287	0.305885	0.999742
Rnf11	42.3447	44.2179	36.1961	32.7785	-0.327709	0.124415	0.999742
Cggbp1	37.5649	41.0278	33.8385	34.0526	-0.211209	0.317137	0.999742
Rab18	73.7064	73.2651	77.9131	69.2705	0.00206897	0.9923	0.999742
Clptm1l	58.3977	56.4501	51.2031	50.1226	-0.180711	0.38422	0.999742
Klf3	12.7533	17.555	15.679	12.7595	-0.0919779	0.728632	0.999742
Sh3bgrl	47.3931	62.7004	46.1534	43.7993	-0.291585	0.231822	0.999742
Ptprf	17.5232	18.6556	22.6267	13.6369	0.00333142	0.991012	0.999742
Slc6a14	50.3007	57.259	45.7302	38.8453	-0.346891	0.129139	0.999742
Ssr2	98.8437	96.6077	74.1839	84.7466	-0.298388	0.168498	0.999742
Afdn	15.1519	16.4079	18.533	14.4835	0.0650526	0.784949	0.999742
Prpf8	21.1594	21.758	27.1394	18.511	0.0890285	0.73765	0.999742
H2-Q4	46.1561	17.0077	32.6616	159.745	1.60701	0.166691	0.999742
Hprt	123.355	130.13	123.783	134.135	0.0249948	0.906159	0.999742
Hyou1	28.9519	27.9774	20.4526	13.5804	-0.742269	0.00634522	0.371097
Snd1	17.8973	19.4516	15.161	14.794	-0.318306	0.131554	0.999742
Eif2s1	36.7115	34.6503	31.058	30.4882	-0.21346	0.306922	0.999742
Pak2	25.3092	25.4075	24.9564	20.9653	-0.143305	0.519814	0.999742
Smarca5	19.973	24.8181	19.7446	19.6182	-0.186455	0.418202	0.999742
Tbca	203.391	211.961	180.549	211.449	-0.0834854	0.705506	0.999742
Psmd1	24.7282	23.5591	21.8812	20.0561	-0.203403	0.338279	0.999742
Gls	9.91769	11.8116	10.7606	10.9367	-0.00219474	0.992144	0.999742
Nhp2	153.981	131.277	124.824	161.845	0.00719697	0.976864	0.999742
Manf	57.9421	53.139	35.8628	38.1804	-0.585134	0.00609712	0.367859
Gch1	30.8751	21.7683	24.4532	27.6679	-0.0142701	0.956714	0.999742
Yme1l1	20.5956	22.6018	20.8791	17.2051	-0.181807	0.428949	0.999742
Epha2	35.1985	28.0844	42.7831	33.8868	0.276906	0.272889	0.999742
Btg2	74.2229	61.9642	57.9928	43.4356	-0.425108	0.096994	0.999742
Csnk1g2	33.8476	31.7715	34.397	34.7198	0.0749535	0.720166	0.999742
Lcp1	26.847	15.7096	11.5438	14.5759	-0.70414	0.0250151	0.699872
Ndfip2	14.9233	13.9871	14.2608	13.1427	-0.0772082	0.716978	0.999742
Aspa	34.4032	41.5219	18.8227	13.6133	-1.22707	3.33067e-06	0.00256444
Chmp2a	139.581	123.585	137.45	159.436	0.174005	0.440837	0.999742
Lpcat4	57.7798	49.0793	67.323	56.5884	0.213648	0.362006	0.999742
Cnot1	8.91489	9.59087	11.5472	7.75731	0.0609099	0.821987	0.999742
Acsl3	35.2661	38.3961	42.8451	32.2276	0.0273095	0.911818	0.999742
G6pdx	56.2751	46.2068	55.9282	52.4279	0.080485	0.724696	0.999742
Psmc1	89.5277	77.6754	80.4362	87.5762	0.00703619	0.974645	0.999742
Psmd4	60.8216	52.6063	53.4819	63.6638	0.0466036	0.840916	0.999742
Tspan14	72.2388	69.786	59.2797	42.4885	-0.480881	0.0590517	0.984142
Ehmt2	28.8301	27.8325	31.3923	29.8098	0.111196	0.595047	0.999742
Wls	17.3106	18.0583	21.391	16.7456	0.108652	0.645832	0.999742
Myo6	13.3349	11.6847	18.5089	9.98599	0.187644	0.563903	0.999742
Kpna2	61.4208	56.6594	56.2828	49.8225	-0.154252	0.480186	0.999742
Ctsa	36.8296	29.4272	38.4894	32.1475	0.0924181	0.705572	0.999742
Celf1	19.0116	21.8783	18.536	16.5569	-0.220636	0.324356	0.999742
Psmb10	80.5468	45.6878	61.8638	190.738	1.00079	0.231536	0.999742
Arpc4	81.2445	60.4418	67.4054	68.3762	-0.0613113	0.80351	0.999742
D17Wsu92e	29.2876	29.149	33.6663	29.3731	0.109369	0.614494	0.999742
Llgl2	32.1445	27.6205	39.9207	33.141	0.289859	0.217092	0.999742
Chmp5	107.844	112.873	109.627	91.3358	-0.135307	0.547942	0.999742
Ubc	67.5535	46.5044	57.209	51.09	-0.0746505	0.780211	0.999742
Shroom3	11.3054	10.4104	17.264	9.53983	0.303679	0.338707	0.999742
Rtcb	57.7874	60.4304	58.7613	67.6813	0.0970314	0.657498	0.999742
Jchain	63.1295	39.6111	74.6134	78.518	0.575912	0.0439355	0.893428
Abce1	26.0961	31.9076	25.4413	22.6802	-0.269547	0.247876	0.999742
Rpl22l1	68.5568	100.003	59.0126	91.5115	-0.16332	0.601819	0.999742
Usp22	32.731	35.6589	33.6321	28.5025	-0.138441	0.538248	0.999742
Pls1	36.3043	32.2542	53.9133	42.1576	0.486794	0.0439588	0.893428
Pdlim7	40.8498	32.109	29.8102	28.9901	-0.31118	0.186153	0.999742
Myo1d	23.5832	22.0288	28.85	24.4019	0.223434	0.318555	0.999742
Pgm1	66.5461	54.1642	69.6546	56.0554	0.0586034	0.812608	0.999742
Flii	30.182	29.6789	35.738	30.7771	0.152062	0.487893	0.999742
Pmp22	52.8526	41.4488	81.0549	95.64	0.906042	0.000231728	0.0534023
Avil	61.4744	46.345	41.6405	37.5762	-0.444666	0.072491	0.999742
Sf3b6	46.4528	59.2764	54.5917	61.3343	0.132748	0.581819	0.999742
Map4	10.5323	10.4519	11.0215	9.87468	-0.00607548	0.977339	0.999742
Slc25a4	75.4998	67.4329	38.1302	87.776	-0.182938	0.626168	0.999742
Myo7b	22.7337	21.2852	32.6711	19.2372	0.237828	0.430556	0.999742
Cdv3	20.909	24.1374	18.8235	21.402	-0.163341	0.470093	0.999742
Samd9l	27.3668	25.5117	24.6996	38.8875	0.266102	0.348668	0.999742
Pnrc1	90.4473	76.0684	72.3232	62.9977	-0.299228	0.195944	0.999742
Mtdh	9.36403	11.3075	9.79941	10.5764	-0.0208522	0.92715	0.999742
Paip2	58.2129	65.5795	49.6569	52.3188	-0.27974	0.196298	0.999742
Ggh	70.2743	76.6122	102.583	72.2316	0.25107	0.336149	0.999742
2410006H16Rik	375.284	363.176	253.249	371.294	-0.241679	0.36379	0.999742
Yy1	24.5559	26.2359	23.7084	23.6336	-0.101509	0.628372	0.999742
Ostc	59.4099	62.9728	53.6938	52.7748	-0.201001	0.336988	0.999742
Kars	36.5395	28.4843	32.153	44.4245	0.236054	0.385354	0.999742
Atp6v1e1	43.9736	37.1589	37.2306	35.2352	-0.162919	0.466051	0.999742
Snx10	19.0732	16.8481	11.3475	20.3379	-0.180967	0.567937	0.999742
Tma7	128.853	119.927	98.9897	115.043	-0.21699	0.327896	0.999742
Slc3a2	51.7799	46.6186	38.2419	41.5855	-0.301697	0.164559	0.999742
Vamp8	63.2609	57.5727	67.2332	83.726	0.321198	0.171301	0.999742
Pxn	22.5287	17.2575	20.5556	16.3607	-0.107947	0.676548	0.999742
Ctsc	27.6654	25.5616	22.5718	31.9614	0.035031	0.892825	0.999742
Grina	95.3332	56.9611	73.0955	78.8063	-0.00359759	0.990386	0.999742
Chmp1b	33.6828	36.2138	38.1459	35.4351	0.0740671	0.728367	0.999742
Wasf2	23.871	24.5866	27.4063	23.9029	0.0824654	0.705057	0.999742
Xpnpep1	23.7516	21.777	21.9354	20.2143	-0.111223	0.605159	0.999742
Rnf4	24.3198	21.5159	20.9767	18.8451	-0.202879	0.359228	0.999742
Nrbp1	42.2471	44.5409	41.2477	46.6672	0.0186034	0.931721	0.999742
Ddx21	31.1522	32.6016	28.3667	27.9225	-0.179678	0.389278	0.999742
Adss	34.5321	33.9906	36.6339	32.2389	0.0073421	0.972931	0.999742
Adam8	50.539	28.0567	26.1511	29.9926	-0.485213	0.128328	0.999742
Gspt1	30.0104	29.9164	29.1581	25.4441	-0.134258	0.536843	0.999742
Ccnl2	29.829	28.6635	32.2716	27.14	0.0224883	0.919921	0.999742
Rnf44	27.657	29.6443	36.4625	25.8344	0.120537	0.641509	0.999742
Vwa5a	26.9516	29.8898	30.0311	39.6885	0.294605	0.233023	0.999742
Kctd5	58.8598	57.0286	61.2725	48.3182	-0.080625	0.731501	0.999742
Suclg1	35.317	28.1092	38.7724	32.5348	0.169041	0.490077	0.999742
Cant1	31.1654	32.702	45.4057	33.182	0.299178	0.233916	0.999742
Dag1	22.7851	24.422	30.0062	20.2504	0.0902602	0.738032	0.999742
Plet1	117.892	54.4399	76.9399	71.0964	-0.219129	0.543168	0.999742
Spink1	322.486	353.097	275.983	511.275	0.220715	0.49511	0.999742
Azin1	27.0492	25.0301	26.2242	20.5941	-0.153636	0.518252	0.999742
Chtop	45.1156	46.733	38.8895	38.9533	-0.23871	0.25151	0.999742
Top1	16.4068	17.1768	13.8952	11.5783	-0.398803	0.076996	0.999742
Golph3	47.774	50.0097	48.6432	42.8546	-0.0958943	0.658931	0.999742
Cltb	31.7085	26.3748	37.2356	31.7399	0.248024	0.292997	0.999742
Anxa6	77.7864	58.7029	37.9565	35.8174	-0.887535	0.00029548	0.0605698
Tomm70a	14.7983	16.2796	16.1167	15.5997	0.0292973	0.890673	0.999742
Parp14	19.7346	7.15131	7.93061	31.6413	0.557644	0.61254	0.999742
Fnbp1l	12.0487	15.3633	12.3424	9.69897	-0.314687	0.220813	0.999742
Ddx39b	41.8743	41.8118	39.9246	38.6964	-0.0900769	0.665053	0.999742
Cox5b	93.3469	76.7498	96.5208	121.295	0.356852	0.149896	0.999742
Actr1a	54.2436	49.8605	62.1382	57.9925	0.206613	0.334418	0.999742
Dnajb1	55.2611	45.2537	46.6878	44.5937	-0.13894	0.543289	0.999742
AI661453	31.5022	26.7564	32.2363	31.1089	0.120834	0.586365	0.999742
U2af2	40.5908	38.3728	33.7893	36.114	-0.175791	0.406389	0.999742
Ifi47	70.4157	17.0922	18.9852	143.008	0.888456	0.542785	0.999742
Glyr1	19.4516	19.898	18.8496	14.5992	-0.234429	0.325469	0.999742
Pde4dip	8.38736	9.66255	11.8785	6.3779	0.0163492	0.960139	0.999742
Paics	50.5513	49.6954	51.2743	43.2805	-0.0843461	0.70479	0.999742
Esrra	62.8805	46.372	65.6498	66.8182	0.278098	0.263315	0.999742
Ankrd13a	25.6457	22.3623	30.6368	23.7493	0.179992	0.463189	0.999742
Msn	29.1375	26.95	15.8409	24.4041	-0.478812	0.086355	0.999742
Sort1	19.2365	18.8615	27.9489	14.8204	0.166827	0.609159	0.999742
Defa21	140.418	109.065	1210.41	26.949	2.31023	0.216873	0.999742
Hspa1b	53.873	51.5156	85.108	27.8886	0.100534	0.819019	0.999742
Dusp6	50.4055	38.3832	44.3043	61.9459	0.259126	0.35095	0.999742
Tmed9	46.613	43.6743	42.9987	43.7098	-0.0583152	0.781364	0.999742
Dlst	16.3909	15.106	17.7178	14.5304	0.0340213	0.882593	0.999742
Prkcd	27.8129	22.2203	33.5364	26.5088	0.263228	0.298522	0.999742
Jak2	30.0318	28.0671	28.2047	34.5404	0.111044	0.629605	0.999742
Xpo1	19.4405	26.7192	19.3607	18.525	-0.285085	0.258695	0.999742
Clca1	30.5792	27.9975	68.0279	34.9293	0.813642	0.0153746	0.563756
Arpp19	34.9771	31.7793	24.306	31.1277	-0.26808	0.264602	0.999742
Dhx32	36.3765	35.6803	37.5252	35.7414	0.0240249	0.908559	0.999742
Tnks1bp1	24.9083	23.5026	26.5209	23.1723	0.0377281	0.863305	0.999742
Gak	23.5357	21.225	27.6764	21.8884	0.1471	0.537431	0.999742
Immt	12.844	13.2907	12.9683	14.2418	0.0581732	0.784924	0.999742
Fxyd3	35.147	27.6885	37.3407	25.1599	-0.00767517	0.9785	0.999742
Ergic3	79.2224	66.1411	69.5414	70.7478	-0.051181	0.819695	0.999742
Mcfd2	60.4196	59.3994	59.8958	51.8523	-0.100617	0.645768	0.999742
Gna11	35.0504	30.927	49.4625	32.6871	0.316293	0.255204	0.999742
Bclaf1	8.71399	11.8305	8.76051	10.009	-0.130448	0.609188	0.999742
Pgm2l1	19.3898	21.2785	13.6018	8.43617	-0.883975	0.00234131	0.202254
H2-Q7	22.6957	5.15865	16.0349	98.4858	2.03966	0.139234	0.999742
Ykt6	57.7776	52.6587	44.0051	47.4425	-0.272146	0.20668	0.999742
Dkk2	42.0702	55.6254	29.8722	33.9535	-0.614224	0.0138473	0.537893
Gas6	63.8462	52.5094	79.8898	41.1255	0.0566547	0.867834	0.999742
Slc35a3	13.1985	15.0047	15.1109	12.4597	-0.0327986	0.888398	0.999742
Ppp4c	39.6291	34.6676	31.6746	34.5499	-0.165865	0.453174	0.999742
Rangap1	32.908	34.4621	30.7714	25.265	-0.265789	0.244281	0.999742
Mybbp1a	28.0245	28.3503	21.3167	25.6146	-0.264482	0.239924	0.999742
Zbtb7a	18.7115	18.2841	29.7032	21.7872	0.476936	0.0566384	0.968488
Ero1l	36.1503	28.1568	25.4342	23.9614	-0.380516	0.111073	0.999742
Lgmn	67.4942	56.9127	62.7791	71.5426	0.110715	0.631087	0.999742
Psma5	121.922	105.784	93.9256	132.076	-0.0107645	0.96738	0.999742
Ube2n	39.3857	35.3835	34.2326	32.9557	-0.15419	0.472997	0.999742
Lin7c	31.9067	38.0226	32.0559	30.1082	-0.169897	0.451257	0.999742
Ogt	15.9956	22.2974	18.2008	17.5971	-0.0973242	0.703011	0.999742
Itga2	27.7544	25.6902	14.5243	15.7116	-0.82174	0.000129231	0.0372668
Ssfa2	25.223	27.2857	29.6747	24.6483	0.0489496	0.830133	0.999742
Sf1	26.7492	24.3977	23.7736	21.4097	-0.178827	0.41247	0.999742
Sumo1	62.846	79.3903	67.0472	77.5814	0.0239864	0.921266	0.999742
Cd55	27.4298	27.845	39.9019	28.1349	0.299659	0.246981	0.999742
Rab14	10.7743	11.8258	11.643	9.6506	-0.0859742	0.708105	0.999742
Anp32a	48.8741	51.0246	42.0679	46.3205	-0.176614	0.409101	0.999742
Pnrc2	73.3402	72.2363	62.1941	61.651	-0.233234	0.262126	0.999742
Srsf10	21.1309	26.8464	18.368	18.4497	-0.382034	0.104666	0.999742
Atp6v1b2	29.2901	25.0896	30.9253	27.4068	0.101279	0.65583	0.999742
Mtch2	17.7481	16.7571	16.7481	19.0321	0.0523916	0.810352	0.999742
Bok	97.9006	80.9011	61.8106	83.5455	-0.298682	0.251354	0.999742
Tpd52l2	31.189	29.3321	29.3801	29.8462	-0.0311673	0.882038	0.999742
Erbb3	19.0636	26.0863	32.7761	21.1196	0.255336	0.400846	0.999742
Psmd7	70.7314	62.9662	60.1863	69.9358	-0.039039	0.862943	0.999742
Cmtm6	47.5578	40.5646	46.5385	38.9147	-0.0443303	0.850559	0.999742
Crb3	100.525	81.6489	96.1925	103.381	0.131701	0.569541	0.999742
Pdhb	40.4824	37.1425	36.7582	39.8281	-0.0193827	0.928296	0.999742
Raph1	6.98719	7.67788	7.72125	6.60483	-0.0338005	0.880534	0.999742
Snx1	34.7024	34.3984	38.9961	29.0648	-0.0219027	0.929213	0.999742
Fbxl5	17.3903	14.2707	13.4321	16.0248	-0.10401	0.665344	0.999742
Marcks	36.0889	36.9569	33.9876	39.6578	0.0118047	0.957342	0.999742
Gsta4	110.783	87.1684	189.577	84.8401	0.471244	0.209974	0.999742
Thrap3	15.8558	17.9506	14.6383	15.7	-0.1562	0.475174	0.999742
Srsf11	18.0518	19.0034	16.6069	16.5135	-0.161986	0.43913	0.999742
Plin2	47.9525	41.6801	43.4784	35.9835	-0.173726	0.458926	0.999742
Lsr	76.765	64.3371	75.7555	56.736	-0.0908091	0.723224	0.999742
Mia2	12.9117	13.1963	14.4971	12.1626	0.0301388	0.892967	0.999742
Ctsz	102.842	81.9469	97.6712	129.839	0.30016	0.252347	0.999742
Polr1d	59.6412	45.4822	44.4905	45.5412	-0.22348	0.355775	0.999742
Rnf19b	62.496	36.0262	36.8382	71.7315	0.140212	0.714262	0.999742
Top2b	9.07248	11.8178	9.83316	9.6484	-0.100824	0.675084	0.999742
Agr2	93.9849	84.7895	142.149	138.878	0.652632	0.00229894	0.202254
Ccl6	83.7345	66.9453	100.923	78.9557	0.255599	0.316158	0.999742
Map2k2	23.9931	22.8122	28.1563	29.4675	0.300029	0.154032	0.999742
Ndfip1	187.013	165.817	135.144	146.759	-0.32371	0.139874	0.999742
Actr1b	36.0268	34.9679	37.1313	30.0585	-0.0794834	0.730128	0.999742
Rars	48.0693	45.1629	46.1414	43.337	-0.0592665	0.780036	0.999742
Ppp1r15b	29.0135	24.5906	26.3862	25.5226	-0.0462949	0.835335	0.999742
Rnpep	24.1145	20.327	21.3863	18.7513	-0.1469	0.52461	0.999742
Eef1d	25.149	22.6839	19.8591	23.0233	-0.157555	0.483049	0.999742
Pea15a	45.8577	38.3233	36.3556	32.0253	-0.299847	0.195605	0.999742
Neu1	43.5065	30.4249	47.9396	36.5199	0.192161	0.495858	0.999742
Riok3	40.6419	41.2425	39.4983	39.1702	-0.0578132	0.781161	0.999742
Suds3	14.8472	12.3653	13.9897	10.825	-0.13304	0.596404	0.999742
Ranbp2	12.8526	14.1038	13.1432	9.93554	-0.224127	0.363854	0.999742
Muc4	13.6116	10.1576	12.5045	13.8505	0.149099	0.551041	0.999742
Dusp11	16.8486	18.2612	16.5859	15.298	-0.139099	0.517869	0.999742
Ythdf3	25.6981	32.3395	26.3435	24.6973	-0.185432	0.430805	0.999742
Gtf2i	13.9475	17.3988	13.4635	12.4782	-0.273119	0.244036	0.999742
Gm6793	89.0555	97.9017	71.9074	105.702	-0.0739932	0.783789	0.999742
Apcdd1	44.7588	56.9712	50.5135	56.6431	0.0748887	0.756001	0.999742
Plpp2	80.0568	90.8377	93.8423	89.3294	0.100021	0.646175	0.999742
Slc6a6	17.2103	15.0763	21.7947	15.4078	0.204482	0.438389	0.999742
Pmaip1	64.4024	50.8455	46.6082	59.8392	-0.114498	0.656836	0.999742
Rer1	84.9133	73.4012	80.4833	84.5697	0.0602124	0.784772	0.999742
Pdxdc1	17.8707	16.5655	22.8593	16.4356	0.190417	0.457794	0.999742
Uba2	27.6817	25.4543	21.8721	21.9632	-0.277555	0.190304	0.999742
Nt5c	130.565	119.884	115.044	147.714	0.0692786	0.77321	0.999742
Ankrd17	4.05402	4.57443	4.4063	3.38905	-0.14656	0.550739	0.999742
Ppp2r5c	17.6437	18.6169	17.8267	16.4023	-0.0832216	0.696619	0.999742
Rnf145	22.4419	21.2126	17.0922	14.2525	-0.47791	0.0347559	0.800184
Wasl	21.1101	23.3419	26.7678	23.4902	0.177036	0.425631	0.999742
Rbms1	29.0822	26.8998	21.4464	29.1599	-0.145591	0.562894	0.999742
Ralb	36.1224	29.1389	27.157	26.1226	-0.292568	0.206324	0.999742
Morf4l1	15.6698	16.1096	13.0557	14.8684	-0.186581	0.391099	0.999742
Rnf43	17.8095	28.4943	27.8116	14.4047	-0.133434	0.717977	0.999742
Os9	57.8703	49.9868	63.8713	50.4608	0.0841432	0.729422	0.999742
Saraf	52.1644	47.8953	53.2487	45.8111	-0.0144683	0.948387	0.999742
Tcf3	33.4529	38.0698	37.5799	34.8817	0.0187426	0.932067	0.999742
Dld	36.3637	41.7362	38.7821	40.9136	0.0291228	0.89453	0.999742
Pfdn5	101.114	93.81	93.3131	129.369	0.192126	0.452577	0.999742
Smarce1	25.2596	23.1745	18.2792	20.7133	-0.312774	0.155619	0.999742
Wfdc2	127.531	86.4575	104.231	193.812	0.478097	0.173023	0.999742
Ubr5	8.97732	10.4787	10.6406	7.62007	-0.0915616	0.727982	0.999742
Ppp1cc	46.8961	44.0972	38.9451	39.6168	-0.2119	0.313814	0.999742
Pdha1	39.0224	35.2871	46.965	34.6159	0.134695	0.593992	0.999742
Ube2h	32.8463	30.1466	35.6786	22.9854	-0.102726	0.715396	0.999742
Glo1	68.4031	80.1048	86.9453	64.037	0.0237561	0.926587	0.999742
Arhgef5	15.3358	13.9466	15.2081	13.7011	-0.0184772	0.932675	0.999742
Sdhc	46.5133	39.231	49.4241	43.3338	0.113493	0.623105	0.999742
Rab25	80.5691	69.9907	103.22	93.2004	0.383675	0.0863491	0.999742
Snrpe	93.4785	123.053	86.3324	116.932	-0.0912761	0.738039	0.999742
Api5	33.2841	33.548	32.9361	27.4362	-0.14668	0.514834	0.999742
Nptn	23.1766	23.1779	24.1914	23.1729	0.0310855	0.881854	0.999742
Slc25a1	66.9338	55.1177	79.0572	66.7998	0.257134	0.282136	0.999742
Szrd1	46.5577	40.6018	44.704	42.0002	-0.00749995	0.972817	0.999742
Papss2	38.4496	42.3282	44.3811	33.6272	-0.0503965	0.838158	0.999742
Cops2	36.1681	45.9509	39.0987	40.8492	-0.0387504	0.86979	0.999742
Rin2	12.6785	12.3279	13.5192	12.6813	0.0673033	0.749579	0.999742
Fam32a	31.4178	31.2785	34.7544	33.3092	0.118498	0.57106	0.999742
Hp1bp3	16.8363	17.9633	16.6007	16.8433	-0.0573508	0.785405	0.999742
Rtraf	69.3321	75.3714	69.8116	84.0967	0.0889539	0.697658	0.999742
Grpel2	34.7614	34.6873	39.7119	33.8805	0.0835895	0.705761	0.999742
Ubtf	22.4616	24.9355	19.5015	20.7592	-0.235465	0.276284	0.999742
Hectd1	9.42109	10.9481	10.1528	7.9064	-0.173735	0.480728	0.999742
Slmap	16.0381	18.2795	22.0601	15.0924	0.114434	0.672803	0.999742
Sars	30.2921	26.1355	26.079	29.5391	-0.0207652	0.927124	0.999742
Klf4	39.3871	39.1193	53.9831	56.5009	0.492964	0.0185784	0.611162
Atp6v1f	139.921	127.31	122.369	150.232	0.0287716	0.901733	0.999742
Dbnl	64.5057	51.0952	58.6225	70.7519	0.162511	0.512418	0.999742
Sem1	41.336	39.6902	35.4535	45.3085	-0.00466792	0.984315	0.999742
Ppp6r1	30.0922	28.3509	31.5305	27.4352	0.0128548	0.953471	0.999742
Mrpl12	92.8881	80.5726	90.3303	110.294	0.209972	0.375244	0.999742
Ogdh	25.9931	23.9138	34.0872	21.1266	0.145779	0.616231	0.999742
Tmem50b	71.3918	57.0086	56.1382	49.695	-0.278789	0.243371	0.999742
Col4a1	21.7518	19.3991	15.4025	19.9847	-0.217628	0.374115	0.999742
Myo5b	12.3688	13.1672	19.554	13.5465	0.374262	0.156784	0.999742
Hmga1	63.9911	58.2747	65.7029	81.1428	0.264346	0.258726	0.999742
Gbp3	29.3159	7.39126	14.2978	124.863	1.92264	0.179882	0.999742
Fndc3a	14.6476	15.3882	14.5903	12.7402	-0.136216	0.534571	0.999742
Bcap31	124.143	112.643	130.584	101.349	-0.0298671	0.901832	0.999742
B3galt5	22.8945	23.4692	31.171	15.2103	0.000505374	0.998837	0.999742
Stxbp1	29.3865	31.277	27.372	25.8981	-0.18754	0.376647	0.999742
Plek	64.1667	23.7052	19.7731	20.6025	-1.12182	0.0065899	0.378751
Trp53inp2	26.9462	24.5457	31.0751	26.0325	0.149363	0.513065	0.999742
Capn1	47.6762	39.0368	47.8503	44.4116	0.0895709	0.697871	0.999742
Rala	49.8145	50.6302	44.2231	51.5445	-0.0687806	0.755402	0.999742
Numa1	16.216	18.904	22.3956	14.2381	0.0608015	0.833488	0.999742
Jak1	20.2366	19.0205	21.885	17.5806	0.00764688	0.973866	0.999742
Setd3	23.7769	23.196	23.9163	23.2929	0.00725048	0.972331	0.999742
Traf4	45.0826	38.7154	43.8442	45.1683	0.0871722	0.693191	0.999742
Prr15l	29.3309	30.1513	45.5631	39.9065	0.52292	0.0165759	0.579103
Atp6v1a	27.5956	21.9973	24.5369	19.7821	-0.162148	0.518365	0.999742
Arih1	19.7897	18.9932	18.9225	15.7107	-0.163271	0.471405	0.999742
Hid1	38.9911	29.6781	33.5109	21.2198	-0.327285	0.278964	0.999742
Fam83h	29.9026	27.77	37.1596	27.6067	0.16736	0.502586	0.999742
Eif1ax	26.9412	28.2395	23.2461	28.6445	-0.0886836	0.700996	0.999742
Wnk1	5.71366	6.92335	7.19002	4.86638	-0.0679464	0.80762	0.999742
Nedd8	118.208	109.677	106.385	112.973	-0.0549724	0.7968	0.999742
Pdap1	29.3881	25.3482	24.1669	28.5095	-0.0552587	0.812078	0.999742
Tnfaip1	39.7666	32.6205	40.9805	35.9039	0.0870307	0.711767	0.999742
Ociad1	26.7244	23.9545	25.9673	25.5177	0.0228216	0.915514	0.999742
Srp14	123.742	126.558	110.332	109.567	-0.186826	0.370803	0.999742
Diaph1	25.0921	19.3241	23.3274	21.2584	0.00559228	0.981676	0.999742
Minos1	52.0535	48.98	46.0976	56.2202	0.0182746	0.936622	0.999742
Psme3	50.1245	50.864	48.7438	40.8278	-0.173108	0.44092	0.999742
Gne	20.9879	24.9793	25.028	17.2394	-0.121147	0.657802	0.999742
Ifit1	41.2675	17.4444	27.565	126.369	1.39061	0.20413	0.999742
Mrpl20	86.0068	74.0619	77.7535	100.254	0.153331	0.535183	0.999742
Foxa1	42.6589	46.3957	41.7881	37.7324	-0.163418	0.453168	0.999742
Ssrp1	35.6213	40.4435	34.7509	38.9625	-0.0453485	0.839266	0.999742
Muc2	14.0444	12.6473	28.2684	24.0834	0.971905	1.89164e-05	0.00869847
Smim15	62.5403	70.0434	59.4707	61.2212	-0.135627	0.529972	0.999742
Phc2	21.1626	18.3229	16.5706	23.3117	0.0145048	0.95619	0.999742
mt-Co3	51.7716	466.079	96.2548	78.1231	-1.57034	0.22959	0.999742
Ipo5	22.3265	25.1441	20.7473	24.8568	-0.0579031	0.802487	0.999742
Dtx3l	30.8986	16.0302	15.5687	35.7377	0.128778	0.764299	0.999742
Cavin1	40.7571	37.4931	39.2074	38.5761	-0.00858918	0.96775	0.999742
Tns3	10.3192	14.9431	14.3122	10.2333	-0.0416569	0.887599	0.999742
Prep	13.367	13.9509	11.9615	11.7315	-0.205412	0.32745	0.999742
Ssbp3	22.2854	20.124	24.5915	17.9422	0.00423221	0.986769	0.999742
Ube2d2a	60.1412	59.3322	49.7974	55.2004	-0.186309	0.384958	0.999742
Tnfrsf1a	67.2296	39.0345	44.7016	65.1537	0.0480872	0.885514	0.999742
Tmem176a	40.9959	37.5617	31.5952	35.8781	-0.219376	0.321021	0.999742
Bak1	55.9776	45.3123	52.0823	78.3405	0.364805	0.200722	0.999742
Ostf1	31.5196	26.4339	28.658	29.9097	0.0152948	0.94587	0.999742
Pfkfb3	29.543	15.3293	9.44193	19.5065	-0.632231	0.123701	0.999742
Srp72	23.9556	26.4452	24.7967	21.885	-0.110653	0.617927	0.999742
Fubp1	8.84271	11.5315	7.48275	7.78472	-0.416377	0.0852617	0.999742
Tomm5	152.924	161.505	142.574	181.568	0.0438926	0.853438	0.999742
Ak2	69.6291	56.3611	67.4213	65.8352	0.0809895	0.725745	0.999742
Zfp91	12.4168	15.2073	13.5351	13.7582	-0.0174709	0.939252	0.999742
Parp12	32.2115	17.415	24.2022	65.0891	0.847447	0.282038	0.999742
Lilr4b	40.125	20.8727	21.6002	19.555	-0.567573	0.0888893	0.999742
Ablim1	10.471	10.3055	16.0982	9.46239	0.298944	0.322546	0.999742
Sar1a	38.0493	39.9739	33.8202	35.4429	-0.171834	0.415926	0.999742
Camk2n1	33.0676	32.872	33.3349	24.8411	-0.180751	0.464622	0.999742
1810037I17Rik	119.881	112.349	113.569	129.72	0.0671673	0.760356	0.999742
Rrp1	42.5149	39.6783	41.6468	41.2934	0.0130901	0.950608	0.999742
Emp2	14.6433	10.359	20.9264	18.1475	0.644288	0.0150136	0.556598
Cxcl3	82.9857	32.5114	13.2689	29.7168	-1.4259	0.0886159	0.999742
Sec31a	17.5014	18.8873	17.7363	15.152	-0.145974	0.515471	0.999742
Rnasel	22.7954	20.2884	20.1602	19.1241	-0.133146	0.540521	0.999742
Tinagl1	33.745	26.9371	20.8089	43.894	0.0926386	0.798145	0.999742
Gclm	22.8437	21.5668	26.6832	15.8489	-0.0623722	0.835495	0.999742
Csrp2	68.4357	65.2798	49.4242	68.0566	-0.18669	0.461614	0.999742
Acin1	13.9082	13.5899	13.0847	11.2731	-0.174956	0.427962	0.999742
Nhsl1	10.8541	12.2792	14.7263	10.2452	0.110234	0.679919	0.999742
Trim25	23.8391	17.6718	27.2267	26.5339	0.373192	0.133262	0.999742
Ccng2	22.1712	24.6495	25.6493	27.4161	0.180574	0.405809	0.999742
Adipor2	22.5714	21.7143	27.3943	19.6729	0.0878667	0.731282	0.999742
Psmc5	101.929	88.9044	90.5449	110.238	0.0734082	0.755905	0.999742
Tmem123	46.5541	51.8963	35.9608	40.3782	-0.367007	0.0983204	0.999742
Pim1	83.2005	43.7113	40.1465	40.7354	-0.649822	0.0486127	0.924555
Tmem173	81.7976	68.4533	29.8948	55.5576	-0.814099	0.0134661	0.531582
Tmem234	31.7348	29.9778	33.1513	32.432	0.0877912	0.67715	0.999742
Slc7a11	12.7566	10.7706	9.28178	6.19078	-0.604614	0.0308963	0.75916
Psmc4	68.2141	59.3586	56.9911	66.3462	-0.0486259	0.832478	0.999742
Ndufb11	134.64	144.949	149.161	167.914	0.181493	0.407713	0.999742
Dgat2	51.8903	41.1631	56.7778	26.5793	-0.158752	0.664049	0.999742
Nop53	36.9067	31.2751	31.5142	41.2805	0.094538	0.707874	0.999742
Pdlim5	13.985	15.5576	17.9983	13.4688	0.0909743	0.716563	0.999742
Dnajc10	27.7469	30.6094	24.4204	25.1604	-0.23515	0.273359	0.999742
Atp9a	20.8075	18.7929	30.6252	21.526	0.3972	0.131858	0.999742
Wapl	21.1845	21.1815	21.0809	18.1634	-0.110446	0.616523	0.999742
Hsd17b11	43.2869	37.5178	54.171	31.0673	0.0770616	0.80528	0.999742
Lta4h	20.779	20.3183	27.132	20.4527	0.211435	0.388505	0.999742
Tmem183a	39.5947	36.873	38.0769	36.958	-0.0272538	0.897782	0.999742
Agps	14.692	13.5074	17.2378	11.868	0.0456405	0.864314	0.999742
Prrc2c	8.03376	8.99485	9.74541	6.67134	-0.0528668	0.844802	0.999742
Cope	44.8427	38.0997	33.4078	43.9871	-0.0997787	0.693316	0.999742
Phgr1	206.404	233	262.985	279.307	0.303455	0.16532	0.999742
Maea	55.2595	49.1575	54.1469	45.9966	-0.0602536	0.792482	0.999742
Eif4e	24.4505	24.6447	20.3841	19.7611	-0.290363	0.165859	0.999742
Rab8a	30.9861	24.8826	28.9178	30.229	0.082369	0.723952	0.999742
Dctn3	119.712	110.044	149.216	137.019	0.317136	0.143379	0.999742
Uqcrb	135.548	139.043	169.355	168.366	0.298528	0.153878	0.999742
Stk24	27.8764	24.9109	24.2501	23.1187	-0.156206	0.471703	0.999742
Tbx3	20.6183	24.6046	19.8397	15.503	-0.355733	0.153999	0.999742
Nbr1	18.0208	20.179	24.813	14.9305	0.0570844	0.848956	0.999742
Oxct1	32.2439	29.6034	48.021	35.2643	0.429361	0.0900266	0.999742
Syngr2	69.2928	64.397	85.706	82.603	0.332264	0.118186	0.999742
Cops5	34.8016	36.6847	31.4804	38.9128	-0.0222276	0.923769	0.999742
Coro1a	63.2323	34.7033	30.7173	64.311	-0.0433593	0.91464	0.999742
Tgfbi	42.6525	32.2077	21.9019	45.1274	-0.159318	0.659414	0.999742
H2afy	20.6772	19.3585	18.0255	20.3989	-0.0592107	0.787281	0.999742
Anp32b	82.1722	83.8883	64.1845	80.3312	-0.200461	0.390749	0.999742
Fam102a	22.2476	19.6873	26.4094	19.8399	0.1413	0.573749	0.999742
Plekhg3	11.1716	11.6541	13.5602	9.11432	-0.0096369	0.971638	0.999742
Rap1a	47.3918	54.8945	44.7562	57.0163	-0.0072993	0.976261	0.999742
B4galt6	23.9804	22.8228	26.6413	18.4118	-0.0549972	0.835523	0.999742
Nxf1	21.4379	24.6855	20.4616	22.228	-0.11167	0.616481	0.999742
Vamp3	48.8645	41.9033	46.658	47.0802	0.0465371	0.833543	0.999742
Map2k3	47.5394	34.3912	40.6421	38.4496	-0.0507614	0.84221	0.999742
Mark2	17.7138	14.9808	19.8743	14.4476	0.0701067	0.789154	0.999742
Sec11c	43.3739	44.6526	44.6811	39.2954	-0.0679868	0.75552	0.999742
Mbnl1	5.59032	8.04576	6.64622	7.95272	0.0983221	0.718435	0.999742
Asprv1	127.867	81.5531	67.801	66.7878	-0.637728	0.0243464	0.693835
Nsun2	22.3271	25.0055	21.7207	22.9868	-0.082367	0.705251	0.999742
Rabac1	82.0102	83.7818	78.0544	103.24	0.128978	0.598226	0.999742
Npepps	19.0955	20.5544	20.1637	13.4075	-0.240156	0.381828	0.999742
Nap1l4	43.915	41.6895	39.2879	45.7558	-0.00943517	0.966192	0.999742
Slc35g1	33.8511	41.8583	42.2626	33.767	0.0059764	0.980994	0.999742
Ptpa	25.9815	25.6076	23.7506	26.2878	-0.0440071	0.83774	0.999742
Akirin1	41.373	36.9423	38.2476	36.4328	-0.0685132	0.75257	0.999742
Myo18a	7.42773	6.62173	10.9753	7.96837	0.431222	0.0943749	0.999742
Prss22	144.124	96.4473	69.0717	89.5409	-0.600831	0.0383191	0.834288
Lpcat3	36.8965	33.1619	59.1397	32.6901	0.390401	0.222041	0.999742
Rps6ka3	15.3723	18.3756	16.5774	12.7931	-0.200524	0.42641	0.999742
Stt3a	15.1847	16.7744	14.9145	11.7283	-0.262551	0.275051	0.999742
Ugt2b34	28.2391	34.9125	35.6729	22.7583	-0.112177	0.703176	0.999742
Alkbh5	23.4169	22.9351	22.2192	19.139	-0.164466	0.456958	0.999742
Ccdc71l	32.3642	27.6049	24.5987	39.3202	0.0921063	0.754018	0.999742
Tnrc18	10.5969	11.4935	12.4269	8.24395	-0.0958889	0.727864	0.999742
Uqcr11	215.68	164.43	198.415	242.434	0.213999	0.405245	0.999742
Abhd12	45.6227	35.651	56.3683	48.9047	0.37338	0.128487	0.999742
Tob1	46.1096	48.2971	70.8372	64.3932	0.518414	0.016111	0.567521
Ssh3	52.3107	47.582	48.3933	43.1389	-0.12607	0.568161	0.999742
Selenoi	9.01119	10.6048	11.6904	8.5362	0.0441303	0.865692	0.999742
Gas5	26.7502	42.2389	29.6348	39.8528	0.0102851	0.973185	0.999742
Itpa	66.1058	67.1229	61.0502	72.2251	0.000520023	0.998147	0.999742
Hp	117.449	54.9221	24.3286	130.398	-0.155783	0.892881	0.999742
Ano1	20.0987	21.4117	25.1931	17.0591	0.0254927	0.92483	0.999742
Slfn2	109.815	33.6808	33.0146	139.738	0.267724	0.820421	0.999742
Smim6	121.411	110.304	100.726	201.593	0.383778	0.263784	0.999742
Fam83e	26.6787	27.4007	43.9454	38.1332	0.601893	0.0063168	0.371097
Mgat4b	50.6276	45.0335	50.4228	46.0542	0.0123015	0.955569	0.999742
Kmt5a	25.124	24.9214	26.3892	21.8382	-0.0534046	0.814278	0.999742
Tspan3	29.2109	28.3129	34.1091	30.4262	0.165932	0.444197	0.999742
Plin3	33.6328	34.7501	39.8363	29.3522	0.0168504	0.946372	0.999742
Rnf114	40.5993	33.0601	36.3964	45.3685	0.150723	0.545498	0.999742
Tomm22	86.8477	78.3368	69.5682	80.4156	-0.1392	0.536925	0.999742
Tcf12	8.15797	10.5463	7.31692	7.32145	-0.353717	0.14075	0.999742
Mboat1	32.6879	28.115	41.4241	40.3372	0.427367	0.0537077	0.945528
Cyr61	99.179	62.7822	53.092	43.3113	-0.74841	0.0113425	0.487835
Fam135a	15.2204	20.33	17.0449	14.027	-0.19438	0.454557	0.999742
Esyt2	13.8973	13.4249	15.9505	13.6443	0.11527	0.604594	0.999742
Ndufb4	61.3524	64.1141	63.387	82.0364	0.212964	0.376906	0.999742
Cgn	20.3853	18.5917	27.9866	19.5096	0.285192	0.282116	0.999742
Myo1e	24.1049	20.8673	27.813	18.3893	0.038944	0.889539	0.999742
Luc7l3	15.5352	20.671	16.5988	18.1629	-0.0588447	0.813189	0.999742
Hs6st1	31.8213	20.1539	21.3728	20.5435	-0.310189	0.276889	0.999742
Errfi1	41.2969	36.743	31.9304	34.6075	-0.229965	0.295965	0.999742
Cdc34	86.055	71.9027	82.3039	89.323	0.11984	0.600439	0.999742
R3hdm4	24.9617	20.6058	26.0304	21.2522	0.0533644	0.82735	0.999742
Psmd14	46.6678	46.3903	42.383	47.7491	-0.0460716	0.831915	0.999742
Xrn2	33.4651	32.7741	32.3652	31.1784	-0.0599347	0.775749	0.999742
Brk1	124.628	118.023	108.123	120.961	-0.0829622	0.703189	0.999742
Spcs1	79.182	85.8048	81.816	86.7584	0.0309972	0.88527	0.999742
Gtpbp2	23.9313	17.8317	23.5602	32.2857	0.419366	0.13267	0.999742
Tmem127	25.0854	28.6855	28.3412	25.0045	-0.0115419	0.959356	0.999742
Nfkb1	13.6315	10.029	9.32749	9.86106	-0.302114	0.230109	0.999742
Zfp664	17.2035	21.0437	15.5205	11.7605	-0.487559	0.0593555	0.98717
Cep170b	13.9946	16.782	19.8793	13.7107	0.126101	0.646262	0.999742
Sqle	21.1859	22.1408	24.6335	24.9594	0.194848	0.354851	0.999742
Rsl1d1	59.5039	62.7646	46.6654	58.6589	-0.215206	0.361307	0.999742
Psmb8	34.9051	14.4893	24.1928	115.588	1.50078	0.178491	0.999742
Cpd	12.6035	14.3926	21.0089	13.8782	0.36986	0.186403	0.999742
Srpr	42.5271	40.5382	37.2658	32.5515	-0.250661	0.255192	0.999742
Ubxn1	121.554	107.69	122.047	131.034	0.142792	0.516027	0.999742
Txn2	33.1626	27.3085	33.9308	28.1269	0.0374295	0.877472	0.999742
Srxn1	52.5708	34.5994	57.5686	38.4036	0.138868	0.659644	0.999742
Add3	27.3078	28.7204	26.9502	20.86	-0.228894	0.342065	0.999742
Cela1	55.8512	55.0974	48.0415	63.3226	0.0054305	0.982256	0.999742
Dirc2	27.0984	25.3783	21.7465	20.8022	-0.302534	0.155392	0.999742
Vdac3	22.536	24.4109	21.3595	26.052	0.0141891	0.951219	0.999742
Igfbp7	114.933	96.4014	64.3689	147.128	0.00117845	0.997513	0.999742
2020-03-07	13.9238	14.2446	10.156	10.7501	-0.430158	0.0421284	0.878397
Usp7	16.1458	16.9985	17.4951	15.1056	-0.0239036	0.91431	0.999742
Selenok	75.7109	69.4165	55.8072	68.9627	-0.217983	0.352935	0.999742
Arhgef16	22.3542	17.5123	25.9426	27.6547	0.427122	0.0741358	0.999742
Tlnrd1	25.2737	25.1176	33.5627	31.3442	0.365191	0.0851873	0.999742
Ubl5	41.7817	35.7075	33.6446	35.866	-0.156675	0.484968	0.999742
Syap1	48.0695	57.5206	54.8959	55.7368	0.0672096	0.76622	0.999742
Glg1	17.3726	18.6541	22.3003	13.516	-0.00851262	0.977102	0.999742
Sec24c	21.3592	19.615	22.1097	17.917	-0.0337423	0.885508	0.999742
Smad4	35.6719	35.9769	34.2486	31.1512	-0.131675	0.53936	0.999742
Acp5	68.3702	56.6567	69.8074	56.4461	0.0141407	0.954122	0.999742
Tgif1	26.2978	25.248	22.2771	16.5704	-0.408057	0.101062	0.999742
Yap1	13.3	16.177	14.7525	10.5444	-0.220728	0.412048	0.999742
Asna1	69.9646	60.0909	67.5013	73.0061	0.111612	0.619212	0.999742
Atp5g1	25.2738	23.8586	25.1179	29.2369	0.145784	0.513748	0.999742
Vars	25.25	21.3482	20.653	23.4315	-0.0799053	0.729715	0.999742
Psmb7	38.3587	36.3574	33.5115	40.2029	-0.0194217	0.932021	0.999742
Slc25a20	29.5002	22.7818	31.401	21.427	0.0150386	0.958095	0.999742
Grb7	35.592	43.0738	37.8759	33.7252	-0.135861	0.561161	0.999742
Gpd2	20.0457	18.2732	20.3616	18.7687	0.0302696	0.889451	0.999742
Aamp	39.0423	38.3902	36.5472	32.4545	-0.166316	0.444179	0.999742
Ube2l3	20.9765	21.1159	21.8845	22.739	0.0842468	0.688934	0.999742
2010111I01Rik	10.1307	11.785	11.5127	11.3194	0.0590099	0.790155	0.999742
Sf3b3	12.3794	12.1943	12.4579	9.29933	-0.17565	0.478204	0.999742
Mki67	10.7384	13.9632	12.1938	13.2065	0.0401364	0.869302	0.999742
Trp53inp1	15.9343	22.5458	21.9187	17.4296	0.0320409	0.907418	0.999742
Sdhb	59.8398	46.6319	52.9501	66.8789	0.170635	0.509109	0.999742
Ndufa7	77.4953	73.9075	70.107	75.5569	-0.0557099	0.794524	0.999742
Wfdc17	382.585	231.776	165.515	170.944	-0.868534	0.00336942	0.25946
Dcun1d5	40.3988	43.2726	36.2651	43.9482	-0.0608994	0.791405	0.999742
Bcl3	67.1269	44.1275	47.2298	46.2972	-0.250277	0.365175	0.999742
Tceal9	131.442	130.119	87.1911	137.022	-0.22223	0.433595	0.999742
Prkcsh	31.6567	26.1734	34.4772	26.1296	0.0677062	0.792386	0.999742
Hnrnph2	29.9736	30.9184	26.4977	27.9898	-0.160337	0.449182	0.999742
Mpzl3	20.367	17.5603	19.3766	15.02	-0.14094	0.570094	0.999742
Itsn2	10.436	10.4259	8.13084	8.09117	-0.362919	0.0835829	0.999742
Cers2	36.2565	35.1295	32.4261	33.2379	-0.120514	0.567123	0.999742
Nop56	32.3304	31.6614	27.3408	31.4951	-0.121155	0.58262	0.999742
Eps8l3	60.8053	38.5342	67.1194	56.6159	0.316961	0.277906	0.999742
Smpd3	19.565	23.9905	27.1363	25.3558	0.269122	0.246547	0.999742
Dcaf8	8.73744	10.7487	9.84416	9.19191	-0.0338271	0.884537	0.999742
Dnpep	30.1295	27.2895	27.2668	32.3721	0.0547994	0.81109	0.999742
Map7d1	45.7146	31.5746	32.3897	28.1481	-0.352327	0.193394	0.999742
Fblim1	27.9873	27.3505	30.7485	26.4732	0.0482885	0.827598	0.999742
Pnliprp1	81.22	104.677	60.1511	61.4552	-0.612381	0.0107955	0.485912
Hdac2	26.2864	34.4569	24.6179	26.0096	-0.262909	0.282237	0.999742
Pkp2	22.8891	23.5748	23.8284	23.0396	0.0124705	0.952844	0.999742
Kdm2a	8.8061	9.62708	9.6889	6.84706	-0.15677	0.549906	0.999742
Fbxw11	32.4754	28.5387	29.6905	25.0043	-0.157703	0.497262	0.999742
Ddx39	27.71	23.8202	20.2949	25.206	-0.179429	0.458196	0.999742
Ndufc2	153.753	180.009	139.891	187.617	-0.0273185	0.915239	0.999742
Adrm1	29.0665	24.8378	27.8384	30.5641	0.115727	0.609676	0.999742
Lims1	26.3437	26.5649	28.6337	20.6105	-0.103588	0.685282	0.999742
Kcnk1	54.8929	54.8745	66.1382	47.7992	0.053757	0.832864	0.999742
Lgr4	15.2109	25.7957	24.8762	18.6193	0.0848491	0.791135	0.999742
Slc23a2	13.1191	16.0732	24.1255	9.56151	0.206531	0.607853	0.999742
Lypla1	16.3236	18.7186	17.3279	17.3498	-0.0151655	0.944981	0.999742
Snu13	45.6919	44.7742	38.566	41.3202	-0.179408	0.398868	0.999742
Parm1	20.7207	21.0905	30.9438	25.8144	0.440909	0.051772	0.936218
Gusb	31.5866	24.0575	33.5154	20.8631	-0.0331513	0.913957	0.999742
Cebpb	116.969	63.5231	66.3541	86.22	-0.242278	0.470006	0.999742
Avpi1	108.53	83.7916	97.9566	113.563	0.137399	0.58108	0.999742
Tnk2	24.612	19.7591	23.0713	19.5039	-0.0595317	0.807627	0.999742
Ubald2	86.5732	74.0712	77.5259	87.0382	0.0348758	0.878777	0.999742
Ireb2	12.8289	15.9706	11.8852	11.5743	-0.295973	0.20508	0.999742
Irgm2	47.5141	12.8113	11.1405	64.4062	0.324616	0.808095	0.999742
Copz1	37.3396	31.7861	37.1896	29.7738	-0.0458043	0.851145	0.999742
Hmgb1	23.2412	30.612	19.5158	25.0756	-0.272333	0.305156	0.999742
Taf10	26.9879	24.5388	25.5705	31.2832	0.142009	0.543756	0.999742
Plekha6	10.5678	8.87451	11.3096	8.95254	0.0596396	0.80975	0.999742
Lsm4	119.808	94.4281	114.938	149.964	0.306382	0.24239	0.999742
Spop	43.4904	41.8042	34.3736	37.2015	-0.252962	0.237468	0.999742
Dram2	30.0866	33.2157	33.1733	35.3011	0.113255	0.602154	0.999742
Cxcl16	45.6381	31.2148	32.9456	54.7526	0.190579	0.56158	0.999742
Tpt1-ps3	219.519	242.611	214.695	276.002	0.0865195	0.722071	0.999742
Tle3	10.7462	11.1881	12.4137	8.12459	-0.0949294	0.73255	0.999742
Zfp106	12.6812	11.9928	12.3135	10.4547	-0.115968	0.606523	0.999742
Sept9	19.2181	16.8409	15.4873	13.8586	-0.297154	0.18693	0.999742
Grk2	31.9377	26.2159	25.481	26.9929	-0.148161	0.520875	0.999742
Nedd9	22.0221	20.1524	20.5442	14.8077	-0.254591	0.323743	0.999742
Rps27rt	221.822	371.782	258.237	461.319	0.277517	0.444741	0.999742
Usp19	18.5421	17.8864	20.0226	13.6486	-0.11358	0.672063	0.999742
Phyh	49.1358	49.8412	105.494	57.3482	0.71827	0.0257571	0.704552
Rpl7l1	39.7888	33.3475	34.8415	33.3402	-0.101117	0.655569	0.999742
Atp5o	58.8702	57.117	59.467	74.5524	0.208521	0.374824	0.999742
Slc35c1	37.6263	39.915	43.9572	28.8926	-0.0900993	0.745299	0.999742
Ralgds	22.7892	16.6224	23.4348	17.4646	0.0535466	0.847975	0.999742
C1qb	108.49	96.9204	91.1829	156.17	0.268133	0.383264	0.999742
Abcc4	18.915	20.2355	23.9418	13.9657	-0.0466097	0.878853	0.999742
Ap1m2	42.0152	35.4764	43.5258	35.9416	0.0363797	0.879653	0.999742
Dnajc7	23.5835	24.7512	24.0704	28.5942	0.123771	0.584321	0.999742
Dnajc3	24.6106	29.5623	22.675	18.3955	-0.399574	0.102963	0.999742
Ssu72	45.8461	39.6389	46.2217	51.2248	0.189035	0.403083	0.999742
Cald1	10.9655	11.4778	7.21978	10.987	-0.301779	0.275966	0.999742
Drap1	75.9632	62.7315	65.6333	78.0642	0.0512364	0.831545	0.999742
Tfdp1	36.4483	37.8198	28.1126	31.0366	-0.328387	0.12863	0.999742
Tut7	9.34405	7.0973	7.78916	9.16147	0.0441459	0.861891	0.999742
Sval1	121.627	145.437	230.944	300.903	0.993737	9.18726e-05	0.0289467
Samhd1	15.8359	6.10345	8.50514	23.5286	0.546105	0.555416	0.999742
Ctdsp2	18.159	23.135	25.3622	21.9478	0.196077	0.425113	0.999742
Puf60	29.334	25.5907	22.9038	25.4355	-0.184173	0.413418	0.999742
Pon2	14.9127	15.8673	20.9376	15.1278	0.228558	0.37261	0.999742
Baz2a	10.089	10.7327	14.8152	10.0881	0.258188	0.338099	0.999742
Blvrb	52.7449	42.6244	43.4628	37.365	-0.238601	0.323187	0.999742
Spag9	11.5432	11.1229	12.2312	8.77361	-0.109835	0.669105	0.999742
Prdx3	81.5086	80.4654	81.5913	86.9923	0.0577199	0.785818	0.999742
Psmc2	25.0198	22.595	22.4996	26.8478	0.0516464	0.822793	0.999742
5031439G07Rik	12.7407	12.1819	16.1615	9.74885	0.0560477	0.8505	0.999742
Agfg1	14.2207	15.8991	13.6228	14.2421	-0.11232	0.606187	0.999742
Gstm5	115.874	105	91.1307	68.8336	-0.46548	0.061601	0.999742
Ndufb8	42.7768	30.9039	33.7831	47.7141	0.145604	0.615216	0.999742
Frk	24.6891	25.1255	24.5038	18.2123	-0.221833	0.372997	0.999742
Timm8b	219.525	244.418	229.802	244.168	0.0307939	0.887806	0.999742
Epn1	42.1794	36.8211	51.0596	43.4441	0.258565	0.264896	0.999742
Il33	54.4773	37.826	40.8009	35.8007	-0.268897	0.317923	0.999742
Pabpc4	31.4321	30.5909	29.2405	29.287	-0.0836726	0.69107	0.999742
Ang4	84.7669	81.8433	406.925	118.311	1.65648	0.0365727	0.823079
Sugt1	16.4526	17.2279	14.1007	14.3424	-0.243856	0.248988	0.999742
Max	31.9953	28.8533	39.3408	34.8904	0.286849	0.198629	0.999742
Gmds	37.9987	28.7323	45.8552	32.756	0.236454	0.399956	0.999742
Ltbr	52.3705	47.2377	49.8852	56.5783	0.0960992	0.667648	0.999742
Polr2m	51.9284	52.3131	49.2848	46.0392	-0.129033	0.544186	0.999742
Shc1	22.4037	21.972	21.2677	20.0665	-0.102432	0.629371	0.999742
Sar1b	102.925	95.4345	90.7509	96.5634	-0.082604	0.701346	0.999742
Vgll4	22.6463	26.2827	23.4807	17.0601	-0.27141	0.298807	0.999742
Gorasp2	31.5152	30.4134	26.5331	28.112	-0.180483	0.396202	0.999742
Src	28.2412	29.4644	27.724	24.9923	-0.130505	0.547545	0.999742
H2-T22	27.6565	12.2795	19.5767	82.6578	1.35615	0.195971	0.999742
Tpr	11.3284	12.1192	11.9591	10.5527	-0.0588166	0.789982	0.999742
Sec13	42.6907	36.6825	33.0769	39.1802	-0.135413	0.564483	0.999742
Cdc42bpb	15.7926	14.5132	20.3993	14.8763	0.219084	0.391357	0.999742
Pcbp2	23.0916	24.4385	20.6124	24.3491	-0.0801559	0.722795	0.999742
Clk1	12.2887	16.27	13.788	16.7001	0.0942124	0.71554	0.999742
Comt	47.7496	42.8209	49.7016	49.9315	0.137651	0.525223	0.999742
Stxbp2	29.5248	24.9971	30.4903	30.7762	0.168362	0.453255	0.999742
Marc2	19.5836	15.7354	20.0431	17.3171	0.0811464	0.737423	0.999742
Srebf1	17.0178	19.816	22.8693	25.4995	0.392962	0.0846289	0.999742
Fis1	69.2452	63.7775	69.888	77.4293	0.14732	0.501998	0.999742
Reep3	13.7951	14.2793	17.0017	12.8237	0.0872367	0.723365	0.999742
Ndufs4	41.4929	41.4652	41.6421	52.5874	0.183826	0.436495	0.999742
Otud5	24.7887	22.6992	24.139	20.6956	-0.0829232	0.713943	0.999742
Rras2	31.92	33.0309	37.3999	32.4919	0.105732	0.632804	0.999742
Atrx	4.88125	6.55943	5.61411	4.84518	-0.129527	0.613548	0.999742
Tecr	54.5646	48.3772	55.9203	59.4722	0.164805	0.453757	0.999742
Hacd2	36.2569	37.6441	23.0026	30.0751	-0.477463	0.0499664	0.931568
Steap4	58.1236	42.1556	26.7727	24.3453	-0.972032	0.000164272	0.0417153
Mydgf	56.0411	51.0252	50.6296	57.2277	0.0106922	0.961707	0.999742
Vill	26.4287	26.9402	27.5093	27.3437	0.0395582	0.850988	0.999742
Maged1	31.7373	32.3332	22.3575	22.9637	-0.499478	0.0179622	0.60028
Ensa	23.1411	23.2194	20.9734	21.8063	-0.115968	0.582978	0.999742
Trim40	54.8579	39.2417	41.5495	63.7335	0.162149	0.596774	0.999742
Hnrnpul1	13.4398	13.2386	15.3531	13.1015	0.092971	0.677388	0.999742
Atxn2l	23.4179	23.0668	28.9389	24.3891	0.198122	0.379461	0.999742
Fam91a1	18.1297	20.4584	17.8978	15.2905	-0.217567	0.344003	0.999742
Smim7	39.3186	36.3381	34.9542	35.325	-0.106322	0.619004	0.999742
Cpsf6	10.2951	13.2865	9.68407	11.8098	-0.133816	0.599753	0.999742
Eif4e2	16.3863	15.0438	15.0202	17.0313	0.0283153	0.898692	0.999742
Scarb2	16.9234	15.8476	21.3362	21.7078	0.393445	0.0646392	0.999742
Plaa	17.5288	19.5105	17.8155	18.7987	-0.016709	0.938939	0.999742
Casp7	46.71	34.6662	49.5368	71.9023	0.577704	0.0468659	0.913669
Ist1	17.7429	16.4588	17.9471	15.6823	-0.0243282	0.913039	0.999742
Abcd3	16.8214	17.1591	22.5994	15.5203	0.165783	0.534368	0.999742
Nrip1	10.7697	13.7886	9.57129	7.05628	-0.562752	0.0375997	0.830448
Bnip3	65.166	62.7456	36.5355	44.3209	-0.661663	0.00396493	0.282257
Rbx1	28.2049	26.3282	24.1072	25.4659	-0.137526	0.52169	0.999742
Phlda3	74.5697	69.9912	81.7526	77.9355	0.143613	0.501872	0.999742
Uso1	23.691	22.8486	17.4805	16.7119	-0.444772	0.0362538	0.818067
Ldb1	32.9589	35.3083	33.193	30.2402	-0.10601	0.626302	0.999742
Abhd17c	25.2397	24.4969	28.7764	24.0698	0.0874811	0.699989	0.999742
Stk17b	22.4004	21.7901	23.2372	23.6152	0.0844066	0.689213	0.999742
Pygb	26.3995	27.2136	25.3215	19.0662	-0.272479	0.269595	0.999742
Ly6c1	49.4379	25.8847	60.6276	146.965	1.4628	0.000879461	0.115993
Ube2m	53.6567	45.6428	46.2289	54.7947	0.024938	0.916073	0.999742
Apobec3	11.0906	12.197	10.0231	16.4708	0.186105	0.5314	0.999742
Bcl2l1	27.4829	26.808	27.0203	21.49	-0.162444	0.490834	0.999742
Park7	50.8199	42.657	47.3698	49.5618	0.0524626	0.817217	0.999742
Ufm1	21.7257	20.5266	17.1728	19.5928	-0.200621	0.364672	0.999742
G3bp2	13.8003	14.3069	13.4502	12.7611	-0.100781	0.635736	0.999742
Lpp	4.45444	5.9722	5.91005	4.96228	0.0602399	0.816136	0.999742
Spcs2	30.4228	33.7164	23.4905	23.4972	-0.448979	0.0380145	0.832405
Tmem14c	143.395	117.269	130.414	124.851	-0.0300934	0.896487	0.999742
Ckap4	42.149	44.468	33.1573	32.0402	-0.409872	0.0541626	0.946122
Sympk	12.016	9.82692	12.7199	10.1814	0.0683223	0.78466	0.999742
Stag2	13.1964	16.3041	14.6802	12.4573	-0.120577	0.620161	0.999742
Eif5b	12.1526	12.4938	13.1065	10.4004	-0.0683395	0.772445	0.999742
Psmb2	98.2624	92.3568	86.3597	113.056	0.065149	0.790346	0.999742
Mff	11.8042	13.5298	10.9039	11.7547	-0.16108	0.470449	0.999742
Spin1	27.4799	29.8664	21.7937	24.8691	-0.29745	0.182686	0.999742
Twf1	39.0218	38.4874	40.6975	35.4096	-0.0263501	0.905025	0.999742
Vapb	17.5229	15.9063	17.5122	14.8563	-0.0464852	0.838958	0.999742
Larp4b	11.9472	13.9925	16.4323	12.9499	0.179673	0.467142	0.999742
Hsph1	19.2354	20.1732	18.9277	6.00662	-0.660438	0.140592	0.999742
Stat6	27.7354	26.3301	29.2698	23.0309	-0.0478829	0.841046	0.999742
C1qa	102.948	93.7224	91.1654	161.817	0.363322	0.249732	0.999742
2410015M20Rik	94.0382	92.8753	105.909	107.074	0.188375	0.371472	0.999742
Atad1	38.9834	49.6942	36.5629	40.1196	-0.209771	0.385653	0.999742
Mmp9	53.5578	32.4988	22.9288	23.3322	-0.895363	0.0025219	0.210331
Ppp4r2	19.1607	18.5961	15.3983	14.9916	-0.313134	0.138874	0.999742
Gpcpd1	16.1272	15.983	13.1326	18.7106	-0.012005	0.963439	0.999742
Ppm1a	9.03654	9.35135	8.40982	9.54027	-0.0347652	0.874265	0.999742
Zbtb7b	18.6664	19.4012	26.3716	19.1452	0.257782	0.312066	0.999742
Grb2	48.1896	38.1676	39.701	34.2824	-0.223031	0.362599	0.999742
Acads	58.7628	43.0889	54.9428	49.4844	0.036153	0.88769	0.999742
Ndel1	40.755	30.8013	36.3625	35.7883	0.012066	0.960872	0.999742
Icam1	43.2868	11.4564	13.4483	39.68	-0.0431731	0.968727	0.999742
Srp9	17.6644	22.7063	18.4845	24.8968	0.103692	0.701117	0.999742
Gmfb	15.4385	19.3101	16.4298	16.62	-0.0724301	0.757755	0.999742
Mgat2	46.7893	51.6385	42.3604	36.7399	-0.315459	0.162698	0.999742
Rbm25	6.21772	7.044	6.88771	6.58241	0.0224113	0.918866	0.999742
Cdipt	42.62	40.3768	49.13	47.4618	0.218877	0.303991	0.999742
Dazap1	40.0209	36.3234	36.1011	45.4709	0.0956359	0.690092	0.999742
Polr2a	16.3279	17.5368	19.8247	12.0401	-0.0878869	0.767195	0.999742
Atp11b	12.7754	12.8527	12.9902	11.9565	-0.0388955	0.856071	0.999742
Smg1	4.09	4.99169	5.81015	4.44772	0.175576	0.495253	0.999742
C1qbp	43.6044	39.2253	38.0827	43.402	-0.0235395	0.916735	0.999742
Afg3l2	33.3214	33.587	46.8035	36.8201	0.321688	0.176372	0.999742
Mvb12a	39.8367	32.4021	37.0141	41.7006	0.123985	0.601713	0.999742
S100a1	158.869	153.23	191.681	164.958	0.192461	0.388295	0.999742
Ubap2l	6.49984	6.59949	6.6956	5.02907	-0.15999	0.517628	0.999742
Zdhhc20	15.6902	17.0445	17.6104	13.8158	-0.0589285	0.806892	0.999742
Ppp3r1	37.5714	36.7658	36.0464	33.0465	-0.10555	0.623562	0.999742
Mtfr1	26.4546	26.6921	28.0854	24.651	-0.0112083	0.959328	0.999742
Hspb1	166.595	129.723	78.9131	73.382	-0.9602	7.45304e-05	0.0253612
Trir	124.331	124.048	119.671	144.519	0.0890599	0.696775	0.999742
Sgk1	23.2699	23.0636	32.9252	15.1101	0.0520013	0.88608	0.999742
Erlin2	20.7693	20.4538	23.4927	14.4984	-0.117832	0.686436	0.999742
Naa20	27.9058	24.77	27.7747	44.206	0.450555	0.122127	0.999742
Larp4	9.54525	12.5494	10.4247	9.86221	-0.123284	0.616122	0.999742
Zc3h15	45.4619	40.3853	41.2975	38.3608	-0.10789	0.625433	0.999742
Ncor1	8.45861	9.58884	10.5846	7.31658	-0.0118327	0.965074	0.999742
Mgea5	20.7838	26.3153	22.4563	21.8795	-0.0873527	0.712999	0.999742
Nucks1	15.0364	19.8754	16.279	16.4084	-0.0951144	0.698906	0.999742
Cldn2	41.0591	39.9705	34.4145	22.7224	-0.504068	0.0678104	0.999742
Atpif1	84.0891	86.7269	71.9702	75.8094	-0.209005	0.326173	0.999742
H6pd	33.6913	23.622	14.0133	16.5207	-0.908324	0.000802822	0.110155
Slc25a39	43.1431	35.6367	49.2986	39.2004	0.167903	0.501695	0.999742
Kcmf1	18.9868	17.2908	16.2357	20.1292	0.00354779	0.988051	0.999742
Eprs	5.99522	6.59725	6.78023	5.97109	0.0180091	0.935891	0.999742
Exoc4	8.5645	9.51078	10.5115	7.69328	0.0102166	0.96824	0.999742
Rpl3-ps1	96.9264	103.079	76.8954	101.151	-0.167781	0.495616	0.999742
Bambi	22.2942	28.9749	19.45	19.7933	-0.38576	0.111887	0.999742
Scaf11	10.8982	11.9858	11.1443	10.2457	-0.0974678	0.656936	0.999742
Iqgap2	17.5785	17.843	30.4713	13.8089	0.321995	0.379217	0.999742
Gm13835	159.694	172.677	147.41	187.547	0.011175	0.962952	0.999742
1810022K09Rik	53.2758	78.669	56.8678	70.9545	-0.0459125	0.871595	0.999742
Mtmr6	27.1755	24.57	29.8724	21.7275	-0.00406031	0.987425	0.999742
Ermp1	12.2238	12.3857	14.24	10.1219	-0.0146363	0.954989	0.999742
Dok4	30.5804	32.5812	44.4004	42.2034	0.455327	0.0338021	0.78782
Cttnbp2nl	15.1089	14.2242	14.0676	12.6961	-0.132233	0.545035	0.999742
Plk2	35.1284	24.1974	23.9996	18.5729	-0.47865	0.0932027	0.999742
Smdt1	75.9356	71.3313	76.7527	84.5954	0.1318	0.545641	0.999742
Aurkaip1	60.1367	60.5807	67.4052	70.1948	0.188848	0.37278	0.999742
Pds5a	5.50109	6.78651	6.11224	5.12152	-0.129487	0.597198	0.999742
Klhl9	27.6059	32.339	23.9604	24.766	-0.299014	0.18289	0.999742
Ap2s1	81.2167	69.8863	74.0956	84.4282	0.0692719	0.763773	0.999742
Hba-a1	348.374	138.713	8.77872	67.8798	-2.66763	0.0473648	0.91651
Sorl1	10.5792	8.66231	13.8051	7.26601	0.131054	0.698068	0.999742
Pi4k2b	30.4012	28.2164	33.1842	29.1929	0.0897083	0.686693	0.999742
Zyx	28.2566	18.332	19.0521	18.9648	-0.293189	0.295654	0.999742
Zc3hav1	20.7712	12.9699	16.7746	19.4528	0.102749	0.727349	0.999742
Ccar1	9.97318	11.9074	10.9304	10.0601	-0.0600276	0.794106	0.999742
Fam214b	25.5638	22.4544	30.4133	31.7358	0.372248	0.0917766	0.999742
Notum	39.884	54.2658	55.5328	38.1422	-0.00743371	0.979765	0.999742
Tbrg1	31.0342	24.3765	23.6039	37.2976	0.136433	0.649926	0.999742
Tmem54	86.2887	77.574	123.114	84.9793	0.344755	0.200803	0.999742
Zc3h7a	10.4317	11.2577	11.4331	16.2616	0.352619	0.181318	0.999742
Xdh	10.8564	9.01411	11.0756	18.4735	0.572591	0.0623189	0.999742
Egfr	9.79194	10.1942	10.3918	9.52953	-0.00472311	0.982555	0.999742
Golga4	7.81176	8.25888	10.5601	6.64072	0.0979865	0.7341	0.999742
Copg1	10.931	9.85125	10.2218	10.0448	-0.0361856	0.867602	0.999742
Hdc	30.8934	13.8523	16.115	10.3902	-0.755388	0.0568474	0.970136
Atp6ap2	40.8342	41.6982	46.1036	43.7883	0.123206	0.562558	0.999742
Fam49b	10.5375	10.6732	7.12458	11.1151	-0.217662	0.441975	0.999742
Lmnb1	50.306	36.3034	31.7561	34.1746	-0.393435	0.127338	0.999742
Sec63	13.0826	14.544	11.9977	11.5676	-0.229463	0.292299	0.999742
Mgam	10.1648	12.8779	16.2932	12.4303	0.31778	0.228005	0.999742
Pes1	39.7485	37.3944	34.3662	37.4242	-0.103689	0.632834	0.999742
2510039O18Rik	41.1237	40.8801	42.3708	40.4417	0.0141545	0.946849	0.999742
Snx6	41.1569	42.1649	33.0374	33.4496	-0.325633	0.123825	0.999742
Taok3	10.757	8.31735	11.7145	9.68154	0.165809	0.515204	0.999742
Trak1	7.775	7.38883	12.3969	8.35018	0.452264	0.0970228	0.999742
Gm15500	86.1881	137.621	113.61	101.394	-0.058076	0.842364	0.999742
Tifa	48.1671	30.144	25.9856	36.6544	-0.321978	0.308674	0.999742
Sc5d	24.0355	21.9558	22.8881	23.4728	0.0116102	0.95712	0.999742
Tfg	53.3627	53.0125	45.6926	43.5702	-0.253038	0.233643	0.999742
Jpt2	26.0294	24.5514	19.5228	22.5164	-0.266798	0.232449	0.999742
Psmd6	38.6047	41.9433	37.6706	41.7841	-0.0197488	0.928622	0.999742
Tsta3	38.517	35.2978	36.8314	43.8659	0.128688	0.575884	0.999742
Cbr1	47.8462	36.0881	56.9331	35.6336	0.141287	0.646233	0.999742
Rassf3	29.7496	28.5456	32.2195	26.8269	0.0184669	0.93565	0.999742
Ier5	46.5071	29.7229	28.4342	32.6582	-0.319207	0.269442	0.999742
Stk38l	27.8982	24.4111	19.1212	20.3134	-0.407524	0.0669673	0.999742
Uck2	24.6493	22.8812	17.205	17.0971	-0.470519	0.0281456	0.726941
Ppp1r9b	23.541	22.0129	23.461	19.1207	-0.0973362	0.676886	0.999742
Trpc4ap	13.4483	12.953	12.9567	11.7801	-0.0939481	0.664816	0.999742
Fbp2	70.3083	55.0517	103.435	77.4317	0.528944	0.0485249	0.924555
Fut2	23.8935	22.2173	20.6155	15.6574	-0.346222	0.161328	0.999742
Fam168b	22.8137	22.8255	21.7405	18.2611	-0.190245	0.401072	0.999742
Rab5a	22.839	22.2097	20.2588	19.4663	-0.181424	0.393304	0.999742
Ndufa2	181.226	185.478	182.153	232.292	0.176582	0.460242	0.999742
Samd5	13.945	20.4814	19.5896	10.2714	-0.20538	0.565657	0.999742
Rpl21-ps15	193.135	214.115	220.156	296.79	0.344076	0.175693	0.999742
Ankrd50	15.8829	12.4905	11.9945	12.3178	-0.222731	0.350697	0.999742
Usp47	7.81916	8.38677	8.78662	7.45056	0.00271158	0.990485	0.999742
Khdc1a	26.1937	41.2986	121.543	36.9948	1.23199	0.139476	0.999742
H2-Q6	29.8098	6.58334	23.6236	155.197	2.29681	0.101999	0.999742
Trabd	21.4311	19.933	20.0927	18.3486	-0.105693	0.628496	0.999742
Scamp2	30.7788	31.7857	39.378	35.7923	0.264778	0.221876	0.999742
Ephb2	8.83057	6.76799	12.4766	7.40114	0.349797	0.270455	0.999742
Napa	32.1196	26.1509	30.1674	29.2	0.0270166	0.907442	0.999742
Nop58	10.6053	12.1465	9.3014	9.10733	-0.305674	0.167183	0.999742
Mafg	19.4984	22.4504	20.6059	16.4192	-0.180225	0.459686	0.999742
Dynlt3	37.157	49.3994	45.4612	39.8243	-0.0214901	0.932488	0.999742
Pnpla2	34.5576	26.3847	42.5932	44.0838	0.508373	0.0376323	0.830448
Sox9	21.2134	25.8852	35.165	25.0756	0.354924	0.190805	0.999742
Pnliprp2	53.9086	76.2431	66.662	85.2613	0.223027	0.42386	0.999742
Trim2	4.44391	6.19698	7.05266	4.70858	0.144272	0.633247	0.999742
4833439L19Rik	35.7823	33.4605	39.6886	30.2001	0.013391	0.956709	0.999742
Leprot	56.8656	61.0148	60.9666	54.1606	-0.0341579	0.877326	0.999742
Idh3b	32.3932	28.3968	36.2113	32.5357	0.177528	0.432046	0.999742
Sumo3	30.6707	31.7764	25.6999	32.3668	-0.104905	0.658165	0.999742
Ppp4r3b	17.0379	21.4522	18.5997	20.2803	0.0144312	0.951976	0.999742
Mt3	97.446	106.591	84.0649	125.431	0.0380972	0.889926	0.999742
Far1	13.4261	15.9579	13.5937	11.7016	-0.216272	0.360105	0.999742
Atl2	11.2716	10.5459	12.3047	10.7885	0.0820074	0.712615	0.999742
Mmp12	19.0063	16.1868	5.86546	19.75	-0.45826	0.574635	0.999742
Rps16-ps2	264.595	234.058	195.669	305.453	0.00721508	0.979977	0.999742
Impad1	16.0083	19.7895	16.2108	15.1264	-0.192115	0.414257	0.999742
Mob4	22.5426	23.8223	21.4054	22.8461	-0.0673288	0.754539	0.999742
Dynlrb1	104.558	100.58	103.475	127.947	0.173983	0.45703	0.999742
Nmt1	23.1936	21.9074	21.2484	21.4087	-0.0803321	0.706362	0.999742
Ctdsp1	30.8004	32.0595	38.6139	30.5815	0.138479	0.560361	0.999742
Adamdec1	39.1295	34.456	46.5292	60.4611	0.540093	0.0300753	0.750294
Fam102b	19.6395	18.2501	19.4289	19.8843	0.0532688	0.803971	0.999742
Smarcc1	14.8021	16.5452	12.7969	11.8609	-0.346374	0.117146	0.999742
Hadh	21.3927	19.3155	28.4189	19.5069	0.235489	0.384357	0.999742
Ppp2r5a	11.2121	11.5231	11.1355	11.8618	0.0165321	0.938427	0.999742
B230219D22Rik	23.1777	31.5087	19.2864	19.9011	-0.480911	0.0571679	0.970136
Aars	12.2103	11.1578	11.5138	12.4578	0.0368636	0.866365	0.999742
Ei24	21.8162	22.9138	24.4641	20.9124	0.0206441	0.926975	0.999742
Smu1	37.0649	36.6526	32.7009	34.0838	-0.142477	0.502541	0.999742
Aim2	32.2643	30.8841	30.5259	31.592	-0.0237015	0.911462	0.999742
Ndufv1	41.2692	34.6146	47.3035	51.1885	0.376342	0.101511	0.999742
Ugp2	34.4285	35.5867	39.9048	32.8977	0.0562722	0.807055	0.999742
Abcf1	25.332	23.0799	26.4336	24.5812	0.0756015	0.729811	0.999742
Snx2	56.0602	52.3104	54.262	54.9967	0.0118247	0.955971	0.999742
Actr10	11.3139	11.1019	10.0128	12.4763	0.00475766	0.983841	0.999742
Ppp1r11	59.9301	53.1663	52.2395	55.763	-0.066402	0.764113	0.999742
Rheb	14.3989	14.7999	12.9184	14.325	-0.0999979	0.645978	0.999742
Psmd12	42.1314	39.1899	33.5863	49.6447	0.0335586	0.901973	0.999742
Idh2	51.1646	38.2181	37.94	41.4616	-0.170682	0.498035	0.999742
Smarcd2	33.0996	30.0026	32.0175	26.321	-0.113218	0.629416	0.999742
Ccnl1	19.818	19.5586	17.3561	15.8047	-0.247871	0.252083	0.999742
Vps29	19.9817	17.1357	15.4216	18.2629	-0.139906	0.553957	0.999742
Casp6	21.4192	22.638	17.5839	16.0541	-0.389337	0.0737811	0.999742
Mkrn1	24.6186	23.8445	24.5102	25.0107	0.0311759	0.883287	0.999742
Gpx3	61.3501	49.362	37.7215	91.5232	0.223378	0.572248	0.999742
Larp1	12.8765	16.5444	17.855	16.2806	0.214282	0.379675	0.999742
Pcdh1	12.6193	10.8153	15.5665	10.5717	0.157549	0.569512	0.999742
Prox1	9.66911	18.2798	11.8308	11.5841	-0.255528	0.438392	0.999742
Tmem131	10.9092	10.1233	15.8119	9.47354	0.265668	0.377382	0.999742
Naa15	6.27104	7.86004	6.83722	7.12193	-0.0177795	0.940105	0.999742
Srrm1	14.9944	13.4831	16.0297	15.0312	0.125341	0.568427	0.999742
Myo5c	10.6287	10.159	14.5584	9.48245	0.209733	0.454454	0.999742
Cnpy2	60.7247	62.9384	60.1574	65.1612	0.0191747	0.929178	0.999742
Cyb5r3	25.4891	22.2748	25.7133	27.4647	0.155009	0.487468	0.999742
Maff	51.6297	38.8174	33.4513	43.2846	-0.237029	0.379462	0.999742
Csf3r	41.6019	26.9117	34.5132	17.5227	-0.396845	0.284618	0.999742
Cops6	45.1422	38.2493	40.7545	47.4554	0.0811575	0.730703	0.999742
Ipmk	11.7953	13.183	21.7242	14.441	0.533836	0.0554885	0.955548
Myo1b	11.7037	12.5582	6.95283	8.69995	-0.632267	0.00781093	0.409916
Dennd4c	10.0995	13.4428	17.857	9.56828	0.22013	0.519747	0.999742
Ldlr	10.3352	10.094	11.2239	13.3136	0.264394	0.243553	0.999742
Ube2s	23.0757	19.0271	18.4528	23.6236	-0.000779528	0.997549	0.999742
Lsm14a	19.14	18.4937	16.1243	16.6079	-0.201283	0.34427	0.999742
Ap3s1	55.8472	56.9456	49.4654	52.2636	-0.148946	0.48552	0.999742
Nsfl1c	26.8121	28.3929	24.3055	29.1884	-0.0454274	0.843357	0.999742
Eaf1	22.2191	21.3738	18.5977	16.4053	-0.316619	0.151496	0.999742
Bcl10	24.9865	19.5759	25.7765	24.5094	0.174461	0.467969	0.999742
Pdlim4	46.1085	37.0101	46.6875	39.1726	0.0469076	0.849374	0.999742
Grpel1	32.5076	27.2768	29.0618	33.5927	0.0677703	0.774267	0.999742
Fyttd1	18.1785	17.4591	16.1848	13.1676	-0.279935	0.229752	0.999742
Cul3	21.5388	25.4427	20.1275	21.0952	-0.18874	0.405534	0.999742
Chchd3	34.5675	36.9304	35.7924	40.9592	0.102276	0.64705	0.999742
Celsr1	8.77452	11.2504	11.7545	7.27812	-0.0734502	0.810603	0.999742
[truncated: 52,535 more rows]

## Sheet: 5KO VS 5WT
RNA-seq results of colon tumors from Il1f5 WT and Il1f5 KO mice induced with AOM/DSS.
gene_name	C5KOB_fpkm	C5KOA_fpkm	C5WTA_fpkm	C5WTB_fpkm	C5KOvsC5WT_log2FoldChange	C5KOvsC5WT_pvalue	C5KOvsC5WT_padj
mt-Co1	7843.2	8615.97	7685.82	8543.23	0.0203146	0.895533	0.949724
Eef1a1	2754.5	3292.44	2247.95	2282.9	0.416429	0.00912479	0.0573019
Lypd8	3611.17	3267.01	4909.02	4899.36	-0.511992	0.00067373	0.0102642
mt-Cytb	4222.25	5169.41	3659.73	3835.34	0.325442	0.0471383	0.167451
Krt8	2281.09	2685.76	1854.74	2199.24	0.293002	0.0816893	0.236389
mt-Nd1	3464.04	4890.4	2751.67	3255	0.47599	0.0140815	0.0759767
Eef2	1006.75	1357.23	699.935	664.865	0.792539	1.02121e-05	0.000516462
Dmbt1	447.197	371.985	461.75	361.614	-0.0073588	0.967427	0.985815
Rplp0	1617.21	2445.92	1173.64	1299.97	0.715982	0.000387526	0.0070838
Hspa8	655.134	724.65	531.695	486.192	0.438866	0.00452799	0.0358998
Hsp90ab1	1007.98	1113.96	657.083	649.19	0.699934	3.60903e-06	0.00023704
Krt19	1341.96	1577.52	1052.73	1353.68	0.278845	0.119392	0.300946
Actb	909.762	1108.06	767.184	817.821	0.348323	0.0339881	0.135952
Lgals4	896.723	1005.63	816.408	980.526	0.0822572	0.619534	0.790278
Actg1	812.694	1010.22	614.978	598.139	0.587537	0.00040941	0.00729914
mt-Nd4	1512.11	2029.4	1032.49	1184.4	0.675841	0.000234281	0.00488931
Rpsa	593.482	933.436	400.953	484.802	0.785663	0.000243308	0.0050224
H2-K1	712.392	1063.05	611.76	519.903	0.649746	0.00138319	0.0165373
Fth1	2413.58	2902.77	1772.19	1603.99	0.655048	7.11367e-05	0.00218038
Tpt1	915.996	876.04	614.185	675.88	0.474157	0.0017951	0.0193845
Gm26917	558.405	938.049	326.804	362.149	1.11909	4.18462e-07	4.48767e-05
Epcam	961.994	902.019	792.865	860.829	0.172718	0.255148	0.476114
Spock2	380.54	293.284	384.01	219.595	0.158748	0.504231	0.7025
Rpl41	1616.71	2088.06	961.329	1197.47	0.779179	2.8226e-05	0.00110944
H2-D1	654.169	843.348	585.138	497.08	0.46859	0.00919977	0.0575972
Pkm	352.585	463.157	239.275	276.369	0.661756	0.000257269	0.00523931
S100a6	1260.93	1477.96	1001.54	1130.45	0.361407	0.027115	0.118012
Pigr	477.065	424.619	348.693	342.294	0.383952	0.0122296	0.0697287
Rpl7	620.961	737.892	475.2	534.372	0.428664	0.00934112	0.0581549
Atp5b	387.912	490.089	284.263	306.733	0.571092	0.000816537	0.0116762
Muc13	456.705	441.887	544.301	605.428	-0.355555	0.0198386	0.0952624
mt-Nd5	751.446	1036.33	779.661	815.533	0.164456	0.371139	0.590925
Ly6e	467.024	588.409	316.408	260.056	0.872535	1.28799e-06	0.000107963
Anxa2	366.67	398.846	384.72	476.889	-0.170585	0.310659	0.533362
Pglyrp1	894.036	1220.29	689.338	479.688	0.854888	5.49161e-05	0.00176523
Rplp1	3328.95	4533.21	1929.99	2310.83	0.890608	2.70555e-06	0.000187627
Pabpc1	264.303	311.838	165.236	141.472	0.90956	5.88506e-08	1.01464e-05
Rpl4	735.358	771.818	640.558	697.746	0.171451	0.257872	0.479075
Scd2	284.332	262.618	228.781	264.586	0.148746	0.34963	0.572995
Rps2	745.382	1227.5	474.813	556.291	0.936138	2.17419e-05	0.000907059
Ppia	383.784	513.154	320.49	339.902	0.441708	0.0136971	0.0751047
mt-Nd2	1332.39	1789.82	819.514	1145.18	0.668296	0.00119089	0.0150819
Ldha	406.3	564.696	252.481	331.727	0.733011	0.000301365	0.00589975
Ceacam1	212.79	228.861	209.199	236.129	-0.0119466	0.939015	0.972208
Rps3	311.681	389.245	210.754	225.391	0.684475	4.99093e-05	0.00165333
Rack1	266.6	343.669	183.923	197.007	0.679941	9.08125e-05	0.00257053
Atp5a1	416.732	499.053	306.142	356.275	0.467295	0.00578773	0.0422377
Rps3a1	1311.57	1511.07	983.247	1161.35	0.396365	0.0174643	0.0877672
Calm1	235.168	252.329	243.035	299.173	-0.153433	0.357919	0.580289
Ptma	882.902	943.205	699.648	788.977	0.294806	0.0584179	0.192343
Tmsb4x	953.906	890.726	846.292	837.71	0.131429	0.379643	0.599058
Muc2	116.622	93.793	167.993	295.855	-1.14042	1.38038e-06	0.000114443
Ctnnb1	252.593	187.1	233.361	208.154	-0.00599944	0.973947	0.988674
Rpl13	449.949	615.063	320.772	365.726	0.633572	0.000698863	0.0105086
Calr	428.647	533.521	308.957	296.075	0.669293	6.49706e-05	0.00203244
Eif4g2	104.383	102.882	115.688	114.216	-0.149567	0.31103	0.533818
Cfl1	492.737	582.703	387.812	421.393	0.410375	0.0114794	0.0665464
Rpl3	334.257	422.478	307.789	328.567	0.24998	0.143152	0.33783
Rpl8	847.615	1243.36	524.586	599.383	0.895603	6.75079e-06	0.000380755
Igha	539.709	339.343	460.561	304.252	0.200803	0.40175	0.619683
Gpx2	327.354	528.681	216.899	266.581	0.824247	0.000185902	0.00412354
Lgals3	563.006	623.846	465.654	677.465	0.0541889	0.781978	0.890018
Rpl10	524.53	644.615	436.334	472.12	0.363995	0.0295898	0.124982
B2m	1066.9	1837.42	1141.66	877.378	0.524543	0.0262183	0.1153
Spint2	246.605	297.898	181.615	195.969	0.528168	0.00135324	0.0162947
Bsg	635.135	852.711	390.811	428.438	0.86088	2.16419e-06	0.000159394
Rps14	859.031	1103.39	468.859	564.095	0.925889	3.73903e-07	4.14077e-05
Rps26	715.79	935.427	476.968	547.738	0.688351	0.000136654	0.00332262
Rps9	431.05	538.133	318.125	342.785	0.552342	0.0011154	0.0143901
Rps4x	618.581	798.069	507.321	578.234	0.384084	0.0308971	0.128255
Eno1	192.201	258.761	139.034	160.628	0.589704	0.00148649	0.0171767
Cdh1	243.148	189.187	233.42	219.486	-0.0670948	0.698613	0.842991
Eif5a	444.365	679.728	257.765	309.756	0.98605	2.57311e-06	0.000180737
Rps6	624.666	814.851	505.088	579.272	0.408775	0.0232485	0.106313
Aldoa	346.158	493.42	250.107	284.065	0.652395	0.000762702	0.0111374
Rps18	453.388	543.15	275.236	323.958	0.733934	1.76514e-05	0.000792328
Ddx5	158.363	146.194	193.821	185.64	-0.317259	0.0363779	0.142033
Rps24	169.181	206.314	116.519	139.314	0.553627	0.0015376	0.0174614
Malat1	132.878	82.3477	187.762	158.971	-0.688026	0.00157584	0.0177364
P4hb	371.965	444.006	278.695	266.045	0.582967	0.000321118	0.00620638
Rps5	590.312	766.628	417.608	453.14	0.64006	0.000275146	0.00550003
Pfn1	416.343	554.541	294.623	332.456	0.630685	0.000540193	0.00882218
Rpl27a	361.773	459.998	260.484	301.687	0.547763	0.00199976	0.0209677
Hnrnpa2b1	146.506	142.883	138.294	153.254	-0.0107154	0.94415	0.974983
Ahnak	36.8718	26.7578	64.5542	77.2323	-1.156	1.79998e-09	4.79112e-07
Rpl10a	390.514	489.655	318.059	364.953	0.365906	0.0359824	0.14092
Atp1a1	224.105	259.647	155.818	188.446	0.490785	0.00401319	0.0330555
Rpl18a	557.243	799.588	364.554	427.261	0.777043	8.11521e-05	0.00240008
H3f3b	319.907	338.445	302.257	287.507	0.158726	0.291784	0.513387
Lyz1	468.458	410.311	1112.34	907.414	-1.20066	2.28336e-12	1.19459e-09
Krt18	601.44	815.708	550.911	566.283	0.343143	0.0586322	0.192714
Prdx1	332.512	344.673	245.936	256.594	0.430351	0.00397973	0.0328857
Rpl6	274.474	363.944	235.16	265.349	0.351144	0.0532705	0.181377
Rpl18	220.273	317.774	163.863	181.994	0.637591	0.00106576	0.0139394
Eif4a1	206.47	237.046	181.947	192.221	0.245323	0.119939	0.301755
Hspa5	218.093	181.527	221.383	215.886	-0.129924	0.42393	0.639417
Rpl5	245.396	256.916	194.568	199.312	0.350837	0.0187748	0.0919171
Pdia3	301.77	281.63	271.968	263.345	0.124088	0.410463	0.62765
Rpl19	950.884	1213.7	586.01	654.137	0.803612	4.48241e-06	0.000282187
Ubb	539.948	702.148	463.742	340.653	0.626799	0.00166037	0.0183342
Ly6a	689.95	842.548	640.974	669.916	0.225369	0.172915	0.379308
Clca4b	198.808	121.388	471.783	348.66	-1.35752	4.55994e-09	1.11586e-06
Rps7	493.405	601.511	284.443	323.173	0.849621	5.86564e-07	5.9329e-05
Cldn7	476.503	581.741	320.371	359.426	0.63853	0.000161028	0.00369608
Myh9	68.4726	68.4814	65.0836	54.2046	0.199223	0.21975	0.437883
Psap	323.051	388.799	270.285	220.083	0.537714	0.0023463	0.0232212
Tmbim6	190.891	229.409	145.301	152.278	0.498175	0.0022891	0.022879
Cd74	537.73	800.999	544.336	385.507	0.525816	0.0179195	0.0890808
Rps15	1331.46	2008.65	785.264	951.102	0.943869	5.90407e-06	0.000344525
Dstn	370.476	334.879	450.926	509.016	-0.44461	0.00521362	0.0394899
Gm43305	57.6255	423.752	130.893	2.35508	1.85301	0.389557	0.609087
Actn4	135.831	143.055	121.411	113.293	0.248829	0.101198	0.271796
Rps8	444.305	651.508	335.995	379.702	0.614626	0.00199538	0.0209449
Neat1	24.8665	17.2238	45.4123	63.2134	-1.36786	2.40756e-10	7.8888e-08
Rpl12	231.524	299.947	150.431	177.661	0.695934	0.00013335	0.00327376
Slc25a5	451.294	531.402	402.931	489.345	0.139295	0.421223	0.637237
Clu	289.464	348.784	160.712	87.7356	1.36114	1.78733e-08	3.7147e-06
Tubb5	239.552	338.443	174.496	158.43	0.795881	3.14729e-05	0.00117903
Ucp2	107.043	165.714	78.9377	81.324	0.767226	0.000189348	0.00418576
Ifitm3	1136.89	1622.45	863.204	839.747	0.69632	0.000262768	0.00530149
Rpl15	330.586	438.38	215.477	239.513	0.757129	2.916e-05	0.00112861
Tpi1	287.249	400.585	186.086	217.041	0.77087	6.25081e-05	0.00197167
Myl6	264.261	268.799	191.409	220.288	0.372737	0.0178242	0.0888911
Rpl11	297.911	376.176	201.204	235.687	0.625704	0.000434275	0.00756466
Rps20	196.79	242.511	132.875	155.172	0.608947	0.000476151	0.00809883
Plac8	460.766	523.993	405.945	468.108	0.172085	0.293735	0.515803
Lamp2	80.2778	70.7384	79.2847	78.398	-0.0623473	0.688956	0.837366
Igfbp4	175.442	277.25	114.604	92.989	1.12479	2.40918e-07	2.99607e-05
Glul	224.389	264.948	211.785	172.493	0.348681	0.0462534	0.16567
Apoe	366.322	359.739	356.496	260.219	0.235459	0.199558	0.413506
Rps16	596.492	767.316	416.215	482.411	0.601894	0.000806663	0.0116117
Slc25a3	133.387	157.387	102.6	115.019	0.41813	0.0114437	0.0664463
Atp1b1	251.589	217.784	227.631	212.554	0.0925929	0.562159	0.747175
Srrm2	49.8077	45.8554	62.9305	58.7729	-0.347362	0.0240397	0.109005
Flnb	80.3376	74.0112	76.3606	73.2237	0.0452127	0.76701	0.882894
Rpl26	541.795	693.188	325.987	366.827	0.833997	2.33548e-06	0.00016954
Ybx1	318.117	329.143	223.614	226.512	0.524025	0.000449875	0.00775626
Hsp90aa1	167.298	169.313	177.463	177.975	-0.078514	0.597803	0.773159
Rpl32	703.318	983.164	507.227	625.647	0.574083	0.00373849	0.0315439
Eef1g	287.869	359.024	189.878	206.418	0.706992	3.46071e-05	0.00125313
Anxa1	199.081	152.979	247.206	433.73	-0.95171	7.31827e-05	0.00220741
Fcgbp	48.5557	26.4359	85.4711	94.4012	-1.26226	1.22797e-07	1.75762e-05
Igkc	1612.19	1012.16	1587.8	807.616	0.131665	0.818159	0.908917
Mlec	121.58	131.623	97.1443	91.2821	0.426299	0.0054908	0.0408383
Prdx6	131.153	103.078	159.809	154.484	-0.424227	0.013557	0.074578
Rpl28	369.411	582.148	222.951	248.373	1.01362	1.62016e-06	0.000129325
Fasn	73.7045	76.5335	46.5853	42.9792	0.746244	1.00585e-06	8.93505e-05
Rpl14	398.196	596.799	264.602	314.831	0.780103	0.000156962	0.00364817
Ddx17	86.0014	70.3241	96.5847	87.6181	-0.236792	0.160845	0.362607
Arf1	333.949	380.291	254.591	266.089	0.456043	0.00374589	0.0315561
Ets2	120.569	120.208	114.315	90.9404	0.23025	0.174748	0.381478
Fau	813.353	1111.13	545.475	682.968	0.647698	0.000962838	0.0130808
Txn1	581.219	628.507	551.982	672.577	-0.0175469	0.916456	0.959964
Rps15a	113.849	145.146	68.5611	76.041	0.840885	1.62929e-06	0.000129325
Tmprss2	90.2721	90.5408	82.3659	82.9268	0.129475	0.384969	0.604133
Eif4g1	94.41	107.092	71.7826	71.906	0.487873	0.00178194	0.0192835
Ywhaz	150.636	156.859	147.909	155.253	0.0204907	0.891995	0.947713
Ctsb	113.001	127.141	91.2085	78.7394	0.498797	0.00234361	0.0232168
Clca3b	223.242	198.504	188.637	127.319	0.416602	0.0380535	0.146647
Rpl34	259.903	334.931	148.347	177.605	0.867883	2.21149e-06	0.00016209
Nkd1	145.717	154.237	138.361	94.2395	0.366862	0.0623783	0.199874
Rps23	521.579	486	431.258	477.122	0.149523	0.337697	0.560684
Fkbp4	245.547	279.335	166.548	176.357	0.614215	0.000101066	0.00277281
Clca1	117.848	50.7305	239.539	231.654	-1.48293	0.00986906	0.0600856
Cd24a	240.172	202.103	254.518	239.51	-0.159698	0.327918	0.551143
Akr1a1	214.106	286.122	183.695	189.978	0.420859	0.0194448	0.0942848
Rps25	251.292	295.025	160.438	186.494	0.65513	0.000102102	0.00278407
Rpl31	427.674	479.021	248.385	282.567	0.772077	1.82795e-06	0.000139635
Ftl1	436.833	635.562	358.696	343.515	0.610903	0.00173915	0.018983
Cldn4	408.582	363.631	313.648	226.391	0.515883	0.0064698	0.0455921
Wfdc18	727.569	828.336	240.557	150.868	1.99088	1.58592e-20	2.00513e-17
Calm2	394.066	411.448	393.905	413.581	-0.00351039	0.981483	0.992274
Rps19	128.043	163.087	101.06	111.64	0.452892	0.00971611	0.0594407
Hnrnpu	47.0247	47.7595	55.0709	53.5458	-0.196527	0.189406	0.400288
Arhgdia	274.347	362.327	194.364	211.702	0.648892	0.000313135	0.00609089
St14	85.1696	97.9981	64.7992	58.2381	0.57408	0.000410714	0.00730521
Chchd2	298.45	354.448	169.267	205.734	0.800016	4.80375e-06	0.000298699
Sdc1	167.719	198.451	126.338	117.947	0.583971	0.000347431	0.00657887
Rpl9	198.888	251.511	140.079	159.072	0.590383	0.000800962	0.0115515
Krt7	93.9913	93.3289	69.581	67.5607	0.449832	0.00268025	0.0253521
Prrc2a	78.5301	90.1228	70.1216	59.7745	0.376703	0.024431	0.109925
Elf3	288.258	305.477	207.451	222.434	0.465894	0.00236274	0.0233079
Ctnna1	162.858	157.845	149.635	141.965	0.13723	0.364047	0.585155
Tspan1	211.762	253.754	231.952	272.253	-0.115127	0.503473	0.701698
AC149090.1	124.783	120.16	145.99	138.779	-0.217364	0.150927	0.348798
mt-Nd6	852.644	1475.76	963.472	976.987	0.263005	0.246081	0.466457
Rps17	489.912	571.559	324.518	362.161	0.628403	0.000132464	0.0032674
Ywhae	232.152	260.848	179.74	190.217	0.414263	0.00831348	0.0540412
Rplp2	279.465	435.881	155.865	195.414	1.02609	2.43273e-06	0.000175249
Dsp	53.8	36.504	65.4573	73.2226	-0.618967	0.00196154	0.0206958
S100a11	1172.4	1425.69	779.424	937.268	0.597875	0.000707699	0.0105728
Marcksl1	371.233	384.792	344.799	269.856	0.298634	0.0845097	0.241784
Nedd4	52.4627	53.8447	50.1409	43.7659	0.178926	0.257397	0.478523
Hsp90b1	142.567	111.376	146.062	146.003	-0.201847	0.243259	0.463533
Cdh17	102.509	103.363	133.216	151.29	-0.466695	0.00291751	0.0267744
Pgk1	256.188	293.861	189.033	237.62	0.36655	0.0374794	0.144913
App	47.2767	48.4555	35.6717	36.5406	0.40677	0.00674511	0.0470947
Ckmt1	241.646	220.616	179.767	231.75	0.167767	0.342282	0.565451
Tpm3	88.582	110.601	77.1033	79.8216	0.344069	0.0425465	0.157597
Rps11	642.217	925.46	436.775	497.396	0.746932	0.00015293	0.00361411
Rpl23	314.647	382.185	241.087	284.942	0.405726	0.0201251	0.096018
Plec	25.2953	22.5029	33.3303	37.5936	-0.569336	0.000428938	0.00748888
Npm1	191.802	257.749	160.005	194.066	0.344513	0.0713664	0.216598
Rps12	298.307	413.657	157.59	186.498	1.04909	6.15343e-08	1.03733e-05
Rpl37a	398.017	560.824	248.699	299.762	0.805971	4.61925e-05	0.00155741
Vil1	149.4	175.244	126.096	147.552	0.246591	0.145939	0.34159
Rpl27	364.358	494.698	241.954	279.162	0.72121	0.000129341	0.00322756
Gpa33	197.73	216.343	176.763	180.24	0.213972	0.163645	0.366577
Eef1b2	226.069	263.414	155.831	187.167	0.513118	0.00282968	0.0262828
Rpl39	426.651	541.894	232.854	264.035	0.962953	5.30572e-08	9.36028e-06
Rps27a	298.147	412.335	197.277	149.398	1.03522	4.20016e-07	4.48767e-05
Hnrnpab	212.554	220.64	160.543	157.575	0.445459	0.00309613	0.027845
Ncl	42.3415	54.1661	47.7721	59.5687	-0.153413	0.412527	0.629285
Tmsb10	368.689	561.718	315.864	364.565	0.451487	0.0298054	0.125509
Serbp1	26.1646	29.7937	21.8264	24.0125	0.287825	0.0738049	0.221561
Fn1	42.7277	62.0334	40.9748	28.101	0.600859	0.0072663	0.0493042
Cd177	185.494	385.659	79.3786	62.7497	2.00668	0.000165243	0.00376437
Itm2b	183.595	190.045	185.927	182.169	0.0215751	0.886117	0.945307
Itga6	53.2999	48.5221	60.9979	61.8013	-0.27028	0.0792743	0.231833
Lamp1	204.681	244.448	155.019	152.7	0.545552	0.000834373	0.0118642
Cox4i1	336.641	467.352	227.77	268.668	0.695639	0.000331969	0.00635938
Rpl37	326.704	400.783	213.423	245.038	0.666185	0.000121807	0.00309557
Rpl30	183.275	217.207	117.707	142.932	0.619745	0.000401589	0.00722275
Rhob	273.402	260.872	170.15	143.822	0.766899	2.47017e-06	0.00017678
Lyz2	445.87	381.11	449.475	232.926	0.277175	0.268878	0.490314
Ezr	153.62	165.332	140.264	144.802	0.162069	0.28932	0.51089
Tpm1	76.3639	73.8583	78.6383	76.8694	-0.0499025	0.740624	0.869021
Gpx1	356.245	480.518	242.774	285.043	0.664848	0.000435556	0.00757487
S100a10	409.247	355.603	359.42	492.642	-0.155778	0.412159	0.629229
Wif1	241.394	211.822	209.74	138.084	0.381778	0.0646427	0.203859
Cox6a1	748.348	1025.72	442.515	545.373	0.84472	1.6243e-05	0.000740055
Tubb4b	218.758	296.3	192.805	217.783	0.327114	0.079928	0.233116
Rps27	595.987	681.855	269.532	312.122	1.13553	8.79906e-12	3.92645e-09
Mmp7	575.763	617.826	350.463	269.567	0.944862	9.99433e-08	1.50133e-05
Sypl	59.5322	70.3434	53.3348	47.8772	0.359772	0.030495	0.127352
Ddb1	127.276	151.758	94.1771	87.4883	0.619181	0.000178629	0.00400088
Capns1	203.768	229.376	163.257	171.795	0.370507	0.0186646	0.0916143
Aplp2	93.0133	84.2698	84.1718	62.1237	0.277112	0.135191	0.325627
Lmna	81.1334	98.6046	64.7866	80.8328	0.30376	0.0940044	0.258751
Aes	152.015	191.777	108.001	114.069	0.630579	0.000253526	0.00519633
Rpl29	401.404	554.72	326.441	386.961	0.422557	0.0291804	0.123909
Rpl23a	678.265	744.944	351.193	444.207	0.839455	1.49433e-06	0.000121892
Krt20	196.891	147.436	270.574	358.592	-0.869717	1.45768e-05	0.00067604
S100a14	290.011	265.889	243.617	286.705	0.0679595	0.679324	0.831175
S100a16	295.012	346.834	238.509	276.395	0.317983	0.0603963	0.195839
Anxa4	97.4624	118.982	92.9471	91.5765	0.230238	0.166984	0.371877
Lmo7	34.6396	32.3337	46.7515	41.9566	-0.405519	0.0100586	0.0607518
Jup	81.9927	81.3379	61.6511	64.2327	0.375708	0.0129071	0.0722874
Hnrnpk	69.4136	65.425	74.0635	77.5225	-0.168917	0.269251	0.490581
Txnrd1	65.3582	62.6815	68.0429	63.9286	-0.0436586	0.775292	0.88692
Vim	85.3233	77.9437	129.683	93.7614	-0.452737	0.0164449	0.0843766
Skp1a	200.299	201.728	202.167	226.051	-0.0910351	0.5594	0.745212
Misp	161.508	192.895	126.976	160.409	0.30248	0.0952137	0.260859
Calm3	199.108	235.746	156.162	161.763	0.451896	0.00555215	0.0411515
Hspd1	181.219	190.186	141.514	176.627	0.223369	0.190387	0.401282
mt-Rnr2	244.349	288.072	271.306	344.484	-0.209801	0.245725	0.466018
Ctsd	217.731	267.152	155.754	131.42	0.755724	1.91521e-05	0.00083771
Rpl36	1310.35	1817.21	715.504	890.996	0.961195	1.36187e-06	0.000113529
Hdlbp	40.3504	42.2344	39.6148	37.7398	0.0943937	0.535871	0.727603
Col3a1	36.4497	40.2135	59.6223	47.4567	-0.482067	0.00561173	0.0413909
Eif4h	86.1395	109.313	62.7245	67.6135	0.584624	0.000790839	0.0114491
Itgb1	104.489	92.7893	119.222	121.129	-0.284951	0.0692497	0.212353
Myh14	56.765	61.5386	58.8856	68.1685	-0.102903	0.526129	0.720307
Hnf4a	92.6254	104.673	77.408	94.7584	0.196637	0.253209	0.473909
Chmp4b	238.034	262.972	186.772	190.479	0.409338	0.00834343	0.0541663
Csnk1a1	41.4615	38.2752	43.5768	46.1156	-0.169762	0.272939	0.494013
Cltc	47.6425	48.2011	56.8582	56.2765	-0.239284	0.11216	0.289391
Vasp	173.054	198.89	146.225	159.541	0.28271	0.0809231	0.234887
Caprin1	43.4692	45.309	41.9502	42.1716	0.0777396	0.607506	0.78025
Ddx3x	73.5631	73.4034	93.7103	93.6758	-0.350528	0.019904	0.0953534
Pla2g2a	385.792	672.019	405.675	417.634	0.361652	0.113979	0.291981
Canx	96.0816	90.3624	93.8033	91.7248	0.0070798	0.962991	0.983975
Pgd	67.2341	84.067	57.0787	61.821	0.347743	0.0436556	0.160102
Cldn3	383.327	457.231	266.617	276.342	0.630555	0.000122574	0.00310467
Lgals3bp	166.351	246.968	100.305	96.2333	1.07249	8.00612e-08	1.25226e-05
Atp2a2	73.7435	82.3748	64.2129	65.3548	0.26897	0.0851624	0.243056
Rpl35	396.282	469.731	235.236	295.583	0.706241	8.74546e-05	0.00250824
Ptms	284.806	319.227	232.881	227.273	0.392536	0.0122653	0.0697657
Gnb1	100.61	116.265	92.7982	92.9391	0.223648	0.161519	0.363479
Nono	97.3646	103.73	98.1278	93.4395	0.0700359	0.64848	0.809973
Abhd2	36.7634	40.6413	43.1815	40.8314	-0.118165	0.450444	0.660235
Gpi1	64.5816	89.8373	48.2754	61.261	0.495526	0.0139709	0.0757278
Vdac1	165.27	213.644	122.613	148.566	0.482706	0.00953433	0.0587312
Oaz1	175.483	235.014	120.248	131.902	0.703161	0.00013089	0.00323431
Arpc1b	94.1645	105.999	65.1699	66.4405	0.604944	0.000118603	0.00307071
Car1	147.654	162.968	292.044	759.118	-1.75874	0.00637135	0.0451079
Gnai2	114.955	139.21	96.9115	94.6022	0.408361	0.0139329	0.0756989
St6galnac6	90.5486	85.3162	75.6304	97.9617	0.0187862	0.915457	0.959564
Srebf2	64.3413	73.0774	48.2722	47.381	0.522726	0.000946646	0.012986
Cox8a	792.856	1050.75	570.086	653.581	0.591397	0.00139071	0.0165879
Ptp4a2	91.9563	88.3905	96.9371	104.646	-0.160602	0.297693	0.520628
Pcbp1	258.767	302.006	175.063	175.791	0.676587	2.68525e-05	0.00108122
Tkt	58.7577	75.0298	43.3115	49.4683	0.528137	0.00320054	0.0285638
Eif4b	101.197	110.957	81.4347	79.3955	0.399599	0.00993042	0.0602899
Snrnp70	53.603	55.8771	55.065	53.1999	0.016112	0.915705	0.959599
Rrbp1	48.9442	47.6024	44.4433	47.7798	0.0661016	0.667005	0.82327
Plxnb2	54.5576	59.9891	48.9995	50.813	0.19868	0.201437	0.415811
Gnb2	125.89	163.593	95.401	100.5	0.563423	0.00149232	0.0172298
Serinc3	96.488	112.372	105.686	115.415	-0.0821081	0.61618	0.787324
Taldo1	188.066	264.323	144.327	161.727	0.563859	0.00349723	0.030182
Duox2	58.7801	60.1563	77.9577	59.9787	-0.21384	0.226267	0.443817
Spink4	902.343	596.048	901.97	1059.95	-0.388926	0.062144	0.199292
Jun	165.989	150.875	118.814	78.4732	0.683495	0.000850426	0.0120026
Hnrnpa1	118.297	118.314	140.685	140.288	-0.247912	0.100552	0.27078
Rac1	99.2773	106.062	75.5799	82.5756	0.376703	0.0160108	0.0831332
Rpl22	159.077	178.696	104.867	118.233	0.598419	0.00023614	0.00491455
Pnliprp2	329.252	240.6	327.72	143.454	0.274309	0.65379	0.814058
Rps13	160.951	223.111	101.566	118.439	0.803892	3.27433e-05	0.00121166
Rere	47.903	51.1198	47.831	43.7565	0.112613	0.471471	0.67719
Hspa9	104.626	123.206	86.0659	99.0902	0.299295	0.0774188	0.228255
Actr3	87.7515	75.1336	89.6999	98.6373	-0.209502	0.203331	0.418354
Clic1	244.512	271.21	186.904	199.927	0.414936	0.00851867	0.0548346
Rpn1	101.508	114.946	70.6479	72.1025	0.600607	0.000144151	0.00346854
Iqgap1	24.7323	22.5412	25.0366	25.5015	-0.0963718	0.534258	0.726128
Nisch	31.371	30.8362	31.9289	27.7853	0.0589747	0.711628	0.850076
Atp5g3	188.908	245.612	134.585	162.973	0.546335	0.00352204	0.0302416
Atp5d	220.53	312.693	137.496	156.095	0.861011	1.06246e-05	0.000530251
Stard10	183.425	225.482	117.967	126.673	0.741178	1.31374e-05	0.000626794
Ywhah	109.368	120.449	97.0398	99.2938	0.227212	0.144128	0.339134
Rps29	635.392	845.351	367.384	431.459	0.890422	2.12859e-06	0.000158309
Vcp	87.2769	97.8955	68.983	70.7374	0.406367	0.00977366	0.0596964
Tagln2	188.453	250.99	141.209	175.015	0.474821	0.0139418	0.0757071
Sdcbp	61.699	52.7912	57.5469	56.3951	0.00686893	0.966107	0.985279
Oit1	257.246	222.255	217.004	309.915	-0.136042	0.491802	0.692997
Dsg2	42.8383	49.6665	47.1339	49.8037	-0.0674669	0.676621	0.829341
Idh1	145.597	181.779	105.5	132.886	0.457734	0.0141004	0.0760402
Lasp1	60.2273	69.0371	54.5075	56.6939	0.217203	0.174432	0.381063
Rcc2	104.972	123.132	76.5438	70.5408	0.633071	0.000120043	0.00307199
Tm9sf3	59.8743	57.43	66.239	69.4278	-0.20982	0.170417	0.376356
Axin2	79.829	74.8623	70.7027	56.5476	0.281665	0.101781	0.272734
Uba1	88.1602	103.261	67.9068	62.2711	0.556292	0.000734322	0.0108061
Tpd52	51.2473	53.8679	46.8573	53.2626	0.0702847	0.659446	0.817812
Cdc42	123.212	127.497	129.804	134.942	-0.0785724	0.606526	0.779825
Tns3	38.8646	38.8343	35.5029	23.4552	0.398148	0.0500264	0.174324
Eif3b	116.118	170.946	82.0702	85.4918	0.776756	9.33218e-05	0.002622
Ran	148.582	199.736	105.247	121.988	0.616301	0.00107429	0.0140155
Cyb5b	79.5467	77.3991	94.9231	96.4825	-0.286375	0.0592627	0.193821
Rpl36a	279.666	317.369	148.18	177.131	0.87607	2.65725e-07	3.19357e-05
Sptan1	27.8595	28.0072	30.5619	27.5172	-0.0560497	0.719839	0.855605
Mat2a	71.7249	69.4686	91.5274	106.909	-0.490993	0.0024491	0.0237838
Bzw1	80.6607	84.9935	97.9619	113.263	-0.350559	0.029986	0.125885
Cd9	193.196	208.81	164.273	172.968	0.253473	0.102728	0.274109
Sptbn1	19.9427	18.1732	24.8447	23.1414	-0.332274	0.0348245	0.138205
Cyba	398.168	605.693	232.301	202.435	1.20739	7.0704e-09	1.70273e-06
Cnbp	133.538	128.334	107.566	124.516	0.174241	0.279858	0.500649
Hnrnpc	92.2798	85.1417	85.4178	82.0525	0.0832363	0.591591	0.768724
Eif1	187.874	228.053	139.688	151.838	0.512778	0.00245014	0.0237838
Arpc5	164.969	151.899	161.681	173.068	-0.0792172	0.612925	0.784619
Grn	126.798	142.17	89.9261	66.6718	0.780333	2.90839e-05	0.00112861
Naca	54.4225	58.3937	48.704	55.4803	0.114887	0.475238	0.680154
Mvp	45.9292	61.0388	40.5263	44.5792	0.329942	0.0719156	0.217742
Cap1	106.639	106.457	103.485	102.071	0.0519712	0.731857	0.863029
Cs	64.7958	74.6414	52.7253	60.2125	0.304158	0.0683931	0.210892
Fat1	22.8295	21.3878	26.5182	21.8847	-0.130541	0.437596	0.649311
Cd63	97.2339	123.927	85.127	87.179	0.360195	0.038727	0.148488
Rsrp1	88.2586	65.4335	143.413	135.086	-0.857754	3.18608e-06	0.00021389
Prom1	43.6986	61.069	39.8869	56.6733	0.117797	0.586592	0.765505
Hnrnpl	62.6655	67.1502	56.9948	54.9403	0.213819	0.166333	0.370824
Ms4a8a	185.745	162.306	210.681	243.223	-0.383121	0.0220989	0.102691
H2afz	210.842	239.476	165.247	193.702	0.327238	0.0518779	0.178236
Cystm1	136.529	164.869	92.76	111.405	0.562023	0.00152842	0.0173831
Ptbp1	80.4362	102.204	61.4028	58.338	0.60914	0.000483998	0.0081854
Huwe1	15.3906	14.905	16.6463	14.0723	-0.0200504	0.90263	0.953487
Tgoln1	60.8154	48.1438	80.9874	96.6209	-0.704979	0.000109366	0.00289011
Klf5	74.3457	85.29	54.1708	61.3322	0.466923	0.0048598	0.0376765
Prr13	245.567	251.091	196.262	223.534	0.242604	0.127652	0.313771
Wdr1	39.9399	43.7305	37.3192	39.528	0.122772	0.433756	0.646459
Hnrnpa0	171.887	113.862	127.892	122.412	0.190971	0.347983	0.571322
Prss32	204.074	247.234	153.989	171.765	0.47041	0.0059114	0.0428254
Serpinb1a	146.191	89.479	185.358	199.827	-0.708908	0.00117416	0.0149441
Ivns1abp	58.3516	45.9356	76.5638	81.5344	-0.600346	0.000595011	0.00947272
Mdh2	103.829	142.007	73.9435	79.5016	0.680055	0.000280434	0.00555975
Myo15b	32.0086	26.5123	39.3101	46.545	-0.553001	0.00165412	0.0182785
Srsf5	76.8839	69.4925	101.582	106.704	-0.508926	0.00122204	0.0153449
Btf3	201.277	199.281	183.778	228.691	-0.0422416	0.804446	0.90243
Cdhr5	112.807	137.423	124.346	139.877	-0.0784142	0.648937	0.810144
Vdac2	68.838	80.2153	66.7106	79.5069	0.0277944	0.872112	0.937022
Akt1	94.7135	113.376	67.5904	67.6624	0.621598	0.000168856	0.00383013
Set	82.362	95.2608	83.008	84.7373	0.0826036	0.60804	0.780605
Slc12a2	53.1315	60.97	50.4761	50.9601	0.169797	0.288723	0.510311
Gdi2	31.1045	29.0323	34.3641	38.5704	-0.278363	0.0812859	0.235717
Hnrnpul2	63.7437	60.5401	60.2205	60.7131	0.0394028	0.796886	0.898778
Chd4	43.9789	48.8965	42.0787	39.5832	0.18566	0.241157	0.460693
Prdx2	120.132	148.59	97.4602	91.5687	0.507557	0.00302001	0.0274369
Rps21	460.066	715.338	235.993	308.618	1.10997	6.24087e-07	6.18866e-05
Ifit1bl1	127.722	84.4508	223.003	177.31	-0.91604	1.92771e-05	0.000839332
2610507B11Rik	40.1489	45.0485	36.6016	36.7064	0.216882	0.169103	0.374382
Hdgf	130.355	168.548	85.6836	100	0.686924	0.00018337	0.00407333
Rpn2	85.6836	107.875	58.4398	62.0413	0.68404	8.15493e-05	0.00240246
Flna	36.799	38.0537	40.7592	32.2293	0.0363545	0.833929	0.917874
Nucb1	46.051	56.5019	33.4901	32.611	0.633676	0.000177007	0.00397341
Ppp1ca	256.762	371.714	186.874	185.872	0.753738	0.000119237	0.00307199
Ppp1cb	30.9129	31.2066	31.7253	32.9876	-0.0589925	0.699196	0.842991
Eif3a	60.1293	67.4021	72.5832	65.9924	-0.119793	0.45789	0.666645
Cenpb	71.2572	97.3634	54.8271	58.1912	0.577311	0.00198917	0.0209
Itgb4	49.2941	45.6758	48.9192	52.7693	-0.0986305	0.530012	0.723207
Pdia6	101.506	97.8459	83.5431	85.4376	0.238453	0.118649	0.299724
Dync1h1	23.289	22.36	22.5505	19.459	0.11982	0.459233	0.667767
Saa1	109.261	77.6784	181.72	183.464	-0.966187	3.9717e-07	4.33516e-05
Mcl1	100.115	80.5978	106.693	112.628	-0.27942	0.10314	0.274871
Pnliprp1	300.525	204.513	223.428	117.668	0.566181	0.269008	0.49032
Rpl38	803.374	994.246	321.202	396.658	1.32442	5.78406e-13	3.25022e-10
Ehf	53.3018	55.1108	66.0225	69.4669	-0.321623	0.0364599	0.142238
Tardbp	39.4667	35.4292	48.8799	50.8041	-0.412519	0.00894822	0.0565677
Lima1	46.4435	41.8102	46.9412	43.587	-0.0367691	0.817346	0.908917
Ube2d3	13.2093	14.7231	13.5874	13.9027	0.0230764	0.883489	0.943437
Muc3	119.092	134.446	143.114	302.448	-0.81341	0.11982	0.301578
Golm1	69.0649	49.02	94.9489	93.482	-0.674338	0.000413574	0.00733888
Ddost	177.187	232.361	117.459	111.221	0.84076	2.9885e-06	0.000203325
mt-Rnr1	276.61	357.633	351.271	429.648	-0.300029	0.110944	0.287292
Mapk3	148.721	168.075	130.329	152.781	0.162269	0.334708	0.557897
Tapbp	108.775	155.958	76.7265	67.9716	0.871543	1.05386e-05	0.000527697
Kif1c	48.3306	53.1231	41.3159	43.0372	0.266353	0.0893735	0.25055
Arf4	102.116	120.237	74.4797	78.2511	0.541923	0.000969391	0.0130891
Hes6	193.564	219.613	166.784	166.935	0.308174	0.0526387	0.18003
Srsf3	39.2087	40.4268	43.9943	47.1037	-0.193981	0.209733	0.426037
Emp1	38.0681	32.0758	42.9672	114.96	-1.17087	0.0800086	0.233172
Rnf10	47.553	57.2173	36.7056	36.3956	0.51932	0.0017808	0.0192835
Kpnb1	53.3104	59.8835	44.589	45.0021	0.337415	0.0328681	0.133336
G3bp1	49.0717	61.122	38.4496	40.3338	0.484156	0.00484548	0.0376039
Tjp3	96.8206	100.818	81.9433	79.471	0.292105	0.0568215	0.188932
Eif5	44.7598	47.2468	50.5908	52.5467	-0.164726	0.285337	0.506094
Hnrnph1	46.9043	40.87	69.6632	70.2723	-0.672963	2.71575e-05	0.00108634
Atp5c1	178.285	213.733	143.788	160.883	0.36375	0.0325529	0.132469
Eif3c	87.8584	109.677	88.4483	91.9495	0.131015	0.445881	0.655896
Serinc2	148.411	193.269	111.705	117.56	0.575711	0.00128187	0.0158247
Eif3f	124.617	165.784	85.6688	81.7469	0.794671	1.28847e-05	0.000618631
Jpt1	158.632	186.88	130.911	140.118	0.350356	0.0339518	0.135879
Ppp1r1b	124.619	172.72	72.066	81.6758	0.951695	7.71382e-07	7.36063e-05
Son	18.782	18.7226	26.1111	24.8324	-0.441841	0.00398263	0.0328857
Stra6	77.9747	65.008	47.9975	36.325	0.76175	5.77133e-05	0.00183955
Gsdmc4	149.02	81.8378	210.637	191.829	-0.802018	0.000798328	0.0115245
Laptm4a	196.147	199.974	176.755	171.116	0.187391	0.220358	0.438578
Ddx6	40.6892	38.4184	43.9897	40.4684	-0.0944652	0.546913	0.735814
Cttn	76.2448	77.0388	82.8987	75.5391	-0.0477295	0.759948	0.879672
Tuba1b	176.108	279.195	110.663	129.076	0.925466	2.04881e-05	0.000873162
Ptbp3	37.7921	37.0365	49.6869	49.7858	-0.410721	0.00709067	0.0485249
Cct2	134.531	154.597	109.254	111.236	0.391046	0.0150093	0.0795157
Uqcrc1	83.9266	120.605	51.2927	58.647	0.895712	6.89113e-06	0.000382975
Serp1	83.6267	76.4787	57.7494	64.6103	0.38789	0.0160685	0.0833187
Gsto1	162.265	136.622	124.403	238.494	-0.279941	0.266432	0.48773
Rhoa	44.3027	54.4102	36.7747	37.1593	0.417071	0.0137391	0.0751713
Gtf2i	33.8444	36.298	32.3393	24.335	0.307558	0.0922794	0.256
Fam120a	63.2595	56.3712	64.6493	69.5947	-0.166305	0.299828	0.522558
Net1	59.0093	45.2218	71.5866	72.5652	-0.467908	0.00869491	0.0554982
Srsf6	69.9016	69.4062	64.078	65.4733	0.104756	0.492452	0.693275
Dazap2	115.649	127.318	99.185	103.515	0.261465	0.0964254	0.263029
Vmp1	84.1884	72.0673	81.2397	96.0754	-0.182437	0.290503	0.512084
Mgp	231.131	224.034	288.452	337.733	-0.460184	0.00483715	0.0375777
Coro1b	144.43	153.002	123.835	119.478	0.289762	0.0607994	0.196768
Slc44a4	97.3681	84.8552	110.821	119.282	-0.336621	0.0385133	0.147936
Agr2	206.799	164.461	256.684	366.833	-0.748039	0.000282241	0.00557573
Mgat4a	23.9171	14.751	32.1206	28.7256	-0.654171	0.00279901	0.0261191
Ddr1	80.2407	82.7601	56.3841	48.959	0.629754	9.49547e-05	0.00263856
Sfpq	71.2571	65.5519	68.7551	64.4453	0.0385139	0.806651	0.903611
C77080	56.0273	61.5105	53.1928	50.8718	0.175673	0.263743	0.485326
Actr2	49.3225	56.6684	65.9729	73.2461	-0.393332	0.0170967	0.0864059
Copa	36.2636	32.6579	34.0662	32.5277	0.049508	0.754306	0.876811
Id1	322.224	307.921	214.978	257.48	0.415525	0.0125786	0.0711038
Ptgfrn	32.1049	37.274	28.1503	24.1898	0.406594	0.0169818	0.0859787
Hk2	51.6977	49.2759	58.0721	54.3756	-0.155315	0.317813	0.541348
Csde1	25.1602	26.9319	32.2553	32.1961	-0.307114	0.0469972	0.167239
Cct5	119.766	131.115	99.5785	109	0.26647	0.0949228	0.260381
Tspan8	181.372	174.512	176.017	213.612	-0.130669	0.437115	0.649189
Eif4a2	50.4047	39.7848	73.8965	73.1121	-0.704985	4.98027e-05	0.00165333
Srsf1	55.7583	55.2194	54.5667	55.8555	0.00724008	0.962214	0.983807
Trim28	80.7002	99.5546	64.1031	59.0521	0.549605	0.00142381	0.0167069
Prox1	37.8066	31.2588	50.6268	30.1888	-0.226767	0.322866	0.546096
Mknk2	93.7523	96.7247	68.8961	64.3963	0.515014	0.000898163	0.0125363
Slc9a3	71.5929	41.7002	66.7923	49.3938	-0.0365081	0.880159	0.941817
Mmp14	55.4882	59.5496	51.124	44.7695	0.262597	0.1053	0.278329
Sf3b1	23.9017	23.0661	30.9049	32.5478	-0.434017	0.00494335	0.0380173
Mdh1	133.569	127.738	106.331	122.366	0.192322	0.234502	0.453136
Cmas	71.1253	75.1523	56.1704	64.0624	0.282932	0.0792919	0.23184
Aldh2	71.4905	71.3542	49.2744	53.0996	0.480619	0.00194693	0.0206111
Psmd2	81.4671	97.0645	63.6521	67.4202	0.445892	0.00740918	0.049924
Tmem176b	147.459	143.177	130.648	104.793	0.303794	0.0770296	0.227682
Apcdd1	93.9549	81.5202	153.638	115.204	-0.615589	0.00104745	0.0137592
Fkbp8	71.3049	84.5573	57.9387	61.2592	0.386987	0.0196303	0.0946646
Tm9sf2	104.719	95.4308	92.1775	107.776	0.00140907	0.993233	0.997269
Pde9a	92.5165	71.4743	135.047	138.514	-0.738363	3.14427e-05	0.00117903
Atp2a3	54.1044	49.769	57.384	73.6346	-0.334937	0.0600926	0.19544
Hspa4	59.6207	59.5132	53.0989	51.8152	0.183368	0.230598	0.448657
Plcb3	73.3207	77.009	69.9948	73.4689	0.067479	0.663021	0.820359
Ywhab	97.4689	99.9337	82.7866	84.886	0.235512	0.124418	0.308343
Lamb3	50.8425	47.9911	45.4024	42.4193	0.170381	0.275556	0.496229
Gabarap	176.382	206.671	138.292	144.729	0.436703	0.00778382	0.0516763
Pebp1	188.327	278.711	123.853	101.348	1.05236	4.94026e-07	5.20511e-05
Tmc4	71.8227	72.7639	75.4076	66.1267	0.0307565	0.84777	0.924951
Leng8	41.5365	34.283	59.5561	55.3527	-0.599956	0.000400463	0.00722275
Arpc2	137.11	143.076	151.81	168.069	-0.191097	0.226835	0.444472
Lcn2	149.069	183.608	95.3483	34.4867	1.35742	0.0499208	0.174115
Rps6ka1	73.3177	98.3809	56.6354	56.3931	0.603273	0.00100529	0.0134139
Rtn4	49.2378	44.7466	41.4545	38.4693	0.233738	0.142039	0.336243
Tspo	320.179	378.824	204.755	248.57	0.624852	0.000422488	0.00741897
Stk25	49.6553	40.1212	56.189	62.2845	-0.40023	0.021509	0.100658
Cct7	46.4492	60.7751	34.015	36.8332	0.597926	0.000965868	0.0130808
Ywhaq	105.005	108.591	92.7013	88.5145	0.237179	0.124378	0.308324
Fkbp1a	73.2768	117.474	53.2067	68.0281	0.654006	0.00384206	0.0321633
Mprip	21.7395	19.5123	24.0699	25.2727	-0.258419	0.104013	0.276446
Epb41l4b	33.0888	35.8168	31.4738	35.6751	0.0373227	0.817966	0.908917
Efhd2	132.534	144.984	113.356	114.931	0.281772	0.0719329	0.217751
Junb	167.238	145.648	115.545	95.4806	0.568125	0.00109173	0.0141571
Tax1bp1	26.1526	22.9363	33.8406	37.2841	-0.535004	0.00110487	0.0142664
Ppp2r1a	93.207	121.342	66.03	70.8092	0.648918	0.000312362	0.00608364
Hnrnpf	99.9811	109.751	91.1927	92.5655	0.190786	0.22397	0.441537
Eif2s2	39.7479	43.9627	41.9307	51.5849	-0.159713	0.35674	0.579306
Fam129b	71.7013	80.6095	51.2847	52.7177	0.550454	0.000547382	0.00891082
Fus	21.9281	23.4011	29.2636	27.5026	-0.324571	0.0381641	0.147036
Atp5f1	75.584	79.6151	61.215	75.3322	0.184786	0.279376	0.50003
Ccnd2	26.5257	33.648	30.7462	35.8484	-0.146156	0.420883	0.636972
Rnf43	50.4627	52.0168	43.2454	36.3095	0.365279	0.027587	0.119483
Rps12-ps3	579.873	806.169	468.383	557.459	0.434281	0.0275501	0.119392
Capzb	93.3507	118.088	73.5848	75.7253	0.502008	0.0039759	0.0328732
Lamc2	38.785	26.7966	43.7041	39.1613	-0.337617	0.0900993	0.251701
Txnip	90.2467	84.9201	99.9834	105.229	-0.228409	0.142706	0.337235
Gfpt1	28.2174	23.3979	31.6074	34.8439	-0.364566	0.0324754	0.132278
Prelid1	111.961	117.863	92.3715	113.619	0.158013	0.354778	0.577418
Ddx39b	78.8476	87.8662	74.0522	72.6521	0.184505	0.243755	0.464022
Surf4	95.7504	115.682	73.5788	75.9096	0.500236	0.00288185	0.0265312
Adcy6	44.3464	40.6655	46.6583	42.9853	-0.0765965	0.630337	0.797555
Rps28	194.514	297.709	152.361	161.613	0.648773	0.00175778	0.019145
Xbp1	88.715	108.7	84.5146	80.5499	0.258264	0.129259	0.316155
Mxd1	38.0618	28.8029	48.3348	51.7236	-0.581637	0.00140977	0.0166739
Cdk4	89.8314	117.473	77.4704	75.4569	0.438982	0.0144987	0.0774283
Selenof	57.3842	52.9425	42.9086	48.0232	0.278922	0.0836837	0.240191
Sqstm1	90.9264	97.7531	83.6282	75.343	0.247175	0.122472	0.305265
Cd81	96.6633	144.069	85.8283	77.2335	0.562086	0.00595624	0.0429302
Lama5	25.7624	22.363	31.9639	22.1177	-0.168439	0.402099	0.619858
Tcf25	52.5507	59.8296	51.83	51.5138	0.120993	0.450544	0.660235
Hnrnpm	61.2228	61.1498	60.9333	63.7075	-0.0264838	0.863502	0.93319
Plekhb2	37.7687	38.0479	33.7085	35.7744	0.125876	0.416079	0.632413
Txndc5	72.5941	71.1694	58.2548	56.3857	0.326562	0.0337657	0.135527
Ubr4	15.9138	17.1409	16.6289	14.5944	0.0822356	0.613173	0.784869
Ndufs2	131.514	154.449	97.2632	116.156	0.422239	0.0157392	0.082166
Metap2	36.7417	36.7748	37.9785	39.3124	-0.0722198	0.638528	0.803115
Stat3	33.3655	35.8171	26.4903	25.2555	0.418981	0.00741921	0.0499398
Tns4	68.9074	75.7758	39.4069	38.9977	0.88392	1.95861e-08	3.96213e-06
Gne	51.8199	50.8587	38.2056	40.2972	0.387327	0.0122774	0.0697911
Rnh1	120.653	144.706	88.182	88.4336	0.587402	0.000428155	0.00748384
Ganab	79.6255	84.7984	67.7979	63.3677	0.326038	0.0379318	0.146376
Arf3	60.3387	70.4895	56.0891	49.0466	0.315446	0.0634733	0.20189
Dad1	78.2112	103.069	53.1973	56.2141	0.728556	6.11162e-05	0.00193581
Chp1	82.1901	89.5957	71.2998	82.6049	0.158646	0.337046	0.560095
Picalm	15.6677	17.2123	19.4273	19.9046	-0.258434	0.100811	0.271237
Ghitm	80.0439	76.7	69.2845	77.2268	0.0974055	0.540584	0.730602
Top2a	30.346	33.2297	31.1046	31.3835	0.0249381	0.873802	0.937908
Tpm4	120.677	121.931	138.546	134.495	-0.170492	0.267548	0.48877
Rab1a	73.1803	70.1764	78.1364	77.4791	-0.118401	0.44243	0.653417
Rpl17	548.476	278.892	389.358	257.974	0.353985	0.496436	0.696175
Kif5b	29.3798	42.8468	39.5673	41.0482	-0.158396	0.424465	0.639839
Cyc1	137.066	200.616	85.8874	102.148	0.844788	4.00263e-05	0.00138966
Mmp15	53.4005	60.8717	50.1629	44.9534	0.264735	0.109375	0.285127
B3galt5	48.5214	38.431	42.2608	55.1431	-0.163791	0.398438	0.616848
Sort1	41.4686	39.6101	35.7954	32.712	0.243015	0.123617	0.307161
Sat1	108.968	75.1427	109.599	115.149	-0.287851	0.14513	0.340589
F11r	107.527	104.379	108.498	103.188	0.00147752	0.99239	0.997176
Jchain	142.731	78.8755	139.339	88.3413	-0.0390497	0.940687	0.972811
Gsdmc2	101.706	67.9773	152.547	162.033	-0.890748	1.17734e-05	0.000576211
Pdcd6ip	44.2379	43.1623	36.4776	37.3197	0.244064	0.113002	0.290469
Tmem59	151.349	150.318	116.085	123.404	0.333012	0.031898	0.130976
Fosl2	31.6574	28.2456	29.4047	25.3767	0.128856	0.441701	0.652962
Myo1a	66.9877	70.378	73.103	87.9884	-0.229794	0.172072	0.378213
Lad1	83.1427	104.569	61.1187	77.0285	0.442434	0.0193886	0.0940721
Ewsr1	45.416	50.1778	45.4467	45.8131	0.0669881	0.671441	0.826138
Rpl35a	87.2451	103.996	56.867	65.2737	0.646951	0.000181402	0.00404739
Smarca4	46.6143	51.0006	39.4318	33.2447	0.4256	0.0115064	0.0665978
Aco2	69.4269	82.6323	49.8424	54.2299	0.547137	0.00117349	0.0149441
Lman2	39.3251	36.3287	32.6422	31.0023	0.249323	0.113449	0.291047
Ppp2ca	40.8837	39.9865	31.5202	34.9011	0.283981	0.0728085	0.219569
Sfn	174.277	165.09	140.274	204.914	-0.0244929	0.902132	0.953334
Anxa7	52.7013	50.9915	38.6215	41.7712	0.367189	0.0191649	0.0932851
Notum	125.998	127.723	117.776	84.7145	0.325326	0.0865923	0.245934
Cct8	81.953	95.2821	85.6118	92.617	-0.00797656	0.961545	0.983322
Mlf2	73.4129	90.8282	51.5542	51.6472	0.670428	9.18076e-05	0.00259386
Ddit4	184.3	197.17	129.072	115.896	0.638971	6.87369e-05	0.00211967
Cct3	44.0417	54.5006	34.7326	38.9372	0.419774	0.016809	0.0855507
Cmpk1	70.7049	77.0471	74.7308	97.4687	-0.220817	0.223788	0.441407
H1f0	145.724	163.208	113.525	109.52	0.469993	0.00326199	0.0288322
Tfrc	40.5801	54.6277	36.758	44.402	0.230441	0.234744	0.453505
Tff3	427.907	335.127	707.723	738.56	-0.922667	1.71458e-07	2.22339e-05
Hint1	315.464	423.597	218.621	282.388	0.560988	0.00520263	0.0394329
Lrp10	66.3042	79.4199	47.5578	48.9845	0.594086	0.000384779	0.00704336
Smoc2	40.1256	67.2647	27.9987	19.3648	1.18103	1.59807e-06	0.000128285
H3f3a	90.6529	73.6672	72.7622	71.7588	0.18514	0.278041	0.498869
Ywhag	52.5131	65.5255	40.0011	37.7691	0.602031	0.000533583	0.00873304
Nudt4	75.9794	66.851	86.1916	107.186	-0.43714	0.0137581	0.0752288
Brd2	38.8192	43.6568	33.9261	31.4443	0.335367	0.0384798	0.147876
Crip1	110.502	121.483	89.5545	151.572	-0.0556688	0.806315	0.903438
Atp8b1	42.1555	41.8466	39.052	44.1242	0.0142852	0.928926	0.966424
Psma7	96.9448	126.401	61.3527	65.1202	0.820548	5.54616e-06	0.000328697
Arcn1	16.8241	15.1044	19.8952	20.2213	-0.329408	0.0381861	0.147083
Lgals9	114.761	212.363	86.3045	86.2057	0.923257	0.000138702	0.00336164
Cd164	56.2752	61.6881	60.6541	62.4216	-0.0611504	0.698469	0.842991
Morf4l2	92.2898	81.3497	82.6955	86.4252	0.0379917	0.813826	0.9076
Ccni	86.0957	88.3607	75.5307	74.1741	0.220753	0.152389	0.350483
Calu	58.003	52.9647	58.9793	59.522	-0.0948111	0.547124	0.735977
Cox7c	265.175	236.771	197.175	248.516	0.171496	0.335675	0.558758
Tmed2	112.467	113.655	94.8374	101.86	0.201153	0.197644	0.411339
Ybx3	95.6835	124.557	57.6073	69.0694	0.79805	2.32375e-05	0.000955446
Sf1	43.184	48.2374	41.5823	38.5038	0.191009	0.237057	0.455731
Rab7	107.942	118.332	90.8706	89.6971	0.325571	0.0389544	0.149058
Npc2	50.3578	59.9094	44.9735	39.1261	0.390863	0.0238498	0.108371
Dnaja1	29.08	26.3171	34.1426	33.1254	-0.280174	0.077334	0.228194
Rnf213	15.7587	18.6152	15.9757	12.1112	0.291408	0.12323	0.306599
Mrfap1	165.69	193.205	134.315	146.987	0.351537	0.0350832	0.138796
Uqcrh	229.025	276.854	155.617	190.964	0.545719	0.00267478	0.0253467
Ctbp1	60.2627	75.6584	50.0765	48.939	0.457123	0.00859434	0.0552047
Ogt	28.0418	20.3441	44.8798	37.4826	-0.767572	9.65186e-05	0.00267223
Sf3b2	88.5544	97.2831	70.8127	69.0875	0.409679	0.00956413	0.058843
Gale	110.131	136.766	89.448	107.397	0.326967	0.0731585	0.220127
Lrrc59	91.8983	122.873	60.9762	66.0121	0.758216	4.3792e-05	0.0014998
Ssr3	61.658	55.1624	65.9577	68.981	-0.208063	0.193783	0.406032
Cdc37	34.3891	43.1376	25.676	24.6904	0.622303	0.000354617	0.00664078
Bag6	44.506	50.5747	38.2528	35.2107	0.372157	0.0229771	0.105447
Myo18a	15.647	16.2634	15.9594	17.3306	-0.0610175	0.698706	0.842991
Ifitm1	294.317	232.882	219.157	212.162	0.289493	0.0982376	0.266582
Itm2c	127.066	127.323	92.9076	72.3458	0.622288	0.000440271	0.00764277
Cox6b1	368.657	485.172	278.099	340.991	0.46393	0.0159344	0.0828499
Sppl2a	26.6331	23.7104	33.7561	36.3134	-0.477036	0.00323065	0.0287345
Tmem45b	52.0697	46.8143	61.0635	60.2097	-0.294517	0.0640089	0.202617
Mgst3	237.571	237.236	190.372	284.808	-0.00106649	0.99581	0.998376
Vars	51.9334	66.4186	35.1648	31.401	0.830278	4.31023e-06	0.000274768
Purb	27.3618	25.9692	35.8624	35.0825	-0.411763	0.00811882	0.0530711
Dbi	182.838	222.64	146.935	174.157	0.336757	0.0596319	0.194609
Sqor	67.4256	65.0515	55.9086	65.0693	0.131025	0.424716	0.639867
Slc38a2	28.0038	24.6663	32.797	31.343	-0.284326	0.0787711	0.230996
Prkar1a	63.1801	68.3921	52.854	53.7031	0.304273	0.0526863	0.180116
Hyou1	40.0645	42.9532	29.4069	29.7506	0.488894	0.00177345	0.0192639
Tes	36.4574	36.7232	37.8617	39.2205	-0.0749237	0.628203	0.796315
Prpf8	37.6167	45.0775	28.836	25.9836	0.593132	0.000533149	0.00873304
Sparc	63.1375	92.7949	63.9491	49.9628	0.453054	0.0336719	0.135285
D17Wsu92e	51.1465	64.551	39.3438	38.7887	0.566446	0.00119695	0.015146
Dhcr24	66.4201	86.1504	47.9314	53.629	0.587257	0.00130808	0.0159744
Slc39a4	78.8135	103.709	71.2987	75.4256	0.315082	0.0836523	0.240191
Ehmt2	49.8181	55.0057	42.5021	39.1277	0.360819	0.0252461	0.112591
Slc6a8	48.2067	41.7832	52.4198	53.9902	-0.241871	0.138016	0.330227
Sri	49.3036	53.3711	48.5829	59.4362	-0.0731225	0.67132	0.826056
Rps10-ps2	572.767	761.684	342.86	381.789	0.881009	2.27366e-06	0.000165846
Sbno2	24.4959	23.6519	24.1227	23.0165	0.0305073	0.844684	0.922778
Dynll1	68.0672	67.9107	59.5741	66.8383	0.105267	0.510247	0.707565
Stt3b	59.0082	69.3149	55.3434	57.5804	0.184518	0.264858	0.48655
Csnk1d	56.1884	56.3259	46.4751	44.0821	0.313193	0.043955	0.160657
Adam10	48.6112	48.1776	59.5984	50.6168	-0.187456	0.256599	0.477693
Tm4sf20	177.526	221.142	136.944	138.937	0.531232	0.0021317	0.0218086
Tuba1c	109.696	159.253	82.1587	92.5361	0.622628	0.00198839	0.0209
Slc31a1	64.7588	56.3407	57.0329	59.6342	0.0537371	0.741878	0.869825
H2-Ab1	149.057	213.591	139.639	113.727	0.5174	0.0118113	0.0679566
Eif4ebp2	45.0385	54.2629	38.1264	37.1789	0.399136	0.0178288	0.0888911
Tcp1	45.6896	59.9532	44.6845	50.1502	0.15584	0.398733	0.617178
Dnm2	46.9312	51.1912	44.9826	46.1587	0.106531	0.499894	0.698918
Atxn2l	51.5912	50.9662	56.9602	51.2558	-0.0775181	0.626271	0.795129
Acin1	24.7622	24.6778	23.7775	22.5888	0.0925823	0.551529	0.739681
Epn1	90.2612	114.174	73.2154	79.9396	0.416766	0.0189437	0.0924565
Ogdh	45.9299	59.352	37.8502	40.4564	0.427165	0.0175422	0.0880417
Tmbim1	20.4673	20.7378	18.2249	19.7344	0.118401	0.451409	0.66076
B3gnt3	83.8335	92.7273	68.5624	82.6422	0.223757	0.192834	0.404713
Spint1	97.8087	98.0484	85.8454	79.9485	0.240388	0.124818	0.308829
Litaf	50.9064	53.61	44.1942	45.3107	0.223726	0.15114	0.348994
Atp5j2	89.5938	97.5444	52.3622	62.7687	0.700923	3.799e-05	0.00134355
Pmepa1	55.9453	63.494	40.8338	42.6235	0.517239	0.00141032	0.0166739
Mtch1	95.2297	114.437	69.6171	66.5511	0.62277	0.000224802	0.00473052
Cxcl5	127.439	116.517	111.459	179.917	-0.256222	0.241592	0.461293
Sec61a1	39.9841	47.0666	31.4287	28.0731	0.548952	0.00124699	0.0155077
Tgm2	74.1755	66.105	44.1425	30.4571	0.910946	5.676e-06	0.000335083
Rangap1	56.2311	70.2429	38.4042	37.9825	0.727526	2.79425e-05	0.00110134
Rbm3	44.76	56.1539	46.5106	62.2954	-0.108493	0.583167	0.762545
Actn1	50.1037	57.4806	37.9496	32.0713	0.619609	0.000334226	0.0063865
Rtn3	48.4879	51.5851	45.3835	49.8163	0.0720829	0.652125	0.812852
Cst3	209.37	245.954	163.243	155.227	0.515789	0.0019166	0.0203603
Ptprf	28.5442	28.776	26.5139	22.9564	0.212439	0.193152	0.405046
Clta	147.414	172.041	112.258	110.681	0.519025	0.00161564	0.0180106
Car2	95.0973	117.772	72.3703	118.085	0.160648	0.480364	0.68483
H13	30.362	37.4037	20.4633	21.1387	0.703994	4.27155e-05	0.00146624
Rbm39	30.898	28.8049	40.7032	39.3424	-0.423076	0.00716959	0.0489341
Tmed10	44.1026	52.1355	35.3956	35.4494	0.442017	0.00779324	0.0516779
Cd2ap	12.0132	12.6349	17.7142	18.7488	-0.564903	0.000328085	0.00630888
Atp10b	26.5787	23.5662	24.599	24.2195	0.0386041	0.810361	0.905304
Cd38	58.4281	59.5729	57.7664	73.3969	-0.152499	0.386693	0.606274
Eif3h	167.609	198.449	114.188	119.893	0.645154	0.000114784	0.00299228
Tmod3	21.2459	18.304	22.8086	24.3608	-0.254247	0.124523	0.308539
Acly	50.1788	53.7012	40.138	38.7141	0.39772	0.0114754	0.0665464
Anxa8	119.938	91.6453	135.396	166.736	-0.514044	0.00760748	0.050779
Mafg	44.4446	41.0468	46.8323	39.3055	-0.0109536	0.948433	0.977622
Raly	76.4812	94.7274	61.4904	59.6132	0.499592	0.00383925	0.0321633
Mybbp1a	46.1814	63.5103	27.7282	28.3763	0.967371	3.23935e-07	3.75171e-05
Trip12	13.1281	12.3727	16.4388	16.0272	-0.348437	0.0260565	0.114863
Ak3	77.0163	78.4466	75.6024	77.5698	0.021435	0.890113	0.946881
Cox6c	80.5128	82.3856	47.6756	59.8007	0.600034	0.000576472	0.00925527
Eps8	18.3142	17.3354	21.1341	20.9565	-0.239652	0.124748	0.308775
Nfe2l1	50.7647	50.2988	39.8742	34.9133	0.434342	0.00741047	0.049924
Nap1l1	42.1972	49.9506	48.2472	50.5008	-0.0996984	0.550716	0.739094
Sprr2a1	71.8615	56.7546	84.5226	105.267	-0.561412	0.00307041	0.0277287
Cct6a	63.2992	75.9577	59.0754	64.9853	0.166815	0.330157	0.553313
Itpr3	27.9875	30.8386	25.2372	21.974	0.317327	0.0565307	0.188295
Col4a1	33.3926	35.898	33.3826	24.7394	0.253531	0.175584	0.382423
Sdha	58.17	50.3073	56.4924	65.6803	-0.171568	0.317995	0.541424
Irf6	34.8205	27.1348	36.9961	35.3629	-0.22408	0.208913	0.424996
Crk	46.1474	40.1162	57.5973	56.4916	-0.403429	0.0134264	0.0741017
Tmcc3	34.5218	31.1411	33.6341	33.062	-0.0225916	0.887408	0.945887
B4galt1	62.138	49.1704	56.8587	55.7149	-0.0164225	0.925466	0.964366
Hmgn1	77.0309	85.0141	67.8381	63.5675	0.302397	0.0600741	0.195421
Selenot	62.822	64.6335	71.7644	75.2283	-0.205719	0.187981	0.39833
Srsf2	82.3191	88.819	69.4124	78.5036	0.210461	0.198261	0.412283
Ifngr2	71.8292	68.9902	55.274	53.0309	0.378709	0.0154941	0.0812572
Reg4	182.963	131.014	329.83	272.161	-0.939292	2.85861e-06	0.000196248
Htra1	94.7469	103.634	73.7954	52.8875	0.646992	0.000826266	0.011771
Rab5c	117.939	136.932	84.2037	87.7928	0.567468	0.000581368	0.00932401
Aspscr1	53.2908	56.4215	44.627	41.6642	0.346446	0.0288076	0.122792
Pdlim1	40.4272	47.3068	41.2364	48.5237	-0.0328189	0.850736	0.926253
Slc44a1	32.1671	27.8944	34.8722	39.7224	-0.312681	0.0654007	0.205479
Sdhd	188.111	209.398	160.912	200.651	0.136844	0.440058	0.651055
Cycs	72.0131	84.1762	52.1458	65.9741	0.403168	0.0276552	0.11968
Pgam1	143.38	183.852	84.18	98.1572	0.843841	5.02311e-06	0.000307301
Hif1a	33.9751	40.811	38.4194	44.7961	-0.153952	0.382697	0.602437
Rab6a	58.5508	61.4828	64.4513	65.4565	-0.114015	0.46536	0.672668
U2af2	60.4618	73.6464	46.6265	45.712	0.538473	0.00159238	0.0178037
Arl6ip1	90.1444	103.626	86.7657	94.5193	0.0961892	0.562117	0.747175
Bspry	102.547	121.761	81.3831	90.117	0.387382	0.0232352	0.10631
Gsr	85.2072	99.5614	70.3485	81.9978	0.278482	0.108122	0.283296
Usp22	53.8808	55.9594	43.1019	36.6951	0.460961	0.00553289	0.0410429
Tsc22d1	24.9077	22.8431	27.9337	27.3183	-0.210568	0.184122	0.393507
Papola	32.1413	31.8729	37.5696	38.7341	-0.253358	0.103308	0.275127
Slc30a2	64.4992	84.3098	63.9643	45.6102	0.441558	0.0347685	0.13809
Perp	108.131	87.286	113.662	165.664	-0.515427	0.0139125	0.0756562
Pitpna	59.2594	60.7277	49.3761	54.0751	0.213974	0.178251	0.385322
Gnai3	58.3027	61.0514	79.888	82.7614	-0.446475	0.0043734	0.0351283
Mal2	77.6184	75.3691	71.8616	87.4933	-0.0587923	0.730421	0.86214
Zg16	180.547	140.847	159.929	252.132	-0.358536	0.111438	0.288127
Tmem176a	66.7184	60.7967	61.5171	51.8211	0.169936	0.317808	0.541348
Psmb4	121.633	166.455	83.5341	97.3949	0.671233	0.000565538	0.00911833
Add1	29.1598	26.9726	26.363	24.6064	0.139134	0.383956	0.603354
Sh3bgrl2	28.4116	31.7891	27.1379	29.0222	0.10032	0.536629	0.728306
Col1a1	31.0369	43.6592	38.0443	26.0229	0.221478	0.322438	0.54562
Dsc2	40.6277	45.3144	38.2817	49.0653	-0.0232828	0.8979	0.951227
Nans	50.0941	59.4483	42.134	47.6044	0.287809	0.0948485	0.260272
Esrp1	36.5128	40.1296	31.5644	36.684	0.16744	0.318428	0.541734
Rnpep	35.6024	42.7712	27.5757	24.6496	0.585661	0.000714309	0.0106158
Snd1	28.9091	31.7968	17.7156	15.1003	0.887416	1.51421e-07	2.03307e-05
Sft2d2	43.2869	42.589	37.7226	36.1746	0.216709	0.165094	0.369006
Wars	76.1127	91.4267	49.2903	47.2369	0.795554	2.67252e-06	0.000186855
Cant1	56.0293	59.255	43.0917	50.637	0.298713	0.0736326	0.221175
Atp9a	41.1145	49.7788	30.7243	31.6927	0.54233	0.0014356	0.0167933
Stip1	124.079	126.276	83.8754	83.93	0.577197	0.000204768	0.00442085
Pafah1b1	21.935	21.0506	25.3528	25.794	-0.250816	0.108252	0.283386
Tln1	24.7353	22.6695	24.4995	20.4818	0.0756096	0.657976	0.816613
Itga3	42.6938	39.5445	38.1406	38.2109	0.107109	0.497442	0.696942
Bhlhe40	51.3346	50.9222	43.4522	46.6376	0.18278	0.245878	0.466191
Srebf1	47.077	42.8922	33.6534	37.015	0.34835	0.0322735	0.131894
H2-Aa	96.1676	130.44	135.333	116.456	-0.151922	0.431244	0.644349
BC005537	36.8182	31.7438	44.4388	40.8127	-0.31443	0.0599178	0.195164
Plekha6	17.5821	14.8015	18.7138	20.7806	-0.286453	0.0941924	0.258893
Smpd3	53.9224	40.0183	41.3385	37.043	0.26109	0.167784	0.372917
Clcn3	12.5853	11.3755	16.3769	12.1242	-0.250455	0.185691	0.395665
Lrrc45	64.302	56.4459	86.2959	64.8424	-0.323995	0.0860627	0.244765
Dhx9	23.2284	21.1362	24.4447	24.6157	-0.145204	0.361852	0.583457
Rad23b	42.5814	48.9621	32.5402	31.8784	0.507041	0.00196014	0.0206958
Dmpk	54.9353	56.6205	50.0694	44.7721	0.234153	0.146056	0.341812
Ahcy	82.4136	110.106	55.4288	70.3301	0.6145	0.0020525	0.0212839
Cep170b	27.7	32.7035	25.2065	25.8718	0.242017	0.146973	0.343057
Tmpo	21.3776	21.5547	19.7033	18.5038	0.168204	0.284578	0.505279
Ahcyl1	34.0328	36.3534	32.2057	30.7027	0.162063	0.306033	0.52892
Ipo7	17.7889	19.2733	21.2997	21.3777	-0.203468	0.198537	0.412428
Psmc3	84.6344	112.684	68.7619	75.443	0.452539	0.0153005	0.0805479
Maz	79.2483	90.2428	67.1682	62.3029	0.388619	0.0183441	0.0905441
Cdhr2	44.8196	45.7803	55.6123	69.0435	-0.460305	0.00802182	0.0527784
Sod1	55.2795	78.2245	41.1168	48.8457	0.569642	0.00472431	0.0369089
Akap13	10.41	9.72727	11.4763	10.8391	-0.148236	0.350778	0.573677
Sdf4	36.5148	49.1467	29.2052	30.0553	0.531696	0.00431076	0.0348443
Arpc3	81.7805	91.9991	71.5675	75.8572	0.237366	0.144576	0.339657
Clptm1	38.0414	47.2055	29.1165	28.3133	0.569933	0.00103471	0.0136272
Hadha	26.4477	30	21.7719	23.28	0.325418	0.0471747	0.167502
Scp2	63.3745	57.6904	68.876	64.8508	-0.143586	0.371821	0.591621
Zfp207	30.7801	30.6094	34.5116	37.0984	-0.222149	0.159235	0.360465
Ap2m1	55.5353	66.9275	45.6061	46.6861	0.408162	0.016075	0.0833239
Psmb1	52.0734	58.9862	38.2023	43.5221	0.442601	0.00861884	0.0552726
Nckap1	39.3333	40.7222	47.6535	50.2168	-0.28983	0.0653629	0.205403
Slc35c1	70.5691	80.2849	59.4098	59.4595	0.343846	0.0343698	0.13701
Tmprss4	98.3139	110.654	68.4811	63.6236	0.66163	5.3016e-05	0.00171803
Shisa5	67.4001	92.8919	52.8344	54.0355	0.58497	0.00210198	0.0215773
Cnn3	69.8335	77.1724	72.5951	70.3082	0.0408843	0.798639	0.899685
Phb2	58.8142	94.4864	38.2853	44.7409	0.88488	6.74906e-05	0.00208547
Ubtf	36.4252	38.9005	29.5932	29.605	0.347628	0.0272752	0.118573
Capg	90.2278	104.58	71.312	82.2035	0.343783	0.0454393	0.163871
Tuba4a	59.5864	85.7521	43.742	48.3419	0.65854	0.000990908	0.013291
Larp1	34.181	44.0233	26.4773	24.0336	0.630721	0.000524462	0.00867527
Mki67	17.1515	20.7131	23.7636	25.5141	-0.379949	0.0266143	0.116535
Gsdmd	89.105	87.6929	95.993	95.9372	-0.118492	0.446647	0.656447
Uqcrq	133.356	169.918	76.6684	98.3347	0.793397	4.56876e-05	0.00154726
Cnot1	11.9428	13.5035	12.8262	12.6355	-0.000797981	0.996071	0.998506
Rpl21	72.5946	93.845	43.2804	47.3005	0.877848	1.43804e-06	0.000118576
Prrc2b	21.8663	20.4486	20.7886	14.4291	0.264755	0.182582	0.391262
Pcna	99.8162	112.396	71.9781	79.8962	0.482728	0.0036086	0.0307929
Btg1	43.1431	37.8638	44.1298	40.3377	-0.0604568	0.715481	0.852781
Mta2	52.7242	65.1861	47.4986	47.3911	0.313467	0.0699861	0.213979
Cd151	81.1336	99.3741	67.9092	69.3044	0.395741	0.0212818	0.0998218
Dynll2	90.6036	104.011	59.3212	64.4222	0.653363	8.5169e-05	0.00246965
Gm42047	7.71678	11.4872	58.9387	75.1641	-2.8033	1.39304e-38	1.05676e-34
Rpl17-ps10	204.711	664.613	246.136	438.996	0.343535	0.694183	0.840567
Qars	35.372	41.6191	27.6071	27.7098	0.477053	0.00416772	0.0339805
Pdia4	100.82	99.7196	85.651	76.5426	0.306122	0.0573592	0.189811
Smpdl3a	103.44	61.6509	122.29	134.381	-0.636847	0.00494205	0.0380173
Ndufa4	175.465	183.475	123.067	147.714	0.406703	0.0164731	0.0844641
Gsn	75.757	65.4376	63.35	70.8614	0.0731316	0.665488	0.822129
Endod1	44.9314	38.1818	47.954	55.508	-0.316011	0.0692682	0.212354
M6pr	56.6246	58.9787	46.386	45.6067	0.329609	0.0353036	0.139188
Cldn2	66.8834	119.556	32.5782	40.1242	1.35879	2.66446e-08	5.11712e-06
Slfn4	45.4637	29.3151	70.0448	73.5435	-0.941457	8.15562e-06	0.00043114
Sec31a	28.8644	33.6188	24.2393	22.8169	0.409139	0.0141118	0.0760584
Ssr2	123.173	149.038	94.8115	95.9835	0.512796	0.00258865	0.0247124
Polr2a	31.6676	37.1108	28.7024	24.4429	0.372034	0.0335236	0.134984
Nars	81.9053	97.4262	68.5999	79.357	0.277581	0.112974	0.290466
Csnk1g2	49.1393	55.2571	36.2632	37.4967	0.501237	0.0019868	0.0209
Ccnl2	35.1052	28.4849	49.3052	50.031	-0.643659	0.000192154	0.00422515
Cxadr	28.3557	25.2789	35.3343	27.0029	-0.21705	0.241816	0.461488
Midn	53.4901	47.7854	50.7809	47.4385	0.0441155	0.786678	0.893543
Igfbp5	24.7194	34.8009	43.5957	38.9883	-0.472332	0.0163826	0.0842282
Rdh10	59.2915	51.7336	51.0217	44.3752	0.218756	0.200013	0.41411
Chmp1a	65.2309	76.002	57.6628	62.825	0.229299	0.17261	0.378883
Numa1	29.7606	28.0701	27.0508	23.2906	0.200009	0.229064	0.447223
Celf1	24.984	22.1177	26.3791	27.9557	-0.206162	0.206968	0.423026
Anp32b	136.158	160.899	98.8608	101.484	0.568348	0.000689665	0.0104115
Sema4g	37.8342	27.583	55.0377	54.7895	-0.747686	7.74497e-05	0.00230858
Cct4	52.7893	51.0443	49.3545	50.0409	0.063005	0.68712	0.836511
Thbs1	36.9991	34.3659	44.9963	23.7164	0.0545316	0.826524	0.914263
Tnks2	19.3584	17.649	23.413	21.4877	-0.279013	0.086049	0.244765
Uqcrc2	82.9286	85.9901	75.7345	89.507	0.0318257	0.84939	0.925199
Uqcr10	376.173	472.779	264.547	344.572	0.479114	0.0140816	0.0759767
Mark2	27.25	30.4795	24.7133	24.6963	0.224579	0.163616	0.366566
Copb2	35.7519	31.7557	32.386	34.0814	0.0223449	0.890849	0.947331
Myo6	16.576	16.8863	17.7873	19.0602	-0.138998	0.379472	0.598941
Psmd3	45.6004	60.4745	31.1148	32.9778	0.726983	8.53997e-05	0.00246965
Mapk13	62.8421	83.5364	55.9074	65.8601	0.265735	0.165477	0.369753
Cyp51	51.1742	50.4184	42.0786	48.2165	0.170113	0.298736	0.521602
Myo1d	35.0953	33.5364	31.631	30.6736	0.139495	0.37508	0.595077
Coro1c	21.9691	28.2015	18.3355	18.8721	0.431367	0.0160017	0.0831148
Stmn1	109.291	118.825	107.177	104.191	0.110054	0.489705	0.691787
Eif3l	61.5608	71.3743	49.4035	49.6269	0.424859	0.0100425	0.0607228
Pa2g4	76.058	105.227	55.633	63.6905	0.603537	0.00204544	0.0212524
Serpinb6a	33.5992	31.5953	38.1122	52.9452	-0.481993	0.0123773	0.0703065
Gna11	52.5628	63.0172	41.5586	48.7991	0.355307	0.0454387	0.163871
Odc1	58.0202	88.9293	42.8827	57.3008	0.552852	0.0142067	0.076299
Apobec3	23.66	27.2109	20.2796	17.9277	0.413022	0.0149622	0.0793953
Rbbp4	24.9567	29.3495	21.1753	20.6161	0.377985	0.0235989	0.107585
Eif6	76.5329	118.967	51.1312	63.7494	0.767204	0.000526623	0.00867527
Syngr2	123.062	165.671	86.4084	97.293	0.652521	0.000608427	0.00958572
Psme1	100.724	136.4	69.9157	72.5577	0.735074	9.19985e-05	0.00259443
Hmgcs2	61.5199	130.655	23.731	37.8674	1.64149	0.00919179	0.0575972
Cab39	26.2927	24.4623	31.3651	36.3945	-0.416885	0.0126156	0.0712456
Aprt	128.672	193.155	86.3783	109.742	0.714718	0.00100613	0.0134139
Macf1	6.02055	5.51301	8.09779	7.0171	-0.390232	0.0198061	0.0952354
Trp53inp2	38.8224	41.8616	38.6929	39.855	0.0387702	0.807241	0.904005
Etf1	56.2854	57.3976	54.8837	56.9125	0.0241704	0.877498	0.940169
Ptpa	40.5433	57.5699	30.9753	31.6983	0.646721	0.000955966	0.0130379
Prdx5	104.073	115.535	82.7672	87.9484	0.363419	0.0250922	0.112069
Nhsl1	19.2299	21.2904	17.4052	15.5608	0.29768	0.0720203	0.217972
Psmb3	102.834	130.576	59.1464	69.9695	0.854353	4.23259e-06	0.000270957
Nxf1	33.2531	35.6258	35.8738	34.348	-0.0278246	0.861082	0.932235
Afdn	20.0904	17.9649	22.0012	21.3266	-0.187279	0.247024	0.467359
Cd44	30.6595	35.0155	26.9133	30.0412	0.205645	0.221026	0.43887
Myo7b	33.6222	37.0833	25.9034	28.9201	0.367121	0.0261413	0.115078
Gm9794	504.043	584.84	393.229	475.849	0.325423	0.0669979	0.208585
Col1a2	13.7195	18.928	18.8329	14.7252	-0.0396165	0.846941	0.924313
Ablim1	19.1202	17.4749	16.8154	15.789	0.166506	0.301912	0.524879
Fermt1	37.4909	38.8234	33.4692	35.0151	0.15622	0.321671	0.544808
Aldh1l1	57.0984	54.6773	40.8284	30.274	0.652523	0.000490166	0.00824479
Arfgef1	15.0924	15.0587	21.3254	21.2734	-0.498603	0.00142181	0.0167069
Ccnd1	47.764	67.6704	27.7577	31.5868	0.960041	1.50263e-06	0.000121914
Zfp706	44.2967	49.2722	33.3214	38.1485	0.3888	0.0207298	0.0977657
Tjp2	41.0408	41.5206	37.1677	34.2262	0.209643	0.188038	0.398341
Mapk1	29.8923	29.8185	27.3725	28.4014	0.0984131	0.530376	0.723639
Cpd	23.2581	23.4555	23.9972	27.6165	-0.143862	0.381711	0.601383
Usp19	30.9142	29.6924	28.8678	26.6761	0.125791	0.43076	0.644349
Tnpo1	15.8126	14.137	21.0704	21.8223	-0.518279	0.00138906	0.0165879
Anp32a	62.5601	68.7915	61.9451	64.1243	0.05929	0.712141	0.850359
Map2k2	35.3929	50.99	28.0576	29.1065	0.595778	0.00271362	0.025588
Atp5g2	136.567	164.128	86.9884	98.7293	0.695322	7.25206e-05	0.00219749
Trak1	16.6017	16.9389	15.9543	15.2872	0.102439	0.514943	0.711411
Sprr2a3	61.0069	57.6658	71.9893	91.8376	-0.46516	0.00944375	0.0585296
Ppp1r14b	253.138	292.121	164.399	176.411	0.678076	4.79611e-05	0.00160279
Gng5	80.0221	82.5786	60.6439	71.3475	0.300966	0.0720877	0.218089
Rab1b	114.473	141.684	90.4772	95.4046	0.46276	0.00809464	0.0530047
H2-T23	68.6169	93.8185	62.5869	55.0481	0.465635	0.0162024	0.08367
Elob	158.149	216.635	94.6081	109.884	0.874177	7.84038e-06	0.000418853
Mif	296.541	474.664	139.223	172.971	1.30485	8.23798e-09	1.92287e-06
Capza2	30.062	27.6647	36.7994	42.8001	-0.463539	0.00589936	0.0428049
Ube2i	36.3475	43.4289	33.9098	33.6638	0.239598	0.156418	0.356332
Rbbp7	70.8741	81.1362	60.7524	64.464	0.279845	0.090645	0.252651
Ap2b1	24.4044	25.0004	22.0286	20.6645	0.210638	0.18382	0.393082
Aldh1a3	68.8971	34.968	41.9959	29.9519	0.529641	0.316737	0.540008
Ctdsp2	41.1858	39.3988	33.9024	31.3489	0.30444	0.0569661	0.188988
Nadk	51.6427	67.346	43.5638	51.8684	0.31844	0.09409	0.258799
Rtcb	79.8112	97.4473	62.9559	67.0302	0.447619	0.00981319	0.0598656
Csrp1	110.327	131.361	86.572	81.915	0.520578	0.00217326	0.0220997
Capn5	37.3729	32.7488	38.5457	37.8428	-0.123589	0.450571	0.660235
Plat	41.1902	31.6368	31.0513	25.0221	0.376988	0.052174	0.17897
Dag1	32.6449	38.0952	27.0849	28.0506	0.359648	0.0309946	0.128519
Atp5h	149.917	170.804	101.964	124.122	0.504584	0.00439127	0.0351896
Arf5	107.966	135.874	83.4822	91.973	0.474971	0.00806765	0.052933
Fuca1	63.4155	66.8127	55.6984	58.3832	0.191028	0.228646	0.446807
Wasf2	33.4403	37.1711	29.3559	27.7672	0.305867	0.0598624	0.195067
Bag1	155.463	175.767	121.885	139.252	0.343143	0.0429469	0.158435
Stt3a	22.1477	25.4193	21.0797	20.467	0.195303	0.235829	0.454167
Pam	16.9631	13.7455	18.3873	18.1057	-0.249116	0.150986	0.348799
Wnk1	8.33964	7.77019	10.0035	8.7996	-0.223122	0.177257	0.384193
Gak	31.792	37.0245	26.3224	28.6187	0.324985	0.0539609	0.182541
Sympk	19.4759	25.333	16.4776	14.1973	0.54679	0.00358901	0.03072
Rab2a	91.9338	87.6032	91.7266	102.544	-0.113781	0.484426	0.687759
Asah1	57.8783	52.0885	64.0749	60.9737	-0.185513	0.252899	0.47341
Ncstn	53.1421	58.4419	46.3462	42.0253	0.336494	0.040526	0.152798
Snrpb	115.194	135.128	72.0629	80.1539	0.717779	2.72442e-05	0.00108634
Smox	54.233	59.8433	46.9783	42.9691	0.342869	0.0364583	0.142238
Rnf44	40.4234	31.8696	42.7498	37.871	-0.157461	0.386774	0.606338
Atf4	83.6868	94.7731	77.229	80.6072	0.177265	0.279128	0.499874
Tgfbr2	23.8144	31.9014	21.5107	19.4186	0.445048	0.0185628	0.091262
Dhx15	22.3652	23.7443	22.6941	24.4886	-0.0331256	0.836627	0.918625
Atp5e	122.604	169.322	72.9351	85.9391	0.877888	9.41226e-06	0.000484077
Rap1b	70.0438	74.5331	63.8607	66.1122	0.153681	0.333294	0.556545
Idh3a	38.0628	42.36	35.109	40.4009	0.0910501	0.590059	0.767785
Klf3	16.8456	15.1499	19.2831	19.0786	-0.261881	0.104786	0.277695
Manf	59.0645	61.5099	49.2403	54.7203	0.213952	0.186636	0.396588
Id3	127.942	127.055	92.5557	93.1211	0.457681	0.00350469	0.0302101
Usp7	23.7643	24.4201	26.2854	26.8603	-0.141359	0.368646	0.589058
Gm6136	205.298	285.825	186.162	202.928	0.336139	0.084015	0.240823
Eif3i	49.5177	71.3455	42.4872	48.2849	0.413226	0.0412299	0.154493
Ssrp1	53.4682	65.0524	45.5067	45.7744	0.376855	0.0282218	0.121044
Chtop	55.8207	55.4665	54.6765	49.8181	0.0908201	0.57139	0.753641
Psmd8	66.8166	79.7423	54.4961	55.106	0.419306	0.0132481	0.0733462
Celsr1	20.7463	20.8567	16.0325	13.6119	0.488866	0.00351342	0.0302271
Actr1a	69.7905	86.4168	62.6422	66.5925	0.273602	0.118763	0.299787
Reg3g	75.5557	173.678	59.263	59.0096	1.07541	0.0580516	0.191386
Etv5	56.7945	57.0845	44.308	32.7404	0.563567	0.00267633	0.0253467
Adipor1	41.1414	40.3306	36.8677	37.4479	0.132633	0.398356	0.616846
Prkcsh	49.2152	62.7975	36.1272	34.5781	0.663866	0.000212832	0.00455441
Fam83e	49.0487	48.475	47.5613	58.635	-0.122853	0.478966	0.683491
Clca4a	26.4448	18.5337	82.4806	132.785	-2.25907	7.19722e-21	9.92693e-18
Dnaja2	67.8256	69.2673	60.9514	64.891	0.123574	0.436091	0.648512
Ankrd13a	31.0156	38.5688	29.1842	31.6328	0.194434	0.271637	0.492799
Tnrc18	17.1435	15.8359	17.3039	13.3629	0.10477	0.566146	0.749992
Tbx3	33.1395	26.7512	32.4095	25.6606	0.0443699	0.815601	0.90835
Ctss	133.745	130.105	164.787	144.99	-0.231572	0.157748	0.358286
Zfp36l2	59.8572	64.7851	49.3324	46.8935	0.373324	0.0201151	0.096018
Rnf128	49.9781	42.8053	64.0196	68.3028	-0.512219	0.00230632	0.0229905
Hid1	46.523	57.851	34.0051	30.2486	0.699965	9.44379e-05	0.00263856
Ctsa	46.7599	55.0971	32.5584	30.0417	0.702356	3.66551e-05	0.00131357
Slc25a39	73.9098	107.229	46.8087	52.6535	0.865035	2.09514e-05	0.000887919
Thrap3	20.2728	23.3568	20.8523	19.223	0.122652	0.464311	0.671718
Hspe1	151.026	168.745	86.1521	120.35	0.631027	0.00129993	0.0159241
Gm10123	630.796	304.504	236.789	428.692	0.491018	0.43126	0.644349
Sf3b3	19.444	23.6026	14.1113	13.6323	0.633828	0.000230083	0.00481492
Mapre1	23.5985	26.1043	24.3732	24.7985	0.015578	0.923086	0.963119
Stxbp1	45.6984	49.2385	34.4667	25.1594	0.670949	0.000452785	0.00777647
Sec24c	30.8029	35.1342	27.9519	28.7834	0.216936	0.186989	0.39695
Actr1b	47.3562	57.2173	37.2486	38.4643	0.466019	0.00653918	0.0460169
Prrc2c	11.2132	12.0002	12.9617	11.5726	-0.0798308	0.62675	0.79519
Edf1	155.094	209.096	103.803	114.462	0.738764	0.000102725	0.00278407
Srrt	37.8236	42.2805	33.4053	32.6613	0.278016	0.0869743	0.246695
Tecr	92.9435	119.723	69.6641	67.0967	0.63704	0.000423757	0.00743104
Ubr5	11.7482	12.4988	12.8558	12.6335	-0.0720452	0.650075	0.81103
Aff4	12.5326	11.201	17.7835	15.348	-0.481398	0.00475857	0.0371384
Smarcd2	60.6772	64.0655	45.5681	43.2249	0.490448	0.00211072	0.0216524
Zbtb7a	30.4327	30.4205	25.2071	26.5186	0.234476	0.13812	0.330374
Kmt2d	9.09859	8.01481	11.3912	9.88435	-0.314201	0.0663861	0.207605
Myo1c	30.4374	33.2076	26.3512	26.158	0.277526	0.083442	0.23968
Hmgcr	23.9751	21.1627	27.1568	32.9469	-0.413149	0.0194176	0.0941827
Cib1	78.9381	104.011	66.5007	82.1794	0.299408	0.126128	0.311309
Klf6	35.5036	26.2174	58.5821	53.5995	-0.862235	5.76639e-06	0.00033779
Grb7	70.7061	71.0007	45.3439	39.8887	0.733372	7.63938e-06	0.000412437
Mt3	190.661	184.591	198.673	140.346	0.146389	0.454826	0.66384
Llgl2	43.8758	45.8465	33.0577	34.7321	0.40445	0.0109592	0.064422
Dlst	19.3421	23.0327	17.9202	19.3457	0.185477	0.278749	0.499372
Eif3e	30.2744	32.4223	23.8788	26.9262	0.303509	0.0656889	0.206129
Slk	20.6676	17.4504	26.1086	27.7569	-0.499003	0.0032936	0.0289181
Krt36	139.522	136.179	82.122	98.9332	0.606738	0.00038116	0.00701815
Ctsz	145.459	187.591	105.563	88.4488	0.77963	3.87981e-05	0.00135946
Srsf11	18.9379	17.6232	28.1912	25.1595	-0.545289	0.000925549	0.0127891
Tcf3	48.8431	58.7306	42.8595	37.2557	0.425223	0.0163212	0.0840262
Atp6ap1	64.1893	71.5817	58.3351	56.1718	0.245796	0.130879	0.318731
Tor1aip2	19.911	20.6968	20.7707	20.7724	-0.0328252	0.835196	0.918364
Map4	12.7674	13.332	12.0701	11.8292	0.127065	0.42165	0.637369
Sdc4	81.4114	88.4097	60.4142	67.2886	0.41132	0.0125071	0.0708048
H2-Eb1	142.796	219.28	154.854	118.765	0.404205	0.0712896	0.216536
Prpf19	27.8641	34.8143	20.4036	20.735	0.607592	0.00055594	0.00904043
Tlnrd1	51.4617	53.7437	35.3294	30.0343	0.686597	4.5606e-05	0.00154726
Arf6	141.485	143.089	105.13	102.543	0.454491	0.00391519	0.0325487
Atp5j	66.0138	71.1503	47.3938	56.5032	0.400858	0.0193115	0.0938265
Plpp2	114.643	152.629	86.7799	100.671	0.511974	0.00754744	0.0504226
Hoxb13	116.506	68.7608	90.0272	67.7455	0.231553	0.33787	0.560789
Ifngr1	65.595	62.3315	65.4171	71.062	-0.0933714	0.562502	0.747441
Ppp1r9b	41.7021	45.0829	31.4524	29.4652	0.510603	0.00158642	0.0177632
AI506816	44.51	67.1326	28.121	27.1137	1.01536	1.01294e-06	8.93505e-05
Pfkl	31.4861	42.6404	16.2901	21.8372	0.959362	4.46499e-06	0.000282187
Cdc42se1	60.5862	65.8661	50.769	52.4212	0.293357	0.0679564	0.210372
Dnajc5	25.5956	25.0025	29.7754	27.1107	-0.169043	0.294551	0.516579
Arl1	80.3988	70.2211	71.3703	93.9289	-0.134169	0.477483	0.682017
Pak1	48.3759	51.961	45.8306	42.8884	0.177559	0.271166	0.492357
Agrn	18.8336	22.3163	20.6487	18.3007	0.0793474	0.648085	0.809815
2010109I03Rik	39.9662	26.449	73.7215	85.5483	-1.26215	2.51851e-09	6.47642e-07
Tmed7	24.5483	23.4189	17.473	18.9912	0.395575	0.0141418	0.0761387
Wdr26	21.8014	18.9397	27.704	26.3933	-0.409194	0.0138708	0.0755648
Strap	57.6671	69.9319	54.0981	58.7948	0.176804	0.309924	0.532563
Rpl7a	109.187	125.912	89.4754	92.6403	0.368515	0.0265565	0.116391
Rrp1	59.3037	71.0393	44.9187	47.3494	0.49853	0.00359913	0.0307466
Kpna2	60.2394	65.8481	61.0637	71.0976	-0.067763	0.689526	0.837791
Gpx4	111.393	150.147	82.3566	85.7433	0.637855	0.000706334	0.0105685
Tnks1bp1	30.8998	29.8739	29.9412	29.2995	0.0368211	0.815792	0.908351
Furin	22.7582	25.4519	17.2614	15.0083	0.579157	0.000660478	0.0101528
C1galt1	27.2908	26.0438	31.2676	36.704	-0.349848	0.0379603	0.146399
Ifitm2	290.614	426.341	184.955	222.787	0.814411	0.000105968	0.00284498
Tmed9	58.0686	52.803	51.134	52.6863	0.0947474	0.557756	0.743867
Hdac1	55.8103	54.9748	50.9549	52.1386	0.10381	0.510555	0.707654
Dgkz	29.596	38.8627	23.3375	25.3643	0.491416	0.00811866	0.0530711
Mfsd4a	27.1828	20.8972	29.5181	24.796	-0.176081	0.355437	0.57818
Rock2	9.99449	10.6252	15.2843	16.846	-0.639828	8.77477e-05	0.0025119
Stom	73.1489	63.0831	66.2091	57.1943	0.142544	0.412596	0.629285
Tnfrsf11b	77.1585	55.5137	70.4205	57.646	0.050775	0.80217	0.90141
Dusp11	19.6865	19.192	21.9603	22.8449	-0.204698	0.196486	0.409946
Psma1	65.5505	73.376	54.3326	54.6807	0.349893	0.0317101	0.130558
Lama3	15.5776	10.7763	20.9853	20.8551	-0.667104	0.00082313	0.0117373
Lap3	53.8653	62.3494	52.423	67.5775	-0.0460937	0.805204	0.902923
Rad21	43.2631	45.4837	39.6831	44.5802	0.0748706	0.648243	0.809815
Fdft1	44.1001	52.5142	35.0573	41.1217	0.342993	0.0541555	0.183117
Ppp2cb	140.349	143.69	104.854	108.592	0.41225	0.00923102	0.0576113
Slc39a1	84.1174	97.6349	65.9658	60.743	0.520506	0.00208976	0.0215101
Cers6	20.6996	19.3028	23.1581	18.9203	-0.0731068	0.675857	0.828748
Eif3k	71.7008	94.4686	49.3673	54.1267	0.683265	0.000253789	0.00519633
Ube2z	51.3001	54.3989	38.6011	37.9046	0.466352	0.00341249	0.0296192
Ergic3	93.675	116.954	65.9907	66.1699	0.672523	0.00013552	0.00330565
Ppp6r1	41.082	44.8619	31.9944	30.924	0.449953	0.00531876	0.0401274
Baz1b	13.3841	15.1233	12.9046	11.7354	0.210374	0.208456	0.424512
Capn2	31.8903	23.9553	30.1023	28.9402	-0.0804852	0.665528	0.822129
Hook1	16.3121	21.6136	23.6895	25.4489	-0.373477	0.0451633	0.163147
Ndufv2	87.7943	100.286	70.7787	79.5222	0.323624	0.0568516	0.188954
Anxa3	48.0324	36.8176	55.1968	59.5643	-0.435803	0.0179831	0.0892214
Mob1a	36.465	32.4057	41.416	41.1619	-0.26196	0.108884	0.284287
Flii	38.759	38.7837	32.548	34.0438	0.219667	0.165762	0.370172
Slc16a3	42.506	54.531	18.2398	21.0943	1.30292	2.96348e-12	1.45039e-09
Clint1	31.4087	28.7455	21.8553	22.5604	0.437551	0.0067215	0.0470334
Psme3	66.209	83.3632	46.1122	49.5749	0.644588	0.000319675	0.00619426
Plscr1	82.6671	78.4559	62.521	70.6898	0.274469	0.096047	0.262421
Anapc5	28.7537	35.2678	26.043	27.992	0.244807	0.162716	0.365358
Jund	122.221	129.364	89.1203	92.5189	0.470026	0.00325414	0.0288268
AA467197	158.184	130.469	148.583	162.771	-0.109313	0.531751	0.724733
Uqcrfs1	134.741	132.091	116.574	145.611	0.0254113	0.885374	0.944781
Abcf1	41.2871	55.6988	32.3363	33.4336	0.560494	0.0029574	0.0270137
Erbin	16.6583	14.1038	28.6304	31.0714	-0.956762	2.29752e-08	4.527e-06
Hnrnpdl	31.9597	30.3041	44.3112	42.261	-0.475573	0.00295675	0.0270137
Ppp1r37	45.876	56.5474	36.785	35.2546	0.50778	0.00372666	0.031464
Hmga1	84.1197	130.295	57.2286	64.6179	0.81552	0.000153814	0.00361808
Esd	52.8717	56.4185	48.5256	55.0198	0.0779942	0.638202	0.802856
Rhoc	108.112	105.081	117.12	111.916	-0.103452	0.515374	0.711788
Copz1	50.2277	60.4895	40.9745	43.5021	0.390386	0.0236779	0.107783
Gtpbp2	31.6047	26.4221	38.1479	38.6163	-0.403849	0.0177666	0.0886693
Pdxdc1	21.912	19.932	24.0209	23.892	-0.195472	0.226469	0.443907
Mt1	138.718	241.156	88.3887	102.161	0.995538	2.7029e-05	0.00108488
Dab2ip	22.2551	24.6874	20.179	18.0902	0.294732	0.0775754	0.228494
Ipo5	28.8774	36.6114	24.7713	28.487	0.29841	0.105503	0.278574
R3hdm4	33.9981	36.8759	27.3897	29.5182	0.316713	0.0519078	0.178258
Nacc1	44.2418	53.9888	34.4021	33.0292	0.542846	0.00178087	0.0192835
Prr15l	47.7615	55.7278	36.8382	41.3949	0.403766	0.0191118	0.0931162
Pxn	21.847	24.4463	19.6537	20.9992	0.187548	0.255149	0.476114
Tcf4	5.55357	4.91343	8.64462	6.85246	-0.566299	0.00190742	0.0202941
Prmt1	53.0951	69.8775	41.6058	42.9223	0.540979	0.00339112	0.0294505
Irf1	50.2967	47.3991	43.4215	37.9686	0.263348	0.113815	0.291789
Hist1h1c	111.843	87.9649	131.285	125.209	-0.36049	0.0445478	0.161926
Ssr1	16.6295	14.7696	18.3504	18.4191	-0.227881	0.16383	0.366828
Fam168b	35.5991	35.833	33.6842	31.0014	0.143097	0.373604	0.593554
Hmgcs1	29.29	24.0583	44.8173	56.3718	-0.923643	1.00594e-06	8.93505e-05
Coro2a	24.0578	22.8368	29.4109	33.5367	-0.42473	0.0105439	0.0628821
Foxp4	37.5223	43.301	31.9511	31.064	0.359151	0.0310876	0.128799
Mtpn	43.0216	46.6515	43.0225	46.206	0.00725965	0.964428	0.98464
Rab10	53.7363	48.1771	49.3945	50.6514	0.0266118	0.870396	0.936086
Pabpc4	48.3315	57.8284	34.9752	34.6092	0.609497	0.000356744	0.00666566
Atp5l	30.4878	36.4725	19.0835	23.9098	0.639362	0.000603798	0.00954513
Atp5g1	36.185	53.9809	24.1053	29.5205	0.749851	0.000472257	0.00805065
Map1lc3b	24.9859	30.2102	20.1745	18.5408	0.511731	0.00334938	0.0293167
Khsrp	39.0676	52.1489	36.4774	35.2668	0.346565	0.0637946	0.202309
Ephb4	44.6643	53.1382	28.7499	25.3791	0.853497	1.13523e-06	9.78617e-05
Acox1	32.7478	34.9596	35.1315	35.7489	-0.0660148	0.679795	0.83156
Cdx1	100.826	138.738	73.6579	88.3075	0.564916	0.00472775	0.0369169
Golga4	11.0763	9.89496	15.8932	14.7742	-0.548418	0.00091457	0.0126952
Pum2	22.4814	21.5052	26.9779	25.8076	-0.263131	0.0994717	0.268863
Tle3	15.8664	18.4019	13.7195	12.2669	0.399159	0.0199118	0.0953604
Acadl	97.9995	94.9732	75.6883	81.2909	0.297833	0.0637255	0.202226
Gng12	35.0762	36.6454	35.6916	40.7827	-0.0924868	0.577538	0.759176
Cox7a2l	157.072	187.27	128.61	136.338	0.378264	0.0273863	0.118831
Snx5	38.6974	40.6917	42.5823	45.2969	-0.146516	0.362175	0.58354
2900097C17Rik	34.8571	33.0265	36.9354	37.4485	-0.131964	0.40775	0.625203
Ubqln1	42.0785	37.8265	39.8645	39.0331	0.0182166	0.911001	0.957256
Tmem131	19.1576	20.1692	18.3465	16.4923	0.17481	0.286044	0.507163
Slc1a5	41.878	42.1911	40.3061	43.0817	0.0117727	0.941345	0.973226
Adipor2	30.6974	33.7055	25.5197	26.8524	0.298413	0.0668613	0.208424
Yap1	19.9366	21.8091	17.9575	15.6468	0.312982	0.0637432	0.20224
Grk2	39.194	50.8966	32.4024	33.1948	0.457888	0.0121675	0.069479
H2afy	25.7896	25.3796	25.9324	25.4089	-0.00486447	0.975497	0.989453
Sox9	47.1372	58.0291	32.9738	30.4697	0.729199	3.68731e-05	0.00131633
Smagp	131.253	142.522	94.4752	108.815	0.429562	0.0108904	0.0642164
Szrd1	55.336	70.9889	40.2981	42.7865	0.604635	0.00087631	0.0122878
9530068E07Rik	58.3845	65.2791	45.7441	41.7427	0.49931	0.00272823	0.0256302
Rab11fip1	16.8224	17.3255	14.9802	15.2369	0.176462	0.265998	0.487524
Srrm1	21.9602	27.4614	23.5468	21.9666	0.118961	0.504512	0.702695
Dctn2	39.0523	42.6745	32.0907	30.9073	0.375544	0.0205366	0.0972171
Fut2	27.7097	25.6854	34.4258	39.9844	-0.478807	0.0047014	0.0367868
Itln1	171.122	160.87	140.162	136.77	0.26156	0.102231	0.273169
Src	42.2866	48.9408	34.8724	32.4803	0.437791	0.00947213	0.0585991
Polr2m	79.2946	88.0379	61.9226	56.6473	0.497004	0.00273915	0.025701
Nbr1	27.3022	22.3319	26.5487	24.7854	-0.048746	0.780732	0.889693
Dpp3	71.2833	86.4499	50.0094	50.2906	0.653273	0.000155331	0.00363646
Hnrnpul1	20.48	22.7916	19.5135	17.0563	0.242787	0.152846	0.351255
Erbb3	32.6423	27.2828	27.7349	27.4346	0.119167	0.485347	0.68813
Rab25	107.116	135.09	84.0327	86.1231	0.509513	0.00427897	0.0346374
Chd3	22.6989	19.2505	20.1114	19.805	0.0715535	0.672091	0.826295
Hcfc1	21.7458	25.2241	18.4556	16.9952	0.405974	0.0167191	0.0852361
Dcn	24.5338	19.6484	37.4018	36.4175	-0.740728	2.77309e-05	0.00109852
Bcap31	143.13	153.33	126.824	142.371	0.139277	0.400279	0.618308
Cluh	27.0592	39.3982	17.8527	21.4018	0.759769	0.000279463	0.00555704
Sptlc2	20.4527	20.105	21.4148	22.8949	-0.127637	0.425889	0.640695
Kitl	26.8311	26.1859	32.0064	31.3583	-0.257253	0.10506	0.277997
Fubp1	10.9005	9.30973	11.9356	12.2837	-0.261181	0.121015	0.303228
Atp11a	15.7591	15.5218	15.3957	14.9821	0.0422411	0.790095	0.895948
Ppa1	62.2565	70.191	46.9125	57.6387	0.341358	0.0564428	0.188126
Galnt1	28.1044	33.7636	29.6985	32.5845	-0.00949076	0.956579	0.981592
Cox5a	88.8054	102.802	62.4844	72.0335	0.510497	0.00337938	0.0294146
Esrra	70.6473	75.7511	57.9572	65.2819	0.248539	0.134379	0.324111
Lta4h	28.4917	33.3562	25.6154	24.5091	0.30329	0.0727365	0.219439
Fgfrl1	65.4884	82.6124	54.6976	42.4262	0.608695	0.00191766	0.0203603
Rab11a	56.4699	58.0334	53.2088	60.9378	0.00457606	0.978017	0.990597
Myadm	36.7964	48.7646	33.2737	33.4311	0.359311	0.0531472	0.181284
Ube2h	40.282	37.3736	34.8524	30.551	0.247617	0.139411	0.332223
Sec61b	159.068	168.309	98.0814	112.638	0.635729	0.000145232	0.00348649
Trim25	28.1405	32.4834	27.2904	30.5195	0.0687093	0.688247	0.836907
Rfk	65.9039	63.5315	58.9953	73.6237	-0.035004	0.843265	0.922624
Ap1s1	78.3546	104.069	56.2689	70.6043	0.524101	0.00863997	0.0553517
Raph1	6.38593	5.55823	11.0282	10.15	-0.826437	9.93161e-07	8.93505e-05
Cox7a2	201.644	243.407	120.39	155.213	0.691559	0.000303079	0.00592566
Uggt1	13.6535	15.0122	12.8328	11.2481	0.251448	0.136547	0.328058
Eef1d	29.4953	34.2135	19.1663	21.7736	0.638126	0.000229031	0.00479952
AW112010	225.568	264.605	198.159	190.991	0.333052	0.0489422	0.171847
St13	17.9091	18.1728	15.3586	14.2921	0.28319	0.0781565	0.22976
Cox5b	109.231	130.923	84.3836	101.985	0.365967	0.0452627	0.16339
Slc35g1	50.2504	48.7898	42.5589	53.4803	0.0444515	0.802729	0.901643
Irf2bp2	37.9807	35.9697	31.6542	27.542	0.320956	0.0552256	0.185495
Upf1	37.5256	43.7956	32.5817	32.2327	0.327414	0.051494	0.17758
Pigt	45.9194	62.201	32.4231	34.3319	0.695853	0.000259751	0.00526865
Cd47	27.3429	27.7572	27.5251	24.6323	0.0791481	0.628778	0.796571
H2afj	93.168	107.073	77.5438	89.8443	0.258686	0.137359	0.32902
Fads2	130.298	156.207	82.0496	77.6584	0.843194	1.04103e-06	9.12973e-05
Zfp106	15.9309	17.001	15.5825	15.8205	0.0686364	0.668877	0.824588
Rpl17-ps3	334.766	394.224	202.822	276.388	0.605421	0.00213981	0.0218473
Paics	54.489	60.7288	49.5804	48.8003	0.227989	0.163389	0.366326
Sept9	23.8301	25.4581	21.7757	17.5353	0.326261	0.0659811	0.206746
Ppm1g	34.1208	50.4567	25.6027	27.2339	0.678914	0.000959484	0.0130676
Arhgef1	21.9464	25.8166	19.8743	18.8659	0.302147	0.0756572	0.224764
Ctsl	28.3889	20.1286	30.4861	24.3246	-0.176183	0.397168	0.615635
Txn2	40.1784	54.6046	27.6835	36.4931	0.562788	0.0069412	0.0479126
Pcsk9	53.4543	78.1521	30.8528	27.0911	1.18358	1.05173e-08	2.3466e-06
Scamp2	52.0754	63.2903	45.3499	45.6688	0.342103	0.0483337	0.170262
Slc35a3	13.8481	13.7951	15.5749	18.7621	-0.312777	0.0691384	0.212247
Taf15	58.7308	54.6722	57.3381	58.3978	-0.0294292	0.854908	0.928616
Ang4	196.218	177.449	207.259	362.666	-0.608977	0.0101719	0.0612902
Shroom3	13.7999	14.3396	11.4948	10.7132	0.341512	0.0343534	0.13698
Ak2	73.4538	104.741	57.8423	74.5934	0.428381	0.044103	0.161159
Hp1bp3	20.1221	20.0634	20.2272	18.4924	0.0535704	0.740991	0.86934
Rab14	11.8244	11.7059	12.5867	12.8392	-0.111779	0.481771	0.685752
Arid1a	14.4823	14.9819	15.2872	13.15	0.0511483	0.761034	0.880196
Zmiz2	37.7353	42.2049	32.5449	30.3242	0.346615	0.0366091	0.142638
Pkp3	47.924	54.4175	37.4206	44.2503	0.325644	0.0632378	0.201395
Baz2a	16.0034	13.1066	16.8705	16.033	-0.176888	0.311223	0.533929
Usmg5	581.332	647.931	340.254	381.392	0.768553	5.19883e-06	0.000315086
Gars	53.1597	71.3515	41.6427	46.3866	0.500403	0.00892155	0.0564697
Psme4	16.8526	17.4682	22.4044	22.366	-0.383431	0.0161025	0.0834382
Plekhg3	13.8219	13.6394	15.5023	13.5937	-0.0834828	0.614599	0.786293
Krt23	124.545	126.79	104.798	67.0424	0.548415	0.0104939	0.0626333
Col4a2	25.6538	29.6662	24.2942	20.287	0.311381	0.0809125	0.234887
Pygb	38.4937	38.9739	29.4061	30.8737	0.361953	0.0235573	0.107428
Ppib	54.7333	62.1479	41.505	41.7929	0.488777	0.00313355	0.0281148
Pcbp2	32.9709	40.0229	27.4675	26.4744	0.43647	0.0119867	0.0686981
Cgn	26.4438	25.0556	29.4809	28.7973	-0.178456	0.265456	0.487012
Gas6	70.5525	79.8618	51.3197	57.7383	0.463976	0.00643212	0.0454321
Zdhhc5	36.0538	35.2327	29.2795	30.5232	0.253419	0.112626	0.289966
Ddx21	32.2121	40.0643	26.9563	28.1036	0.392671	0.0266615	0.116624
Ptges3	70.7757	88.9198	62.0837	75.13	0.21909	0.245563	0.465996
Golgb1	11.1111	9.53952	17.4792	17.3113	-0.752666	7.61272e-06	0.000412437
Lrg1	130.715	235.454	61.9876	36.5857	1.89322	0.000639675	0.00989312
Nop56	34.5577	52.9822	32.721	39.7894	0.271976	0.214131	0.431675
Gss	27.3174	36.192	21.3115	26.3096	0.415571	0.035659	0.139882
Ltf	9.08968	6.06287	22.2108	155.043	-3.54821	0.00345981	0.0299101
Srsf7	69.8878	70.7054	71.3302	76.6037	-0.0733865	0.64864	0.81004
Psmd13	49.5652	64.7839	37.6957	42.3615	0.514523	0.00618727	0.0441964
Os9	82.577	47.4426	63.25	58.1846	0.0983326	0.676034	0.828845
Gm6793	90.3828	105.032	100.703	112.994	-0.128873	0.455314	0.664327
Lpcat4	54.9843	60.4465	52.8409	64.2213	-0.0201111	0.909214	0.956961
Zfand5	27.0548	23.1672	29.522	26.2482	-0.151332	0.382579	0.602376
Scaf1	28.9953	31.0403	25.8788	24.6263	0.249414	0.123414	0.306755
Ykt6	57.8477	64.1429	46.715	50.9539	0.320911	0.053576	0.181881
Parm1	34.4047	26.659	35.2388	33.1222	-0.16305	0.37301	0.592907
Ncor1	11.9668	12.5579	13.7991	12.7183	-0.112698	0.488453	0.690856
Hectd1	9.85166	9.50368	13.0249	11.3479	-0.33262	0.0465756	0.166309
Atp6v1b2	31.4561	32.4191	30.2435	29.2532	0.102458	0.52131	0.716424
Syncrip	12.0458	14.032	12.8075	14.2895	-0.0551607	0.74909	0.873562
Tra2a	21.6771	17.3568	27.3081	27.9219	-0.500897	0.00471127	0.0368451
Maged1	44.6937	43.7056	32.9412	29.1812	0.508846	0.00205563	0.0212888
Clptm1l	60.4112	51.3436	49.4807	52.4367	0.132847	0.43598	0.648435
Suds3	15.9786	19.0921	11.3175	11.3396	0.630408	0.000235459	0.00490711
Zfp91	16.7512	15.2328	16.6243	16.4938	-0.0503513	0.756971	0.878164
Smg1	5.13381	4.83434	8.6966	8.50536	-0.78725	9.91282e-07	8.93505e-05
Nos2	48.5165	53.5547	31.2083	14.6221	1.15515	0.0281397	0.12102
Fam102a	28.2338	29.9016	25.1111	24.3242	0.233905	0.145735	0.341377
Clic4	25.7516	31.23	23.099	18.9485	0.438503	0.0180384	0.0894665
Pomp	32.2411	40.0816	24.108	28.5165	0.458896	0.0132207	0.0732965
Rars	47.4229	53.4866	46.5155	54.385	0.0002717	0.998752	0.999619
Glo1	80.1301	99.5032	70.8643	85.4913	0.200413	0.28393	0.504543
Glyr1	20.5576	21.224	18.1476	17.4713	0.230228	0.150272	0.34808
Lzts2	58.7677	64.218	52.909	46.5453	0.306387	0.0692309	0.212353
Ostc	63.5453	66.7032	49.5439	56.7266	0.293622	0.0791746	0.231675
Rnf4	22.7304	23.9062	21.6202	20.8952	0.133502	0.405753	0.623843
Pls1	31.2475	39.671	41.1117	54.71	-0.433972	0.0313402	0.129354
Mfge8	39.3768	48.863	28.7166	21.1752	0.8226	4.52781e-05	0.00154027
Stk11	39.5333	45.1965	29.3298	27.5447	0.575142	0.000612776	0.00962426
Ldlr	17.5595	17.5412	14.7775	17.5809	0.117429	0.491618	0.692878
Nucks1	21.7013	24.052	23.5607	26.1765	-0.120325	0.47307	0.678368
Capn1	56.7241	62.7693	41.7695	41.8223	0.515569	0.00160314	0.0178976
Gprc5a	62.6523	54.7212	84.5207	109.01	-0.721499	0.000119526	0.00307199
Plet1	93.6897	110.588	67.0549	60.5935	0.678404	9.33147e-05	0.002622
Rnasel	16.9978	14.5351	30.9718	34.7138	-1.05886	1.05939e-09	2.92239e-07
Pfkp	10.8307	11.8316	11.8643	13.5933	-0.167677	0.322478	0.545627
Nhp2	140.358	218.755	89.1533	113.155	0.828103	0.00024042	0.00497634
Arhgef5	14.7283	16.3476	16.0397	17.4548	-0.108007	0.516192	0.712359
Glud1	40.1192	41.072	34.9164	37.1191	0.17266	0.283264	0.504008
Tra2b	15.5215	16.9173	17.3116	20.001	-0.20182	0.235714	0.454076
Mt4	381.09	255.638	563.302	416.595	-0.622225	0.00560903	0.0413909
Map4k4	17.6913	16.2181	18.2121	15.0699	0.0268087	0.878522	0.940777
Puf60	37.2689	45.1201	26.6476	26.4218	0.634682	0.000250525	0.00515036
Amfr	42.4707	43.2222	36.026	33.9789	0.291704	0.0695327	0.21282
Derl1	50.7686	60.5855	41.327	40.1532	0.450735	0.00865633	0.0554151
Cebpd	52.3779	53.1357	35.8735	30.2357	0.674427	7.70901e-05	0.00230238
Ankrd11	9.94937	9.72814	9.95124	9.08227	0.0479475	0.768432	0.883709
Cd82	55.2139	55.4793	52.1699	50.742	0.105148	0.509709	0.707335
Gda	23.8142	18.1584	30.7282	31.9704	-0.579188	0.00174414	0.0190238
Lpcat3	54.4916	61.4766	39.1745	40.8572	0.535188	0.00125538	0.0155992
Cdv3	21.3551	22.0107	19.654	23.5311	0.0061162	0.971637	0.987747
Kars	38.3535	49.9806	27.5553	27.2533	0.688701	0.000183045	0.00407208
Copb1	29.29	23.5565	30.3173	31.5666	-0.227908	0.198524	0.412428
Myo5b	17.4332	17.9647	15.9839	14.0437	0.237344	0.153547	0.352323
Ldb1	47.784	41.6287	48.4728	40.44	0.00792716	0.964521	0.98464
Khdrbs1	26.2163	27.7825	22.8602	22.5393	0.250289	0.11951	0.300946
Eif4a-ps4	144.126	156.382	109.778	113.67	0.427534	0.00855094	0.0549724
Mcpt1	324.7	196.655	65.473	51.0152	2.16183	6.63582e-20	7.74451e-17
Tet3	9.11533	7.67198	11.3569	10.0482	-0.350763	0.0461881	0.165552
Ndufa6	102.723	94.7477	75.5627	81.8669	0.326909	0.0469402	0.167142
Dcaf8	13.0441	12.7646	12.2142	11.0409	0.150247	0.358556	0.580904
Fam83h	35.9559	34.7027	32.9318	34.3006	0.0716978	0.655022	0.81504
Swi5	31.7052	32.1454	24.6744	26.4053	0.321997	0.0458728	0.164877
Carhsp1	60.201	58.8931	53.9667	49.8646	0.197805	0.222316	0.440164
Cic	16.7852	16.386	15.6412	13.0392	0.209774	0.223128	0.440931
Cox7b	142.977	141.709	111.844	128.68	0.243254	0.145505	0.341153
Ppp1r15b	28.6233	27.8452	27.7382	29.6398	-0.023044	0.886491	0.945399
Gusb	37.6575	58.199	22.2828	21.2713	1.1382	1.0278e-07	1.51396e-05
Nav2	5.55703	5.2996	5.57515	3.25055	0.298649	0.198051	0.412015
Cyb561	49.5963	46.3731	39.377	38.7902	0.295952	0.0665505	0.207844
Tcf12	9.44083	9.10609	12.4127	9.84694	-0.263357	0.142001	0.336243
Slc25a24	37.2985	40.4623	45.7376	61.5081	-0.463664	0.0150916	0.0797802
Fos	94.8875	66.6224	61.488	48.2942	0.556758	0.00854606	0.0549724
Chtf8	59.6756	61.0199	44.6886	43.908	0.446056	0.0052167	0.0394899
Rnf187	89.4338	109.68	63.9352	62.2822	0.657786	0.000176777	0.00397341
Ctdsp1	49.7991	56.5108	41.6248	42.2742	0.341649	0.0394976	0.150228
Dazap1	53.0495	65.0846	47.8415	49.2175	0.283637	0.105822	0.279078
Eif4g3	14.5599	15.0556	14.6147	13.0533	0.0981089	0.552056	0.739808
Phb	57.7457	85.507	37.7882	44.4922	0.800152	0.000153413	0.00361425
Slc25a1	72.7953	112.482	48.5992	58.2219	0.794703	0.000297978	0.0058637
Dnajc10	28.5216	27.3921	32.5173	38.2113	-0.339068	0.0463965	0.166099
Gns	17.2503	20.8786	15.9519	12.8677	0.40386	0.0312217	0.129073
Zbtb7b	29.2429	30.3358	25.5428	28.2315	0.147952	0.366986	0.587518
Dctn1	25.1186	27.8982	23.0922	21.1042	0.262555	0.115942	0.295246
Glg1	24.1322	25.1167	22.0531	17.9538	0.299783	0.0879776	0.248242
Mapk6	21.778	22.9644	25.1826	24.7261	-0.157609	0.326716	0.549611
Casp8	49.2168	50.2363	55.53	63.4725	-0.258834	0.120602	0.302704
Il1rn	25.47	26.5558	28.2581	33.9094	-0.256832	0.137258	0.328934
Tmem259	36.6805	41.1135	28.3531	29.4125	0.429547	0.00935098	0.0581924
Ssh3	62.321	67.1407	51.5732	49.6398	0.355167	0.0286889	0.122404
Nus1	27.3347	30.6039	32.0197	39.7766	-0.309228	0.087373	0.247364
Sar1a	42.7523	43.0573	41.0048	42.1025	0.0461828	0.772405	0.88545
Ppp4c	35.732	48.3531	30.7744	32.3407	0.414045	0.0299278	0.125744
Ube2l3	28.2997	34.8909	22.3251	22.4884	0.495908	0.00481513	0.0374834
Hjurp	18.3276	16.3538	20.4997	20.4353	-0.239273	0.14629	0.342042
Smarcc2	27.8866	27.6559	31.2914	26.4103	-0.055094	0.746841	0.872389
Irgm2	54.8206	59.8765	35.2269	20.5805	1.03916	7.7569e-06	0.000415857
Cmtm4	21.3657	17.3358	21.5806	21.2003	-0.144746	0.410219	0.627466
Ssr4	55.9005	61.8726	42.737	42.7072	0.463027	0.00469409	0.0367486
Mgam	17.9885	19.9134	16.4133	17.8731	0.144748	0.384696	0.604078
Bak1	65.1421	91.02	49.729	54.617	0.581862	0.00324993	0.0288182
Gorasp2	39.39	47.7093	32.0461	31.9644	0.444477	0.0104529	0.0624622
Dnajc3	29.9408	26.6019	33.3002	32.1145	-0.210392	0.204055	0.41933
Immt	14.2227	15.0031	12.2739	13.7314	0.16853	0.309153	0.531619
Ubc	52.9338	63.6434	52.9564	46.509	0.229087	0.198517	0.412428
Akt2	23.3697	29.5062	17.9094	16.9086	0.602881	0.000836273	0.011869
Phlda1	59.6454	85.094	72.9971	63.8948	0.0805673	0.691723	0.83925
Psma4	71.1953	77.5136	51.858	62.7148	0.376364	0.0322046	0.131772
Tnk2	26.7766	28.7126	24.8434	28.3012	0.0623929	0.710721	0.849449
Pds5a	6.89234	7.61544	8.84887	8.8135	-0.283761	0.0830416	0.239071
Cltb	34.4997	36.5282	27.2547	29.32	0.32831	0.0442442	0.161403
Rps27l	200.502	236.334	148.589	175.047	0.43289	0.0157267	0.0821642
Tmem173	79.217	78.2104	66.1927	45.0371	0.501005	0.0140597	0.0759707
Cdcp1	23.985	26.896	20.7815	19.609	0.333166	0.0452128	0.163248
Xpnpep1	22.5677	26.9767	18.4236	18.7378	0.415041	0.0159187	0.0828254
Oxct1	36.4334	34.8032	43.9237	51.591	-0.423088	0.0131925	0.0732368
Psmc1	80.5334	94.6098	69.2792	74.3989	0.285839	0.0960342	0.262421
Nt5e	15.8652	7.55307	29.7116	18.4062	-1.03901	0.0903065	0.252048
Kmt5a	31.2109	36.5429	22.7593	25.6494	0.485192	0.00544678	0.0405727
Psmd7	65.7628	89.0397	56.3933	60.5155	0.405235	0.0345643	0.137532
Sars	31.0956	40.4676	23.5902	24.3551	0.57799	0.0017327	0.0189399
Msmo1	21.5434	23.7302	24.0854	30.6805	-0.274456	0.134936	0.325115
Tjp1	19.6774	17.8591	21.8313	19.1744	-0.12766	0.452816	0.662016
Phc2	24.2848	28.8136	17.545	16.0415	0.660849	0.000147243	0.00352492
Hsph1	23.2532	22.6958	19.1849	19.2782	0.256541	0.10893	0.284309
Kdm2a	11.0049	9.88202	11.9876	9.96635	-0.0720348	0.683582	0.834042
Aamp	46.8737	56.7247	35.7511	37.6255	0.497756	0.00437393	0.0351283
Chmp3	48.5051	45.6398	44.7847	49.7169	-0.00546201	0.973702	0.988674
Rbck1	34.3481	44.4963	26.5438	27.5014	0.545005	0.00303454	0.0275194
Nectin2	49.2106	54.13	37.1734	34.5868	0.52618	0.00149336	0.0172298
Hs6st1	31.5332	29.6815	26.3751	22.8025	0.315763	0.0625577	0.200238
Ist1	19.3749	20.6778	22.598	24.5011	-0.233706	0.154842	0.354018
Srpr	49.5391	54.7633	39.6243	37.5336	0.434931	0.00846472	0.0546404
Traf4	49.3228	58.6281	39.9412	37.3673	0.481757	0.00537864	0.0403808
Psmb6	80.5711	117.336	60.7924	66.3776	0.638266	0.00182868	0.0196353
Ube2m	64.4936	95.2735	44.9049	53.4545	0.700057	0.000965449	0.0130808
Tmem54	119.834	168.338	95.8367	113.742	0.459661	0.0240597	0.109056
Man2a1	20.4375	20.7216	23.6801	19.3555	-0.0643861	0.71329	0.85099
Atp2b1	7.97634	8.26727	10.2235	13.483	-0.5453	0.00350268	0.0302101
Nsd1	7.48076	5.70143	11.191	10.3575	-0.709254	0.000148503	0.00354816
Vps35	16.3416	14.9096	17.8549	19.1858	-0.24525	0.138168	0.330384
Lpp	5.64385	5.55449	8.59331	7.69039	-0.540204	0.00107527	0.0140155
Atp6v0e	53.1411	58.5994	36.4204	38.2042	0.582524	0.000410473	0.00730521
Ankrd17	4.14231	4.39132	4.45449	4.07372	0.000924719	0.995517	0.998301
Nap1l4	51.1145	55.8198	44.1016	45.1157	0.26141	0.109585	0.285606
Api5	32.6902	33.2948	32.9685	34.5619	-0.0333619	0.835834	0.9184
Zfp664	20.9186	19.7302	19.8582	16.9859	0.141664	0.406669	0.624347
Prkcd	25.8044	23.2988	29.4526	30.8646	-0.29683	0.0721334	0.218174
Nop53	42.3096	54.815	29.8377	30.343	0.690685	0.000171719	0.00387685
Slc9a3r1	80.8096	95.8347	62.8522	75.2428	0.355368	0.0505712	0.175472
Lrp5	17.9459	21.4266	12.6847	9.99568	0.795721	2.68666e-05	0.00108122
Rab3d	36.0533	47.2279	28.6129	31.692	0.465908	0.0133595	0.0737862
Lmnb1	55.9204	61.4459	43.7104	42.5728	0.443925	0.00680514	0.0473613
Rnf145	23.7249	18.3941	18.4017	17.1907	0.242718	0.187686	0.397899
Dnajb11	51.0463	51.8063	41.3515	42.2488	0.299021	0.0621229	0.199292
Epb41l2	13.33	13.0916	13.5823	10.8535	0.112614	0.52806	0.721748
Naa50	29.7371	40.1462	26.6981	32.8055	0.232197	0.247746	0.468095
Mapkapk2	51.4314	65.692	40.0754	40.4337	0.540954	0.00289769	0.0266447
Hsd17b12	65.2357	68.5976	55.5504	60.7605	0.202533	0.217852	0.435933
Sdcbp2	100.649	118.245	85.6334	125.834	0.0499803	0.812029	0.90669
Slc38a1	8.73449	9.44778	8.92753	7.74666	0.124913	0.463293	0.670985
Ckap4	54.4597	68.5334	35.5359	36.0704	0.780559	1.39065e-05	0.000655248
Psmb5	181.364	239.965	120.665	126.229	0.771224	3.98472e-05	0.00138966
Cyfip1	12.1739	13.1182	12.7867	12.2342	0.0155977	0.923841	0.963521
Psmd4	56.461	72.3936	43.9164	40.9724	0.602208	0.00104025	0.0136883
Tnfrsf1b	41.7314	48.7924	34.6282	32.1625	0.438722	0.0106143	0.0630791
Degs2	56.2134	83.7784	38.6939	53.5797	0.601593	0.00836516	0.0542777
Pak2	20.25	22.3764	22.5616	23.1495	-0.100697	0.540244	0.730403
Acsl3	30.1338	26.2086	40.2297	41.3121	-0.53345	0.00150268	0.017298
Sec11c	48.7792	55.1132	41.998	48.9329	0.192402	0.2702	0.491543
Atp5mpl	139.803	158.717	88.7955	106.642	0.611283	0.000605221	0.00954513
Suclg1	34.2047	39.2524	26.1942	30.3508	0.37766	0.0312471	0.129107
Papss2	43.1818	39.6123	41.4069	41.0238	0.00626785	0.969357	0.98692
Mgea5	30.4588	22.0403	36.1237	30.857	-0.35171	0.0787352	0.230969
Eprs	7.5422	8.06854	8.80035	8.66874	-0.162209	0.31699	0.540378
Hmgb2	51.7448	53.0225	43.6645	51.1907	0.143478	0.399173	0.617365
Setd3	25.9999	29.0539	21.6674	22.4387	0.31997	0.0534027	0.181542
Ap3d1	16.1626	18.0769	16.8329	15.9754	0.0616665	0.710731	0.849449
Myo5c	14.5091	12.3458	19.6381	15.0876	-0.371015	0.0529502	0.180815
Pea15a	42.6228	40.2766	40.6036	31.3273	0.204613	0.267602	0.48881
Dbnl	67.2919	85.3513	51.6171	50.1956	0.584373	0.00123742	0.0154162
2510039O18Rik	59.3104	64.8278	46.991	47.4828	0.394034	0.0159724	0.0830191
Smarcc1	21.2205	21.6359	18.3662	14.9595	0.362796	0.0391888	0.149578
Mbtps1	15.7325	15.961	13.1091	11.8161	0.346544	0.0353199	0.139188
Il4ra	26.1054	33.4645	18.2717	21.461	0.584458	0.00205375	0.0212839
Pcyt2	34.0057	40.2264	30.0524	32.8292	0.239567	0.168267	0.373184
Diaph1	23.8383	24.2549	22.1291	23.8919	0.063592	0.695946	0.84173
Ecm1	63.3577	60.8042	45.7985	67.2306	0.135624	0.507508	0.705056
Mbd3	73.8112	108.674	58.8353	57.738	0.646708	0.00163015	0.0180809
Mast2	18.6834	22.3341	18.4097	18.3721	0.157379	0.361434	0.58306
Spcs2	37.3603	37.1597	33.5882	33.0314	0.161666	0.313196	0.536381
Fryl	9.11289	9.38968	10.435	10.1937	-0.156911	0.329182	0.552167
Bcl3	65.2631	68.5492	51.5173	55.2393	0.325962	0.0458026	0.164789
Zc3h7a	11.088	8.55327	20.9531	24.1977	-1.2011	2.41769e-10	7.8888e-08
H19	62.251	150.972	20.0726	5.46073	3.06185	0.00267829	0.0253494
Pmp22	43.9833	44.8672	66.4437	96.6674	-0.876301	1.64657e-05	0.000746921
Idh3b	43.484	55.5858	34.4198	39.5092	0.422505	0.0241267	0.109118
Gcn1l1	8.87725	10.5729	7.24716	6.50064	0.500639	0.00448694	0.0356979
Sh3glb1	19.2569	19.9407	19.0909	20.9863	-0.0319398	0.845989	0.923672
Lsr	77.3744	102.556	53.8954	37.6325	0.975124	7.34449e-06	0.000402277
Lrrfip1	19.8605	16.2788	27.1435	28.0338	-0.610685	0.000499375	0.00839038
Smad4	45.9717	41.7403	37.5532	34.0878	0.291867	0.0818259	0.236695
Dgkd	22.7668	21.6614	22.5692	19.1917	0.089215	0.602727	0.777203
Rer1	77.6228	92.3604	73.1684	81.8774	0.132871	0.451008	0.660427
Snx1	33.4378	34.2684	33.6519	34.4052	-0.00742425	0.96317	0.983975
Arpc4	64.3539	89.2746	49.1657	50.4095	0.625765	0.0013484	0.0162494
Park7	60.9336	87.3972	43.2789	45.4049	0.742262	0.0002276	0.00477615
Ahsa1	36.942	42.207	26.9335	28.4633	0.514892	0.00227096	0.0227576
Copg1	13.7287	16.1962	11.5892	11.8999	0.349487	0.0413185	0.154634
Nfkb1	12.9583	13.9426	10.3102	11.6184	0.294955	0.0793399	0.231891
Por	42.2429	46.8429	28.9709	28.3699	0.635695	0.000117389	0.00304971
Abcd3	19.7944	22.3021	22.3039	24.705	-0.159086	0.349457	0.572923
Trim2	7.36574	6.84316	7.76456	7.80787	-0.132266	0.416019	0.632385
Tm9sf4	22.9502	24.0606	17.4979	16.1958	0.480509	0.00335445	0.0293172
Ptpn11	20.3349	23.3279	17.8539	16.8024	0.333356	0.0489725	0.171874
Atp6v1g1	135.121	134.782	120.266	127.519	0.12338	0.445746	0.65579
Kdelr1	83.0388	102.715	61.5828	65.6709	0.545846	0.0022419	0.0225558
Vipr1	26.1506	26.509	23.3565	25.1969	0.117171	0.471827	0.677573
Arhgap1	35.9665	38.14	31.7126	31.3725	0.232346	0.151262	0.349041
Ubap2l	7.93561	9.72371	7.25465	6.45335	0.365492	0.0426584	0.15778
Emc10	55.6636	70.3082	38.0035	36.8417	0.75124	3.21705e-05	0.00119338
Jak1	19.2265	20.4743	21.4491	19.8395	-0.0565539	0.731086	0.862522
Safb	19.9856	21.78	19.1369	19.6232	0.107828	0.510204	0.707565
Cggbp1	31.7111	32.0365	33.2506	32.4139	-0.0427457	0.790283	0.89601
Aars	16.1041	20.4706	13.0015	13.3812	0.471411	0.00937596	0.0583239
Sgpp2	37.1398	37.1025	37.1963	34.6495	0.047302	0.77103	0.884543
Cnot6	20.2716	20.8774	23.8345	23.2975	-0.19583	0.22401	0.441546
Cmtm6	45.3023	44.1249	39.6057	40.8141	0.153155	0.341807	0.564865
Erh	59.2683	71.2558	43.0153	49.3254	0.499458	0.00543062	0.040528
Pon2	16.7774	19.9929	17.578	25.1239	-0.215554	0.298087	0.520854
Tnfaip1	36.9282	46.8522	32.738	37.5773	0.252977	0.174856	0.381646
Afg3l2	49.1101	52.5842	41.7832	45.6161	0.218644	0.186441	0.39634
Sdhc	49.735	54.8726	35.271	39.6168	0.482317	0.00446055	0.0355439
Tomm70a	14.7244	17.0359	13.0572	14.7647	0.191166	0.272625	0.493774
Slmap	16.6022	17.705	19.3622	18.5488	-0.144065	0.376791	0.596525
Ncor2	15.0332	17.1926	12.7809	10.4409	0.472722	0.00920201	0.0575972
Scd1	40.5024	31.4728	25.9168	23.0064	0.556786	0.00292865	0.0268318
Cdk16	34.5031	39.6728	27.6242	31.154	0.335826	0.0528646	0.180563
Clmn	11.4652	10.609	12.4836	12.3446	-0.169697	0.298005	0.520834
Rbm5	8.68183	7.31499	11.2664	10.4235	-0.439421	0.0115137	0.0665978
Top2b	8.57242	8.39749	11.0926	11.6985	-0.425494	0.00861121	0.0552726
Man2b1	21.5985	20.1863	16.3697	14.2065	0.450448	0.00812114	0.0530711
Alkbh5	26.3871	30.2789	19.7598	20.3929	0.497104	0.00319007	0.0284872
Saraf	57.0502	50.9942	47.857	42.2202	0.262247	0.126221	0.311487
Slc6a6	17.0493	18.9621	16.3792	16.0637	0.150634	0.362289	0.583632
Oat	53.7479	73.5527	60.9947	56.3244	0.117965	0.543985	0.733772
Psmc5	101.171	148.53	80.7849	83.7761	0.601779	0.0033732	0.0294128
Ap1m2	46.69	61.6306	37.1323	38.6586	0.51539	0.0059938	0.0430986
Atp13a3	12.4577	12.5245	15.8945	17.3434	-0.411887	0.0119311	0.068516
H2-Q4	53.5029	65.6326	60.4291	42.6283	0.209152	0.315393	0.538564
Glmp	23.7964	31.7712	18.8624	17.3754	0.616867	0.0012248	0.0153449
Mcm7	33.2893	47.4925	25.1751	24.44	0.703413	0.00044465	0.00768363
Psmb10	89.5526	114.622	61.8947	73.038	0.597775	0.00167088	0.0183915
Nupr1	65.2809	52.8382	60.7959	51.3228	0.0750068	0.68644	0.836174
Cdc42bpb	18.8483	22.0873	19.0836	18.2148	0.134344	0.432691	0.645597
Kcne3	101.303	94.8742	59.2911	70.3348	0.597851	0.000561302	0.00908865
Pcnx3	17.6739	17.0976	15.8889	15.3278	0.155539	0.335834	0.558815
Nbeal2	15.9049	15.8767	14.0872	14.6048	0.147563	0.359832	0.581774
Pdap1	29.5618	37.7528	21.1257	21.5119	0.658948	0.000299624	0.00588846
Gm45336	29.4576	10.6971	80.3113	57.6383	-1.78061	0.0126055	0.0712293
Lgr4	27.0595	20.5832	26.2569	24.4046	-0.0888522	0.635998	0.801195
Slc38a10	26.5764	27.5406	19.1167	16.7115	0.594934	0.000407666	0.00728517
Kdm5c	21.8709	22.2858	18.6241	18.2689	0.259289	0.107206	0.281552
Scarb2	21.5169	25.7535	21.1675	23.0371	0.0969146	0.580713	0.761567
Abce1	20.1891	23.1137	25.5512	26.8038	-0.273723	0.10492	0.277905
Ppp2r5c	17.0886	17.3901	17.5845	17.33	-0.0181162	0.910345	0.957256
Cast	10.5091	7.45207	15.6964	16.5051	-0.842525	2.12154e-05	0.000894112
Igtp	92.4142	115.732	47.6395	28.3693	1.45321	8.90364e-10	2.50159e-07
Adrm1	32.7041	43.176	25.6496	27.2597	0.520388	0.00570037	0.0418616
Tmem30b	56.6394	52.1992	39.3624	44.4781	0.376472	0.0260497	0.114863
Maoa	29.954	23.7597	35.7979	48.6813	-0.6534	0.00144632	0.0168538
Iqgap2	19.8335	15.3034	29.8979	34.5501	-0.875353	4.09323e-06	0.000264266
Scrib	23.9094	26.944	18.5841	19.5696	0.41464	0.0133181	0.0736381
Tufm	69.4948	104.63	45.2087	49.961	0.871759	3.85394e-05	0.00135352
Ppp1cc	43.9026	49.369	35.8796	38.1415	0.333625	0.0467064	0.166619
Xpo1	18.009	19.2821	20.9096	21.4525	-0.183869	0.259223	0.480253
Smarca5	16.1365	18.3689	19.141	19.8364	-0.175679	0.295447	0.517731
Skap2	12.1009	11.5326	13.7765	12.9539	-0.177726	0.276443	0.497237
Tenm4	8.04561	6.43218	7.33728	5.43962	0.180081	0.375166	0.59515
2010111I01Rik	11.4206	9.52084	14.4165	15.2995	-0.505031	0.0038078	0.0319535
Samm50	21.9071	31.7553	14.8507	18.4412	0.68898	0.00123253	0.0153783
Dcaf7	26.0894	25.777	21.1526	20.1635	0.328059	0.0426221	0.157723
Gbp2	75.1868	54.541	61.8162	35.9103	0.408428	0.10216	0.273133
Alas1	25.3599	29.7131	16.7242	20.6789	0.55838	0.00255609	0.0245274
Cdkn1a	32.3732	36.6309	42.3625	48.9072	-0.403286	0.0207827	0.0979542
Vdac3	26.4052	28.6725	22.1703	28.0329	0.133841	0.46346	0.67102
Gspt1	27.0197	30.3429	23.1378	24.5088	0.267857	0.109817	0.285838
Ppp6r3	14.5284	14.6272	16.1104	15.4334	-0.113595	0.482139	0.686042
Hadh	29.3211	33.2066	22.336	29.6247	0.267257	0.163959	0.366954
Abi1	34.8248	28.9616	37.176	40.3162	-0.280933	0.110258	0.286199
Hexa	79.0916	108.313	48.9853	47.9524	0.951172	9.04117e-07	8.36418e-05
Krt14	80.928	26.9103	24.235	196.455	-1.03317	0.439834	0.65085
Srp72	23.7433	25.06	26.1918	24.2647	-0.0480487	0.770174	0.884497
1110004F10Rik	60.8001	57.3091	51.7261	58.6917	0.0971593	0.564193	0.748592
AI661453	32.0922	31.9319	24.7584	23.698	0.401897	0.0129344	0.0723415
Ccl6	74.5865	48.0213	93.444	101.061	-0.666035	0.00202691	0.021121
Sept7	10.4362	11.3675	12.7896	14.1716	-0.306184	0.0683487	0.210855
Gas5	30.1268	32.8561	40.6629	47.0791	-0.478168	0.005477	0.0407738
Mbd2	49.2061	42.0212	41.2162	44.5267	0.0893543	0.604801	0.778422
Pnpla2	49.0486	59.9067	40.1315	38.3473	0.473474	0.00735988	0.0497114
Mgat4b	55.3274	53.0713	46.0955	54.0673	0.114039	0.50577	0.703646
Tfdp1	40.8831	44.2585	32.7561	36.4261	0.299581	0.0743469	0.222615
Dnajc7	26.8131	27.6129	29.0583	32.7697	-0.183885	0.271057	0.492276
Ssbp3	24.1044	23.9637	19.1126	18.7551	0.344093	0.0326984	0.13286
Nudc	102.329	133.955	78.6283	80.9273	0.566636	0.00235577	0.0232542
Pde4dip	8.0625	8.80846	8.32156	8.28715	0.0226806	0.890112	0.946881
Zdhhc3	10.419	13.3061	8.51048	8.95524	0.442072	0.0157597	0.0822237
Zmynd8	13.8672	12.6132	13.0634	11.6426	0.0999248	0.555888	0.742555
Arhgef2	15.1904	14.9578	15.1429	11.968	0.15309	0.397154	0.615635
Bclaf1	7.96251	8.12791	10.1343	10.599	-0.365704	0.0240209	0.108974
Igfbp7	131.834	129.266	112.434	92.7871	0.347312	0.0470829	0.167332
Slc41a1	29.9842	39.3448	26.0105	18.9562	0.624607	0.00306773	0.027721
Klf4	43.5041	32.3194	46.4144	63.0141	-0.529393	0.0127658	0.0718144
Neurl3	42.5273	61.4077	33.9452	36.6725	0.557793	0.00619406	0.0442241
Snrpd2	57.0962	77.7856	37.1891	42.4356	0.760626	0.000113977	0.00297635
Stxbp2	32.2317	34.1248	33.6165	35.0737	-0.0497923	0.760175	0.879672
Atxn7l3	36.5182	39.4274	31.3921	28.6279	0.339536	0.0418384	0.155772
Trpc4ap	16.6142	18.6631	14.5729	14.1219	0.29803	0.0741889	0.222362
Egln3	63.5338	58.1073	46.6163	42.6295	0.446656	0.00764227	0.050944
Csk	40.1501	49.1037	30.384	30.0476	0.562741	0.00142242	0.0167069
Gtf3c1	12.2645	14.4867	10.4288	9.32529	0.43751	0.0130089	0.0726164
Gpc1	31.0695	29.6025	28.3131	19.1931	0.352753	0.0872938	0.247232
Stk38	11.2455	9.77087	13.6107	13.6729	-0.376659	0.0257162	0.113961
Vgll4	30.8213	29.3551	25.2202	18.0991	0.474026	0.0158834	0.0826982
Slc3a2	44.0162	49.2904	32.922	31.8033	0.527716	0.00156421	0.0176627
Luc7l3	16.2992	14.5899	22.6415	23.0198	-0.563992	0.000693161	0.0104535
Ephb2	11.4986	14.9394	9.69064	7.95233	0.583573	0.00286585	0.026432
Eif1a	45.5059	52.3283	42.2407	53.3579	0.0335396	0.857249	0.929808
Smg5	19.9593	26.1203	16.8808	16.9135	0.447519	0.0162223	0.083716
Fbl	34.4973	49.5729	23.0211	24.8635	0.81224	6.42345e-05	0.00201357
Slc23a2	16.0454	19.3504	15.8088	18.721	0.0359446	0.844679	0.922778
Atp6v0b	72.1943	90.2998	53.596	54.88	0.583168	0.00117653	0.0149501
Foxa1	43.0335	47.3622	39.7231	36.7951	0.240491	0.150376	0.348177
Psma3	38.6615	40.373	30.4203	33.3709	0.309208	0.0615966	0.198249
Atp13a1	36.7571	45.3805	29.3723	30.2034	0.463477	0.00918738	0.0575972
Brd4	15.118	17.8884	14.2313	13.8116	0.235228	0.172578	0.37888
Psma6	109.179	133.26	98.8434	108.027	0.229085	0.199699	0.413741
Trabd	25.95	30.9086	19.1063	23.2227	0.425933	0.0213115	0.0999193
Mtch2	15.471	17.2216	14.2753	18.3172	0.00460018	0.98031	0.991881
Fam20b	17.4037	16.1712	15.9538	13.6683	0.180579	0.294998	0.517189
Trir	161.786	180.191	133.734	138.18	0.330853	0.0467805	0.166844
Plxnb1	14.2982	11.8456	17.9448	13.5869	-0.270561	0.169677	0.375103
Rbm25	6.41222	6.99679	9.15019	9.21797	-0.453905	0.00577773	0.0422253
Rnpepl1	15.4444	15.3189	14.4843	13.1369	0.155379	0.346871	0.570379
Rab11b	23.7036	27.7974	19.2043	19.7196	0.404074	0.0184388	0.0908881
Gmds	42.2716	37.7756	37.6024	47.5395	-0.0890164	0.629923	0.79723
Capza1	33.5629	30.3105	39.8217	42.3909	-0.364222	0.0291962	0.123941
Larp4b	12.9909	12.2221	19.4689	20.479	-0.664002	5.16946e-05	0.00170132
Camk2n1	36.2584	28.6939	30.2274	29.2774	0.126188	0.486105	0.688691
Nfe2l2	35.1656	30.0955	40.0185	40.0687	-0.295498	0.0833935	0.239675
Sema3f	29.5749	25.7488	29.0811	21.7314	0.122517	0.529252	0.722437
Snrnp200	18.9085	20.2782	16.7502	14.541	0.324588	0.057611	0.190472
Vps4b	13.8965	12.9856	17.3319	17.6704	-0.380865	0.0197611	0.0951119
Tmem183a	35.717	36.0686	39.5479	43.2849	-0.206455	0.210059	0.426527
Tpr	11.4521	11.6766	14.9756	14.3158	-0.340793	0.0358419	0.140515
Usp47	8.25578	7.94882	11.7545	12.0266	-0.553444	0.00064759	0.00999515
Lgmn	55.8643	79.3709	53.9534	46.8218	0.424462	0.0379836	0.146452
Atic	19.0724	23.8409	11.7462	14.1709	0.727738	0.000126878	0.00317655
Pdha1	34.4377	34.9936	35.6426	41.6769	-0.155163	0.364237	0.585312
Tspan3	36.1462	31.817	28.8892	31.4939	0.170546	0.317516	0.541032
Pmm2	21.3659	24.7635	24.1653	28.528	-0.191741	0.285019	0.505775
Ncln	41.677	57.9665	29.1878	28.6545	0.784815	6.53591e-05	0.00204039
Ubl5	43.7514	56.2037	26.777	30.8789	0.794026	2.79471e-05	0.00110134
Col18a1	15.8533	23.4142	21.6365	16.5332	0.0410314	0.853056	0.92765
Sdhb	62.3355	83.6865	45.0776	52.7637	0.577899	0.00334679	0.0293167
Psen1	32.0111	35.1338	25.3477	27.4935	0.345733	0.0390546	0.149329
Brk1	134.299	153.383	98.972	112.539	0.443911	0.0109076	0.0642929
Myl12a	46.1463	48.8338	36.2399	31.42	0.489288	0.00413225	0.0338337
Ier2	110.937	118.971	66.619	62.8863	0.828052	5.22809e-07	5.39596e-05
Cd14	115.072	105.429	68.2497	59.8179	0.783738	4.70818e-06	0.000293961
1700020I14Rik	12.5737	12.8402	20.6298	19.5121	-0.659489	5.28964e-05	0.00171803
Chmp2a	114.394	132.05	104.123	119.009	0.143541	0.41425	0.630771
Gm10275	232.207	312.076	138.505	176.064	0.791226	0.000113784	0.00297635
Setd5	7.5673	7.59203	7.39211	7.18013	0.0569708	0.724774	0.858653
Sema7a	42.49	60.9644	35.2436	25.983	0.7568	0.000631971	0.00981399
Uhmk1	15.5398	13.9811	18.6946	18.9694	-0.351554	0.0343019	0.136838
Kras	22.8803	24.9009	27.0275	26.8251	-0.172493	0.294311	0.516517
Colgalt1	36.1021	41.845	24.4303	23.4272	0.703828	3.81274e-05	0.00134528
Plp2	105.004	132.446	80.8525	89.1277	0.482458	0.00866643	0.0554564
Trp53inp1	15.1642	13.7751	29.0668	25.7324	-0.921289	7.39644e-08	1.18125e-05
Psmc6	37.8717	44.5449	35.5049	37.3501	0.178063	0.302284	0.525224
Gdi1	28.9104	24.1523	37.6837	35.733	-0.468612	0.00731408	0.049518
Adgrg7	38.7718	30.1113	60.5209	72.0151	-0.944366	9.16268e-07	8.42522e-05
Psma2	37.7074	34.9139	35.7418	39.685	-0.0547079	0.744969	0.871112
Dync1i2	15.843	15.1884	17.7034	16.8127	-0.15361	0.347133	0.570484
Rhpn2	21.7647	16.8523	23.9744	23.6379	-0.302317	0.100797	0.271237
Arpp19	29.0419	28.3916	27.0783	24.969	0.142005	0.387849	0.607231
Defa24	341.163	243.319	401.672	308.842	-0.281988	0.186108	0.396132
Arhgef16	24.8684	28.4853	22.3103	23.1254	0.23189	0.170936	0.376954
Sema4a	24.6927	24.782	24.8197	25.841	-0.0341526	0.833283	0.917701
2900026A02Rik	13.3437	13.6543	11.9246	11.0898	0.23029	0.160224	0.361855
Ly6d	253.353	209.363	127.317	140.077	0.791092	9.25948e-06	0.000477839
Luc7l2	8.80104	10.2276	12.768	12.7573	-0.423599	0.0129358	0.0723415
Safb2	16.1006	14.9848	17.8515	17.0893	-0.168765	0.305053	0.527979
Anxa5	76.0073	77.688	81.326	67.9144	0.0423707	0.807729	0.904285
Sem1	39.3563	45.3622	30.3926	37.0696	0.328789	0.0718917	0.217733
Prdx3	89.6695	111.016	69.4418	94.2607	0.294091	0.148599	0.345683
Azin1	20.6897	22.0175	21.0011	22.278	-0.0191026	0.907646	0.956412
Psme2	61.8221	108.593	64.8368	68.1385	0.35813	0.133097	0.322323
Tgif1	24.9024	27.6092	24.1383	18.7875	0.290749	0.119387	0.300946
H2-Q7	30.0974	38.6169	34.939	21.7811	0.27673	0.234301	0.453111
Ltbr	59.5772	76.7021	45.8187	45.722	0.574241	0.00182233	0.0195948
Cbx5	14.222	14.0787	15.1051	16.0769	-0.139853	0.392056	0.611009
Epb41	8.69123	9.47277	8.16673	7.19983	0.241294	0.157771	0.358286
Ago2	9.83885	10.0194	9.45959	8.77881	0.122736	0.454775	0.66383
Traf7	23.1358	27.6	20.3141	19.8975	0.33552	0.053598	0.181881
Eftud2	16.8332	22.209	12.121	12.4271	0.669599	0.000375895	0.00695497
Usp4	16.62	17.3472	13.5855	14.4207	0.278472	0.0895237	0.250779
Psmc4	60.9858	82.9021	50.2471	52.3638	0.487962	0.0115655	0.0668462
Irf7	29.4325	51.1543	28.5365	31.6308	0.421811	0.0763114	0.226132
B4galt6	20.5796	25.9923	21.348	23.8472	0.0435074	0.814002	0.9076
Ndufv1	53.1293	68.8554	42.2298	47.0764	0.450083	0.0170127	0.0860677
Chmp2b	72.5074	58.5579	69.7002	76.418	-0.156994	0.385894	0.60527
Atp6v1e1	32.8762	32.4582	31.6774	32.6715	0.0219339	0.892479	0.947896
Bgn	18.1022	27.0216	22.4743	19.1924	0.115161	0.590423	0.767995
Prpf38b	16.4632	15.6003	22.3146	22.044	-0.468353	0.0041089	0.0336975
Zdhhc13	51.3013	36.1741	62.2824	71.2036	-0.609978	0.00275998	0.0258276
Fblim1	30.0388	28.3321	32.703	28.0618	-0.0581111	0.735752	0.865268
Khdc4	17.485	14.8638	23.3443	23.3272	-0.529007	0.00209953	0.0215667
Cope	41.6419	52.5554	29.8543	34.1512	0.557705	0.00282819	0.0262828
Ap2s1	92.1769	129.187	67.1607	71.0941	0.679297	0.000635848	0.00985401
Sorl1	11.2293	11.6605	11.9021	12.0238	-0.063826	0.694537	0.840849
Slc25a10	35.1491	51.3028	28.0002	38.7556	0.373278	0.0992499	0.268417
Rnf114	43.8359	51.662	31.5532	30.8764	0.613347	0.00038113	0.00701815
Fnbp1l	8.95277	7.90808	13.0767	12.8458	-0.620683	0.000223956	0.00471926
Cand1	15.9059	18.8986	14.552	13.8447	0.29366	0.091834	0.255102
Erbb2	28.5069	26.5371	23.6197	22.9871	0.239962	0.14427	0.339253
Arih1	15.9325	15.8284	18.597	18.154	-0.210554	0.194342	0.406876
Cers2	38.1055	39.6904	33.2652	32.6239	0.239679	0.141003	0.334649
Fam234a	31.8768	42.8248	26.7553	30.9136	0.373583	0.0572048	0.189583
Parp14	14.417	13.5638	15.3571	13.3351	-0.0363488	0.8318	0.916815
Cyb5r3	31.0452	35.052	27.5128	29.0747	0.224239	0.184545	0.394188
Stx7	31.9704	25.1017	31.1526	29.8384	-0.0960277	0.599906	0.775058
Dock5	10.2478	9.47711	11.7526	11.818	-0.257046	0.118207	0.299056
Skil	11.8188	9.82427	16.3533	16.3328	-0.594968	0.000664578	0.0101746
Pnrc2	51.7721	50.153	64.3688	71.423	-0.413875	0.0131268	0.0730056
Etv6	22.9418	26.734	21.9162	16.1695	0.383262	0.0532403	0.181346
Sidt2	26.1044	31.9856	22.0848	21.9573	0.399555	0.0242985	0.109654
Map2k1	43.8318	37.9849	35.2377	38.5286	0.149356	0.387574	0.607027
Edem1	19.8662	19.3925	21.4738	20.7333	-0.104518	0.520832	0.715896
Tmem164	20.1748	21.3266	17.3206	17.9239	0.235833	0.149942	0.347635
Mmp10	94.6516	66.7028	88.3374	56.1486	0.159037	0.507662	0.70514
Tap1	28.469	37.2543	17.4019	12.6515	1.12884	9.80785e-08	1.49038e-05
Cdipt	50.2621	63.2632	44.8831	43.8434	0.355731	0.0497395	0.173642
Napa	36.002	44.4303	29.3079	28.7288	0.470952	0.00833558	0.0541385
Sbf1	19.8941	22.7136	17.2477	16.9896	0.315645	0.0619723	0.198994
Nmt1	27.0898	35.0728	22.4259	19.7795	0.558719	0.00324665	0.028806
Eif3g	69.5244	95.5359	47.8743	50.9726	0.739932	0.00015948	0.00369205
Lin7c	23.25	25.2007	31.5424	35.8237	-0.475365	0.00543872	0.0405486
Rnf149	55.388	44.3856	45.4198	40.0049	0.223789	0.225574	0.443158
Uba2	23.4236	22.2664	20.4661	20.7851	0.1474	0.366529	0.586983
Srsf10	17.2206	17.7662	19.2409	20.5437	-0.185333	0.259246	0.480253
Tomm20	28.3454	36.3822	20.2563	21.6734	0.626601	0.000727617	0.0107492
Nr1h2	42.0324	48.9981	32.6049	32.4452	0.484916	0.00465454	0.0365143
Prkar2a	19.4201	26.0906	17.1946	19.2446	0.320947	0.0987933	0.267659
Npepps	18.8684	17.9108	17.0988	18.875	0.0319464	0.848357	0.925031
Sec14l1	20.438	20.5406	18.0061	13.9342	0.359376	0.0517512	0.178043
Impdh2	44.7001	64.7723	28.1296	32.0917	0.862459	3.37729e-05	0.00123471
Snx3	94.7905	124.42	69.6357	80.3112	0.548096	0.00452888	0.0358998
Fis1	76.7645	107.452	57.3464	62.3836	0.621837	0.00185262	0.0198226
Matr3	11.227	12.2143	14.1772	15.1869	-0.324875	0.0516592	0.177928
Ssb	52.6514	53.416	64.105	71.2696	-0.351911	0.0349071	0.138388
Dld	32.7745	33.557	33.8759	41.5039	-0.184378	0.299136	0.521988
5031439G07Rik	15.359	17.3751	10.7998	10.7781	0.601336	0.000354585	0.00664078
Shc1	24.2756	26.6971	20.8836	20.4673	0.301875	0.0690629	0.212067
Serinc1	23.9961	20.3979	27.8305	28.9767	-0.355857	0.0394961	0.150228
Strn4	16.8024	19.8526	15.1776	13.4839	0.354964	0.0457059	0.164575
Cyhr1	16.5246	17.9574	13.1675	13.8263	0.353318	0.0333086	0.134404
Srpk1	9.53961	11.6222	10.0854	10.6968	0.0263054	0.882383	0.942938
Rtraf	69.9447	78.0194	57.662	64.2301	0.279792	0.102467	0.273532
Isyna1	56.0001	82.4735	33.1118	41.3145	0.89599	3.74016e-05	0.00132894
Abl1	11.8563	12.4886	11.0045	9.40774	0.254142	0.140998	0.334649
Eif3m	51.3444	59.7426	41.5439	47.8718	0.313276	0.0784679	0.230452
Spop	40.3674	37.0797	43.0141	44.016	-0.16838	0.308524	0.531112
Zswim8	14.085	14.3997	16.7877	15.052	-0.160667	0.33672	0.559798
Sept8	18.6004	19.0228	26.7743	20.5918	-0.33231	0.0743914	0.222669
Rrm1	10.8286	13.3103	10.9308	11.9677	0.0763161	0.672456	0.826421
Lsm4	134.839	190.167	77.5579	96.0706	0.904723	1.64921e-05	0.000746921
Rin2	11.9634	10.7958	11.6889	11.5149	-0.0280117	0.866464	0.934419
Prpf40a	10.6001	12.0252	12.9832	13.7619	-0.241179	0.155581	0.355139
Msl1	23.4301	23.9934	24.4679	23.2301	-0.00833109	0.959398	0.982537
Rps6ka3	12.5766	12.3935	17.173	19.8391	-0.567751	0.00088198	0.0123445
Ndufb11	163.259	192.025	99.0259	113.524	0.741366	3.41795e-05	0.0012406
Top1	10.8648	12.1959	12.9685	13.3053	-0.188059	0.262746	0.484299
Zfp36	42.4769	36.6141	37.9818	31.4543	0.187628	0.304388	0.527308
Tmem127	26.6231	25.453	27.3949	27.5169	-0.0765406	0.639076	0.803336
Kdelr2	78.0635	86.1813	57.2179	59.9716	0.487117	0.00358994	0.03072
Atrx	4.52071	4.62653	7.2887	7.15271	-0.658782	5.28406e-05	0.00171803
Wls	14.1712	14.1511	15.6551	14.4905	-0.0900485	0.584877	0.763929
Comt	51.6311	61.0907	48.0296	42.0157	0.324105	0.0705511	0.215107
Dhx32	31.4835	33.7709	28.6412	29.2127	0.173738	0.291163	0.512771
C1qbp	47.0367	68.8622	28.7984	36.763	0.82222	0.000169134	0.00383013
Dcaf11	16.06	17.5547	15.518	14.4445	0.165977	0.32212	0.545143
Yy1	22.4307	20.4156	18.4731	18.7533	0.202768	0.222163	0.439957
Bcl2l1	30.9616	33.121	24.6575	23.044	0.425915	0.0103814	0.0621981
Atp5o	63.1526	86.6889	50.3681	59.276	0.45086	0.0252434	0.112591
Ttyh3	26.0801	24.2514	22.0503	17.8396	0.335279	0.0631012	0.201213
Got2	29.259	38.9063	18.6499	19.2234	0.848039	8.32475e-06	0.000437035
Maea	53.7307	56.3811	42.7173	41.9284	0.379493	0.0203669	0.0965946
Rab18	55.652	57.7106	53.8816	59.0148	0.00602816	0.971097	0.987631
Glrx3	27.3421	30.0963	21.2965	23.0771	0.372445	0.0272701	0.118573
Arhgap5	10.1669	11.2762	12.7185	12.6126	-0.240291	0.149858	0.347545
Kctd5	46.3339	49.0559	44.1121	45.8775	0.0841545	0.608912	0.781327
Abhd17c	30.8761	29.6581	26.0323	24.261	0.267307	0.105648	0.278813
Myo1e	21.8925	23.2156	23.0063	21.1862	0.0295968	0.85905	0.930699
Slc37a1	37.0006	36.6341	30.7722	36.3453	0.133772	0.439564	0.650641
Add3	26.383	25.5619	25.9574	25.2954	0.0193047	0.905846	0.955737
Socs3	52.1136	47.8058	40.3126	36.2549	0.383897	0.0237916	0.108138
Lrp1	6.76865	6.75718	7.45651	7.72284	-0.166377	0.307618	0.530325
Otud5	26.2772	24.9195	24.6893	21.9584	0.134134	0.42749	0.641858
Ranbp2	8.09849	8.59603	12.5119	14.0729	-0.671104	7.59738e-05	0.00227603
Dnmt1	18.2403	23.2855	14.3334	12.9011	0.608676	0.00112986	0.0145486
Dynlrb1	116.674	134.261	118.989	132.975	-0.00571994	0.973874	0.988674
Mdm4	5.80583	4.48828	12.1279	11.7975	-1.21707	5.41604e-11	2.22087e-08
Usp5	27.9858	37.4413	22.0651	22.1075	0.566921	0.00298712	0.0272359
Nf2	18.4946	20.6814	17.4851	17.6191	0.158433	0.344593	0.567785
Tmem50b	59.0857	49.3874	50.4158	48.8964	0.127124	0.467585	0.674338
Adamdec1	31.8852	34.9387	71.1001	68.851	-1.06636	1.63342e-10	5.90053e-08
Naip1	18.5906	10.9712	29.8408	32.2497	-1.07103	4.04951e-06	0.000262561
Hipk1	12.1845	10.7041	12.1186	11.4746	-0.0438902	0.79658	0.898732
Sec63	13.1221	13.9417	14.9873	15.5775	-0.175424	0.286973	0.508047
Atox1	249.45	346.252	169.165	169.71	0.814023	3.64565e-05	0.00131357
Rab8a	28.3188	33.2424	22.791	23.8645	0.40013	0.020967	0.098731
Scaf11	11.6739	12.7518	12.2163	12.2897	-0.00463752	0.977686	0.990415
Vapb	19.7695	20.4892	15.7414	15.0476	0.386888	0.0183451	0.0905441
Sema3c	15.3447	14.5103	20.139	20.8778	-0.458296	0.00534516	0.0402573
Ep400	9.50634	10.0994	8.95988	7.62237	0.241602	0.164757	0.368414
Snu13	45.518	57.6521	32.8375	36.8646	0.565968	0.00241293	0.0235882
Sipa1l1	9.85677	12.8613	8.47893	8.21428	0.444742	0.0175764	0.0880684
Arhgap35	14.0582	13.681	14.8101	12.6964	0.0120524	0.944152	0.974983
Poldip3	21.6838	26.9643	19.5863	20.6427	0.274339	0.129119	0.315916
Qsox1	16.7591	19.6533	12.3916	12.1387	0.569976	0.000967544	0.0130834
Ctsc	24.806	20.4613	22.7368	18.9323	0.119263	0.523222	0.718076
Atp11b	10.0011	10.0074	15.6818	19.1615	-0.800194	6.83881e-06	0.000382575
Cops7a	48.4089	60.5434	37.8969	38.742	0.507721	0.00503636	0.0385723
Slc2a1	37.3678	37.3282	33.9196	35.1173	0.11368	0.486078	0.688691
Sbno1	5.66028	5.2753	7.39796	6.90504	-0.387401	0.0201372	0.0960455
Zfp740	28.4544	26.3864	23.7655	20.3538	0.31369	0.0713152	0.216536
Ociad1	24.2149	26.1651	19.7352	21.156	0.30117	0.0714852	0.216828
Galnt4	23.0225	26.1633	22.6674	26.8759	-0.0102603	0.954345	0.980411
Nrbp1	35.3559	37.019	33.7632	35.0662	0.0725334	0.658699	0.817153
Clec2h	37.8039	23.9645	57.813	66.004	-1.00362	6.20006e-06	0.00035838
Pnisr	9.00853	7.28539	16.379	16.5314	-1.01448	1.49086e-08	3.18583e-06
Grpel2	31.2936	26.1053	34.9107	32.312	-0.228133	0.197602	0.411339
Ptprs	8.81879	8.47915	9.78227	6.28394	0.106406	0.623811	0.793598
Tmem8	32.8312	41.0609	31.7337	38.7331	0.0687216	0.720753	0.856004
Erlin2	24.282	21.6368	19.8164	20.2394	0.19698	0.241728	0.461399
Gpcpd1	12.3507	13.1791	22.0398	20.8151	-0.747212	6.85871e-06	0.000382575
Rbm15b	20.7355	23.2097	17.6295	15.0662	0.426602	0.0157819	0.0823111
Smarce1	18.8797	19.0044	18.474	18.7263	0.0262975	0.871789	0.936808
Esyt2	11.281	9.97572	16.0437	17.2815	-0.648813	0.000147297	0.00352492
Psmc2	24.8322	32.6962	20.1641	21.3718	0.470129	0.0131196	0.0729925
Strip1	25.0787	26.8415	20.5664	19.0424	0.390487	0.0194712	0.0943298
Pycr1	32.2637	33.298	38.8545	22.0109	0.107097	0.65501	0.81504
Ubap2	28.2792	33.2014	20.512	21.8382	0.537926	0.00202204	0.0210993
Ube2n	29.0106	32.2776	27.6105	29.1174	0.111682	0.507488	0.705056
Sox4	33.2872	22.6944	29.2332	19.0121	0.214279	0.374612	0.594548
Rps27rt	320.04	579.989	194.932	231.296	1.07861	1.55445e-05	0.000710366
Uck2	25.4816	31.0315	17.6672	16.8627	0.710847	6.66314e-05	0.0020697
Ppm1a	10.4974	9.34785	9.58416	9.424	0.0620518	0.71238	0.850439
Ube2s	24.2023	34.2168	18.4554	19.6817	0.615472	0.00223481	0.0225018
Trap1	50.874	63.65	36.5132	42.1462	0.542185	0.00376935	0.0317186
Rpl7l1	34.473	43.1202	29.3958	35.1504	0.265837	0.162368	0.36474
Irgm1	24.5649	26.2322	20.1571	14.488	0.551983	0.00535908	0.0403113
Slc44a2	15.9682	15.6303	14.2596	11.3802	0.301336	0.0962999	0.262781
Sipa1l3	7.94091	8.18298	7.32401	6.53733	0.218097	0.195286	0.408166
Lypla2	58.1096	76.3636	52.0325	54.5361	0.335751	0.0754654	0.224433
Birc6	4.13613	4.01995	4.55896	4.48103	-0.148487	0.363601	0.584987
Tspan14	54.5372	50.068	45.1104	37.6102	0.33847	0.0568783	0.188954
Srp14	119.009	108.177	104.925	82.9502	0.273913	0.138941	0.331657
Letm1	12.3394	16.7089	10.5179	11.6922	0.387485	0.0480626	0.169701
Ensa	24.4538	25.2533	20.5235	22.5341	0.207269	0.214291	0.431883
Supt5	21.4399	27.2838	19.2504	17.7518	0.397147	0.0322198	0.131798
Thop1	23.5374	38.5181	15.4738	20.0543	0.804882	0.000723012	0.0107124
Uqcr11	205.264	273.542	129.384	163.599	0.708888	0.000526566	0.00867527
Slc25a4	53.5968	54.5879	53.5731	48.4118	0.0851021	0.610867	0.782777
Parp9	24.7991	23.6184	25.6404	27.5504	-0.135665	0.413909	0.630441
Sae1	47.2387	63.3402	40.6156	38.8366	0.477087	0.0130256	0.0726571
Tacstd2	71.5196	62.8095	61.1821	90.4759	-0.175016	0.408043	0.625336
Gtf2ird1	17.6894	16.6216	15.9187	14.9505	0.152405	0.359	0.580987
Ppp5c	41.0764	49.5386	33.0413	33.7852	0.439491	0.0127241	0.0716601
Saa3	57.0567	55.7689	34.2255	43.1506	0.544244	0.00279921	0.0261191
Aph1a	36.0324	43.3832	32.5369	31.0243	0.321402	0.068995	0.21203
Acsl5	25.5112	31.5253	21.0903	23.3083	0.361582	0.0476005	0.168579
Anapc1	7.2422	8.32143	7.15225	6.77653	0.160208	0.350639	0.573677
Clstn1	28.3797	33.9437	20.8285	22.6567	0.519434	0.00344904	0.029851
Kif1b	6.72742	5.77534	8.08703	7.42303	-0.311154	0.0746951	0.223085
Mbnl2	9.71282	10.1889	10.429	10.7629	-0.0905504	0.58183	0.761941
Tram1	35.5217	42.6795	37.4626	39.9657	0.0145268	0.934613	0.969702
Ankfy1	10.1005	10.9246	11.3567	11.0466	-0.0915322	0.581138	0.761811
Dot1l	13.4009	15.23	13.9465	13.9509	0.0375693	0.824588	0.913127
Psmd1	17.731	18.5189	15.4867	16.0898	0.199192	0.225837	0.443317
Ubxn1	117.24	152.038	89.7581	101.588	0.493147	0.00972811	0.0594901
Adss	24.7394	25.9772	26.874	31.0225	-0.190899	0.266985	0.488153
Stat6	30.785	30.8331	24.7368	25.5822	0.292272	0.0739595	0.221921
Vapa	36.3406	39.2083	32.1603	33.2416	0.20817	0.209559	0.425912
Chmp5	83.8022	72.1149	80.6044	87.9009	-0.112119	0.52029	0.715605
Plin2	36.2459	35.8527	35.3339	32.6204	0.085348	0.6066	0.779825
Tmem234	28.8684	34.2538	25.9071	25.9489	0.283783	0.103385	0.275271
Gstm5	124.584	117.801	86.4587	56.2013	0.764506	0.000379191	0.0069989
Max	33.3923	35.0531	32.3338	35.8302	0.0060461	0.971331	0.987709
Parp1	25.2305	24.1402	23.8452	19.6282	0.183384	0.302086	0.525
Cdc42bpg	19.6346	19.2225	20.1345	21.5993	-0.103023	0.533173	0.725433
Supt6	18.0686	20.12	15.0415	15.9638	0.300756	0.0753359	0.224317
Nedd8	107.333	121.028	73.2731	87.9729	0.50224	0.00535428	0.0402952
Mtus1	12.2456	11.2077	12.7339	12.534	-0.107619	0.51774	0.713441
Tcirg1	28.9186	29.2895	26.5235	25.0234	0.175312	0.286872	0.507927
Ctsh	27.5934	37.2742	22.1003	21.7559	0.564903	0.0034279	0.0297065
Marc2	19.2198	19.7736	16.4109	18.5731	0.156628	0.355318	0.578101
Eif4a3	63.4111	83.4816	39.4978	44.2882	0.810212	2.59155e-05	0.00105118
Bzw2	24.5463	25.1888	19.6677	21.1644	0.284631	0.0857227	0.244378
Pcdh1	15.6543	16.3623	11.4848	12.2348	0.43282	0.00897609	0.0566536
Ermp1	13.4029	11.399	13.5714	14.1305	-0.159678	0.357912	0.580289
Dnajb6	21.0082	20.1236	19.3959	20.2031	0.0547699	0.739371	0.868096
Mgat4c	8.64177	10.0772	8.71508	18.3816	-0.533566	0.309963	0.532563
Wapl	15.2844	16.9452	19.7125	21.7633	-0.363723	0.0336065	0.135174
Atp6v1f	115.09	148.187	94.8984	100.69	0.428969	0.0214131	0.100302
Ncaph2	29.25	42.6288	21.5541	22.619	0.702622	0.000662756	0.0101672
Galnt3	27.172	26.9451	27.2002	30.3899	-0.0896901	0.593737	0.770325
Skiv2l	25.475	25.3927	23.1567	24.1068	0.106039	0.517636	0.713441
Myof	9.63136	8.47869	10.4248	10.1474	-0.184053	0.278544	0.499314
Csrp2	69.3189	48.6968	58.3977	48.5531	0.141747	0.49833	0.697607
Mpzl1	38.6016	37.0401	33.7905	27.7243	0.298109	0.0942793	0.259038
Mkrn1	29.6913	28.191	23.9249	28.0291	0.155922	0.369496	0.589545
Pdhb	33.8591	32.5584	28.0422	31.7341	0.15202	0.370678	0.590624
G6pdx	38.5147	44.1176	36.2609	38.9193	0.136519	0.428184	0.642509
Golph3	35.1079	39.0244	36.4175	38.6004	-0.0169955	0.919912	0.961605
Sqle	22.3639	25.5346	17.462	22.3465	0.267117	0.158467	0.359382
Nomo1	20.61	30.7392	14.4158	15.896	0.760707	0.000333376	0.00637829
Cops6	49.8344	64.5941	38.2926	39.4507	0.557851	0.00283062	0.0262828
Eif2s1	23.0274	27.5602	22.4847	24.9664	0.0925489	0.605224	0.778835
Grina	56.6546	70.6612	58.9846	48.0348	0.250606	0.19419	0.40666
Mink1	17.9399	20.1788	19.1407	19.914	-0.0348575	0.836934	0.918756
2200002D01Rik	66.3439	84.933	64.301	94.2726	-0.0676935	0.757853	0.878392
Ptov1	31.1771	33.9203	26.5338	23.2713	0.386302	0.0252833	0.11268
Zfp598	36.0488	44.5896	32.5243	34.0233	0.277277	0.12439	0.308324
Tmem123	40.3104	33.0911	47.664	34.4619	-0.16228	0.431254	0.644349
Abhd12	44.2148	52.104	40.1847	34.5571	0.365951	0.0434509	0.159776
Dkk3	47.6351	32.4425	39.3447	24.9951	0.315395	0.198129	0.412121
Rassf3	34.1688	27.8752	32.8665	31.5714	-0.0548241	0.75938	0.879222
Serpinh1	53.5812	52.598	51.3455	40.1097	0.21523	0.243742	0.464022
Tmem30a	19.415	19.6762	21.3012	25.0879	-0.246851	0.155309	0.354814
Dennd4c	11.6292	11.8552	17.422	15.8311	-0.501811	0.00272765	0.0256302
Tnpo2	19.0266	23.7073	17.013	16.8491	0.335884	0.0634025	0.201792
Herpud1	49.5918	54.8344	48.4696	53.6329	0.0326181	0.848972	0.925064
Slc4a2	15.5872	17.5134	12.7368	11.9503	0.423162	0.0130258	0.0726571
Tab2	19.3358	20.9196	19.6371	18.4529	0.0798161	0.633768	0.799679
Prep	12.4878	12.9341	10.22	8.35319	0.452763	0.0112777	0.0656077
Map3k11	31.6681	41.7277	26.3356	26.5776	0.472269	0.0125623	0.0710649
Ano1	23.0558	18.8753	20.2962	14.895	0.252554	0.216213	0.433958
Map2k3	33.4508	41.4856	32.5303	37.4461	0.0990356	0.594833	0.771285
Twf1	37.6812	41.0434	36.468	42.2126	0.000961747	0.995598	0.998301
Nsun2	20.3043	19.4091	20.4586	23.6892	-0.152688	0.37611	0.596019
Etl4	7.57238	6.07211	8.9399	7.32587	-0.253785	0.187226	0.397175
Tsen34	51.4925	64.1874	37.1155	36.1326	0.659419	0.000277455	0.00552433
Txnl1	52.669	53.9685	39.2338	42.1604	0.389786	0.0187724	0.0919171
Ddx1	22.2542	26.3825	21.9849	23.7673	0.088397	0.61653	0.787601
Nt5c	108.798	124.949	85.4045	101.397	0.323646	0.0736758	0.221261
Lonp1	28.8582	37.3948	20.214	22.9473	0.618488	0.00122403	0.0153449
Yme1l1	12.8854	12.5876	16.9855	17.2801	-0.427813	0.00909004	0.0571546
Ikbkb	6.18545	5.87448	6.66711	6.36556	-0.111994	0.498654	0.69779
Pgls	34.5121	41.0022	24.5772	26.8967	0.5531	0.00184799	0.0198007
Mydgf	56.7313	75.3781	40.3264	42.6851	0.670565	0.000465755	0.00795769
Rabac1	88.203	98.071	63.9951	63.912	0.542422	0.00125991	0.0156426
Tug1	11.053	10.2137	13.8054	14.0286	-0.388343	0.0195029	0.0943555
Nrd1	15.5891	16.89	17.7348	16.637	-0.0816581	0.626505	0.79519
Mtdh	7.95699	8.04297	7.4861	7.66956	0.0782377	0.633053	0.799058
Sh3bgrl3	146.683	201.743	110.527	122.189	0.582526	0.00338464	0.029428
Gls	7.55311	8.04696	7.48949	8.64109	-0.0481109	0.780851	0.889693
Csnk2b	58.5341	83.5042	44.1759	44.2612	0.683762	0.000732234	0.0108061
Selenoi	8.53831	8.25324	9.43961	10.0952	-0.218316	0.188308	0.398821
Ddi2	12.0581	11.6128	13.0224	13.2341	-0.149596	0.36262	0.583979
Trrap	5.90563	5.76905	5.83014	5.35982	0.0611071	0.713902	0.851586
Cnnm4	23.3177	23.2084	23.6202	28.4239	-0.161612	0.359655	0.581616
Mllt6	15.5429	16.7881	16.1341	15.2447	0.0431804	0.796419	0.898663
Zbp1	37.0285	44.578	29.391	23.392	0.628611	0.00106923	0.0139728
Zfp445	11.2844	11.927	20.8873	19.7835	-0.809098	1.17256e-06	0.000100509
Ddx39	21.7994	32.0099	16.9409	21.1519	0.498628	0.0220881	0.102672
Smdt1	86.0306	111.08	58.872	64.678	0.674138	0.000360794	0.00672477
Kdm6b	17.1881	16.5323	18.6032	15.8201	-0.0298852	0.8638	0.933311
Acaa1a	28.4692	35.4881	20.8274	22.4816	0.562648	0.00212365	0.0217556
Xdh	12.3278	9.94093	15.2326	14.1454	-0.399968	0.0280046	0.120672
Stard4	21.1656	18.4637	20.5766	24.7271	-0.193108	0.289496	0.510974
Ralbp1	27.4098	27.9043	22.053	21.4971	0.34497	0.0356392	0.139882
Slc16a1	25.6444	28.5539	20.5139	32.3459	0.0362802	0.870152	0.936061
Acta2	68.313	78.4994	61.8373	56.6304	0.309552	0.075344	0.224317
Utrn	7.19389	6.46338	7.87004	6.10122	-0.0329916	0.861621	0.932418
Kcnk1	56.628	69.6017	39.1202	46.1206	0.56667	0.00251497	0.0242575
Pdlim5	12.4816	12.3924	14.1247	14.1809	-0.186455	0.255128	0.476114
Arap1	15.7225	14.7903	14.0346	11.459	0.259123	0.149796	0.347509
Wbp1l	26.5166	31.6615	24.503	22.9023	0.295544	0.0953135	0.26096
Retreg3	36.2369	37.3283	30.7869	27.091	0.345961	0.0424401	0.157318
Kpna4	12.2425	11.7216	14.5573	14.2082	-0.263528	0.109958	0.286056
Nploc4	26.5235	32.3657	20.0715	19.7115	0.565994	0.00153361	0.0174292
Prpf4b	9.95779	8.43011	18.4127	19.0452	-1.02674	4.29227e-09	1.06758e-06
Baiap2l2	35.9927	54.4675	35.083	46.8599	0.142975	0.532454	0.7253
H2-Q6	47.6057	58.087	73.429	45.7496	-0.173261	0.452172	0.661558
Sptssa	80.0373	83.2198	67.3395	80.2155	0.146021	0.406089	0.62417
Arpc1a	47.4179	58.6683	37.0618	40.2823	0.456085	0.0124482	0.0705767
Hmg20b	37.3132	42.5769	34.1856	35.4175	0.199011	0.244726	0.46531
Crybg1	17.0211	12.354	17.7138	15.5842	-0.181139	0.366216	0.586744
BC031181	107.493	130.227	99.7562	111.697	0.169143	0.351533	0.574354
S100a9	324.214	252.396	143.626	187.509	0.800172	8.83646e-05	0.0025248
Ubald2	94.4468	95.371	62.4041	55.369	0.688528	4.90044e-05	0.00163047
Arl2bp	45.0686	44.1632	39.7662	38.9723	0.180454	0.271775	0.492932
Dtx3l	21.6253	20.1805	22.5245	17.7876	0.0523224	0.77712	0.888171
Ctnnd1	16.554	16.0465	14.9909	16.7185	0.04001	0.81277	0.907161
Idh2	48.1644	59.5493	37.0208	36.7113	0.546996	0.00241797	0.0236223
Dctn3	110.224	144.085	87.4326	108.698	0.375042	0.0616694	0.198408
Nptn	15.8368	21.2766	18.2075	20.6375	-0.0655075	0.738892	0.867757
Gstp1	159.679	235.582	104.777	119.067	0.820579	0.000109532	0.00289011
Ube3b	22.2799	27.4623	18.9573	19.8905	0.356831	0.0481361	0.169842
Fxyd6	33.1196	44.4159	20.8357	15.6157	1.08887	2.92456e-07	3.46652e-05
Git1	27.3124	29.6984	20.4555	19.4701	0.513963	0.00219379	0.0222586
Sec16a	12.6522	13.9613	12.531	11.7954	0.129693	0.443411	0.654164
Duoxa2	70.305	82.3686	76.8434	63.9319	0.117101	0.525576	0.71988
Ipmk	15.24	13.1356	18.122	19.5575	-0.409267	0.0189662	0.092526
Anp32e	31.0869	34.1945	30.246	35.7265	-0.0150181	0.932567	0.968663
Gm830	33.6324	51.4992	26.8862	21.0512	0.828634	0.000259272	0.00526596
Ugt2b34	22.105	22.5774	29.5099	34.1809	-0.511285	0.00305382	0.0276283
Igsf9	17.6599	14.3255	19.5342	19.2517	-0.278337	0.121534	0.304225
Mcm6	27.1367	33.2394	19.5585	20.1181	0.605862	0.000735674	0.0108156
Zfp219	26.213	24.6747	26.3504	26.1785	-0.0458637	0.781665	0.889879
Tomm22	68.3382	85.1497	58.7204	70.4727	0.248847	0.192695	0.404591
Gatad2a	20.3081	28.3137	16.9668	17.7455	0.486391	0.0146554	0.0780729
Arrdc1	48.9434	44.3421	45.8344	47.0885	0.00552807	0.97377	0.988674
Csnk2a1	15.2803	15.6346	17.6946	17.1769	-0.173735	0.29121	0.512785
Lrrk1	12.2575	13.7347	10.2237	9.00242	0.435035	0.0129215	0.0723148
Ube2d2a	49.5663	50.2114	43.3133	44.8519	0.178543	0.277985	0.498869
Itpk1	32.5424	42.2974	27.2854	38.2595	0.191603	0.373054	0.592915
Ei24	23.6629	26.8418	22.0395	23.1111	0.161822	0.344147	0.567235
Rmnd5a	17.0819	14.8019	18.531	18.2633	-0.206821	0.229036	0.447223
Sgta	43.1259	52.6164	31.9832	34.0521	0.536113	0.00289099	0.0265992
Ndufa10	34.4801	48.2666	26.5744	30.1487	0.545027	0.0073596	0.0497114
Trib1	19.1753	20.7397	18.8185	15.6397	0.212053	0.235489	0.454039
Hmgb1	21.98	23.6384	22.0285	24.9537	-0.0423586	0.805514	0.90308
Zfp703	35.8518	44.2316	29.9226	26.8279	0.496966	0.00687472	0.0476406
Ctr9	14.244	13.8994	15.3242	14.5506	-0.0861844	0.602414	0.776931
Uqcrb	134.067	131.18	116.514	148.897	-0.000795995	0.996568	0.99874
Dync1li2	19.1779	14.3277	22.3825	21.1653	-0.378486	0.049485	0.172953
Sh3d19	13.5494	13.4637	12.9787	12.1949	0.101705	0.539365	0.729865
Man1a2	14.4407	14.9969	14.1834	14.5392	0.0355301	0.82946	0.915974
Cpsf6	10.162	9.70525	11.9842	12.2095	-0.284287	0.0852306	0.243198
Akap9	4.01356	4.25027	7.19999	6.14737	-0.691668	7.81342e-05	0.00232442
Wasl	18.6664	17.6344	19.2228	19.6284	-0.0980086	0.554015	0.741654
Aacs	31.6271	39.0499	22.4584	26.957	0.516528	0.00658196	0.0462108
Rsl1d1	47.5737	52.8818	47.4461	57.0216	-0.0563123	0.754837	0.877123
Banf1	140.683	196.761	98.7445	126.896	0.580915	0.00657693	0.0461968
Tspan12	31.0665	33.256	34.2151	41.0137	-0.225808	0.204529	0.419623
Pnn	17.8907	15.0763	23.2773	23.8684	-0.516293	0.00323514	0.0287542
Tuba1a	78.2525	59.6099	65.155	53.536	0.215741	0.278957	0.499685
Fxyd3	27.7556	36.2166	15.6822	15.3454	1.04405	3.26233e-08	6.11062e-06
Helz2	9.49819	11.1724	9.71408	9.5	0.10556	0.544971	0.734503
Pip5k1c	20.6239	23.0202	19.3647	17.2238	0.254431	0.143749	0.338868
Fam91a1	16.4136	14.9789	17.8827	20.2298	-0.27989	0.106178	0.27958
Hsd17b11	34.3149	40.4473	32.4484	33.5121	0.180877	0.300913	0.523682
Cux1	6.43869	6.43262	5.08429	5.0396	0.346388	0.0350311	0.138734
Klk1	131.577	56.4421	91.8405	151.335	-0.371168	0.583071	0.762503
Ergic1	18.9587	25.7593	13.7512	12.6272	0.761641	0.00010898	0.00289011
Tst	36.1335	46.9931	26.5964	35.5176	0.420673	0.0439321	0.160612
Anapc2	35.0387	38.244	31.0832	28.8681	0.289722	0.0873683	0.247364
Parva	12.5217	12.5748	10.5223	9.59933	0.318685	0.0573188	0.189754
Tbl1x	16.6219	16.8079	16.9003	14.6555	0.0831623	0.628982	0.796571
Ankrd52	13.9796	15.0741	13.768	11.6381	0.19353	0.273845	0.494968
Dvl1	22.0875	28.6972	20.7504	19.8952	0.321475	0.0876678	0.247704
Rps16-ps2	229.288	329.555	230.27	245.778	0.231604	0.258649	0.479793
Psmb2	90.296	136.152	71.8034	80.8455	0.569236	0.00826048	0.0537427
Amd1	25.5594	33.0848	32.2903	38.0025	-0.261097	0.179162	0.386334
Eif4e	18.77	20.8031	17.3498	19.2397	0.113246	0.511462	0.708214
Kmt2b	11.5699	11.55	12.8509	11.6846	-0.0857912	0.609551	0.781936
Ier3	112.9	136.902	83.4325	70.7857	0.695851	0.000191142	0.00421165
Phgdh	52.5185	79.9214	25.2911	25.8197	1.37384	1.67452e-10	5.90833e-08
Dnpep	27.5661	32.2355	22.5194	24.2608	0.354471	0.0435928	0.160063
Txlna	22.0549	25.9392	17.7121	19.6998	0.359562	0.0436341	0.160102
Ythdf3	18.2035	20.7819	22.1553	23.8464	-0.238568	0.168249	0.373184
Sirt7	21.6869	22.5327	22.5683	21.812	-0.00521161	0.974875	0.989173
4833439L19Rik	36.7976	34.1772	36.4874	35.777	-0.02607	0.875759	0.939078
Ube2r2	28.4661	31.5749	25.1306	23.5728	0.301987	0.0760928	0.225705
Rela	44.2983	50.6198	38.779	33.9241	0.384703	0.0302964	0.126662
Hdac2	23.6704	25.5694	25.5868	26.9382	-0.0930654	0.579314	0.760522
Gga1	31.2083	35.94	26.4912	27.2921	0.320343	0.0632693	0.201453
Senp3	32.5371	37.6258	27.9596	27.1431	0.348702	0.0437502	0.160282
Sp1	12.2659	12.2334	15.7081	14.8038	-0.316664	0.0563819	0.187965
Hnrnph2	24.2393	25.9829	27.9651	25.7135	-0.0959915	0.570424	0.753217
Psmd11	18.1347	21.1749	15.6987	16.1576	0.303464	0.0810661	0.235214
Nfat5	4.56764	3.7854	8.42061	7.89013	-0.965738	6.79474e-08	1.13286e-05
Agpat1	37.4649	47.2582	33.6317	32.7059	0.353101	0.0547093	0.18421
Atxn7l3b	32.3429	32.7635	31.3098	30.6622	0.0711838	0.665674	0.822176
Sumo3	32.5651	40.1602	24.4399	26.6099	0.510767	0.00519925	0.0394329
Marveld3	38.1452	38.6249	31.3948	29.9205	0.32428	0.0501421	0.174535
Rpl14-ps1	166.488	250.482	133.975	140.436	0.603859	0.00454681	0.0359665
Mapk1ip1l	13.4078	15.0589	12.6432	13.3234	0.132769	0.437081	0.649189
Ppard	14.7532	18.2763	12.2141	14.9294	0.283409	0.141403	0.335266
Taf10	31.3313	30.6004	19.5474	17.3703	0.746259	1.17636e-05	0.000576211
Gpd2	15.3195	15.2913	20.3695	17.9316	-0.323407	0.0585402	0.192532
Mcm5	31.3298	44.1965	18.6465	18.856	1.01019	5.45851e-07	5.55815e-05
Abhd4	37.1216	41.1882	30.4965	28.9088	0.398663	0.0190316	0.0928152
Zc3hav1	16.6708	17.757	17.9993	16.7786	-0.0145688	0.930959	0.967697
Polr1d	38.5205	46.8605	28.5628	34.3372	0.441101	0.0195493	0.0944892
Spcs1	79.0247	85.9219	60.7688	66.2546	0.37704	0.0268032	0.116856
Cep85	22.5886	16.634	25.1019	21.3727	-0.245074	0.223168	0.440931
Gabpb2	6.61846	6.23834	8.43534	7.8352	-0.339842	0.043394	0.159683
Pttg1ip	30.6407	30.7056	26.8329	28.1802	0.157235	0.342343	0.565491
Cbx6	10.8048	11.3185	11.9016	8.33258	0.128659	0.527324	0.721079
Slc35a4	35.0525	45.7014	28.6234	27.8525	0.516075	0.00627165	0.0446311
Fam32a	28.3099	24.8335	24.1229	25.0502	0.111911	0.514642	0.711254
Minos1	41.7471	50.6384	32.6943	37.5604	0.395302	0.0320792	0.131423
Tifa	35.7796	51.5982	21.3189	31.7991	0.71838	0.002373	0.0233635
[truncated: 52,534 more rows]
