# Supplementary material for: IL‐36γ and IL‐36Ra Reciprocally Regulate Colon Inflammation and Tumorigenesis by Modulating the Cell–Matrix Adhesion Network and Wnt Signaling
Source: Adv Sci (Weinh). 2022 Feb 4;9(10):2103035. doi: 10.1002/advs.202103035 (PMC8981487; doi:10.1002/advs.202103035)
Supplement: Supplementary file 7 — Supporting Table 6 [file ADVS-9-2103035-s006.xlsx]

## Sheet: Sheet1
Supplementary Table 6 A list of antibodies and reagents.
REAGENT or RESOURCE	SOURCE	IDENTIFIER	WEBSITE	DILUTION
Antibodies
Anti-human β-Cateinin（D10A8）	CST	8480	https://www.cellsignal.cn/products/primary-antibodies/b-catenin-d10a8-xp-rabbit-mab/8480?site-search-type=Products&N=4294956287&Ntt=8480&fromPage=plp&_requestid=4270367	1:300
Anti-mouse/human IL36G	ABclonal	A8304	https://www.abclonal.com.cn/catalog/A8304	1:1000
Anti- mouse COL6A1	ABclonal	A9236	https://www.abclonal.com.cn/catalog/A9236	1:300
Anti- mouse CD44	ABclonal	A1351	https://www.abclonal.com.cn/catalog/A1351	1:1000
Anti-mouse/human IL-36Ra/IL-1F5	R&D Systems	MAB2714	https://www.rndsystems.com/cn/products/mouse-il-36ra-il-1f5-antibody-759207_mab2714	1:300
Anti- mouse S100A8	ABclonal	A1688	https://www.abclonal.com.cn/catalog/A1688	1:300
Anti-mouse GAPDH	ABclonal	AC033	https://www.abclonal.com.cn/catalog/AC033	1:3000
Anti- mouse TCF7	ABclonal	A3091	https://www.abclonal.com.cn/catalog/A3091	1:1000
Anti- mouse Sox9 (D8G8H)	CST	82630S	https://www.cellsignal.cn/products/primary-antibodies/sox9-d8g8h-rabbit-mab/82630?site-search-type=Products&N=4294956287&Ntt=82630s&fromPage=plp&_requestid=4270550	1:300
Anti- mouse Lysozyme	abcam	ab108508	https://www.abcam.cn/lysozyme-antibody-epr29942-ab108508.html	1:300
Anti- mouse Ki-67 (D3B5)	CST	12202S	https://www.cellsignal.cn/products/primary-antibodies/ki-67-d3b5-rabbit-mab-mouse-preferred-ihc-formulated/12202?site-search-type=Products&N=4294956287&Ntt=12202s&fromPage=plp&_requestid=4270581	1:300
Chemicals and Recombinant cytokines
Recombinant Mouse IL-1F9	R&D Systems	Cat# 6996-IL-010	https://www.rndsystems.com/cn/products/recombinant-mouse-il-36-gamma-il-1f9-aa-13-164-protein_6996-il
Recombinant Murine IL-1F5 (IL-36Ra)	PeproTech	Cat# 210-36RA	https://www.peprotech.com/zh/recombinant-murine-il-36ra
Recombinant Mouse IL-1F6 (IL-36a)	R&D Systems	Cat# 7059-ML-010	https://www.rndsystems.com/cn/products/recombinant-mouse-il-36-alpha-il-1f6-aa-8-160-protein_7059-ml
Recombinant Mouse IL-1F8 (IL-36b)	R&D Systems	Cat# 7060-ML-010	https://www.rndsystems.com/cn/products/recombinant-mouse-il-36-beta-il-1f8-aa-31-183-protein_7060-ml
Recombinant Human IL-36g	R&D Systems	Cat# 6835-IL-010	https://www.rndsystems.com/cn/products/recombinant-human-il-36-gamma-il-1f9-aa-18-169-protein_6835-il
Recombinant Human IL-36Ra	R&D Systems	Cat# 1275-IL-025	https://www.rndsystems.com/cn/products/recombinant-human-il-36ra-il-1f5-protein_1275-il
Recombinant Mouse TNFa	Procell	Cat# PCK055	https://www.procell.com.cn/view/3202.html
Critical Commercial Assays
Dual-Luciferase Reporter Assay System	Promega	Cat# E1980	https://www.promega.com.cn/Products/luciferase-assays/Reporter-Assays/Dual_Luciferase-Reporter-Assay-System/?catNum=E1980
Maixin_Bio Detection Kit peroxidase/diaminobenzidine (DAB) rabbit/mouse	Maixi_Bio	Cat# Kit-9710, DAB-0031	http://www.maxim.com.cn/sitecn/myzhptsj/1074.html
TRUEscript RT Master Mix	Aidlab	Cat# PC58	http://www.aidlab.cn/products-show-en.asp?anclassid=95&nclassid=0&id=1870
hematoxylin and eosin staining kits	Beyotime	Cat# C0105M	https://www.beyotime.com/product/C0105M.htm
Recombinant DNA
phage-puro-6tag-hIL-36R	This study	N/A
phage-puro-6tag-mIL-36R	This study	N/A
niffty	This study	N/A
PET-30c-mIL1F9 (12-191aa)	This study	N/A
PET-30c-mIL1F5	This study	N/A
Software and Algorithms
GraphPad Prism 8.0	GraphPad Software	https://www.graphpad.com/
FlowJo X software	FlowJo	https://www.flowjo.com/
GSEA (v4.1.0)	Broad Institute	https://www.gsea-msigdb.org/gsea/index.jsp
Inhibitors
IKK2 Inhibitor	Selleck	IMD-0354	https://www.selleck.cn/products/imd-0354.html	10 μM
JNK Inhibitor	Selleck	SP600125	https://www.selleck.cn/products/SP600125.html	50 μM
ERK1/2 Inhibitor	Selleck	SCH772984	https://www.selleck.cn/products/sch772984.html	10 μM
p38 MAPK Inhibitor	Selleck	SB203580	https://www.selleck.cn/products/SB-203580.html	50 μM
