# Supplementary material for: IL‐36γ and IL‐36Ra Reciprocally Regulate Colon Inflammation and Tumorigenesis by Modulating the Cell–Matrix Adhesion Network and Wnt Signaling
Source: Adv Sci (Weinh). 2022 Feb 4;9(10):2103035. doi: 10.1002/advs.202103035 (PMC8981487; doi:10.1002/advs.202103035)
Supplement: Supplementary file 8 — Supporting Table 7 [file ADVS-9-2103035-s004.xlsx]

## Sheet: Sheet2
Supplementary Table 7 A list of primer sequences.
Name	Forward (5' to 3')	Reverse (5' to 3')
mβ-Actin	ACGGCCAGGTCATCACTATT	TGGCATAGAGGTCTTTACGGA
mS100a8	CAAGGAAATCACCATGCCCTCTA	ACCATCGCAAGGAACTCCTCGA
mSerpina3n	CAACCAGAGACCCTGAGGAAGT	AGGACATCCTCCAGGCTGTAGT
mCemip	TCCTGGAGAAGAGCAGAACTCAC	AGATGCACTGGCGTTGGTCGTT
mRetnlg	AGTATCACGGCTTCAGGCAGAC	CCATTGTTGAGCACTGACAGTGG
mIl1a	ACGGCTGAGTTTCAGTGAGACC	CACTCTGGTAGGTGTAAGGTGC
mIl1b	TGGACCTTCCAGGATGAGGACA	GTTCATCTCGGAGCCTGTAGTG
mIl17f	AACCAGGGCATTTCTGTCCCAC	GGCATTGATGCAGCCTGAGTGT
mIfng	CAGCAACAGCAAGGCGAAAAAGG	TTTCCGCTTCCTGAGGCTGGAT
mReln	GTCATTCCTGGAGCCACAGATC	GGACATCATCCAAAGCCCACTG
mItga3	ACGAGACCATCCTGTGTGAGCT	GCAAGTTGTCCTGGTGACTCGA
mVwf	AACAGACGATGGTGGACTCAGC	CGATGGACTCACAGGAGCAAGT
mThbs1	GGTAGCTGGAAATGTGGTGCGT	GCACCGATGTTCTCCGTTGTGA
mCol27a1	TGTGTCGGGAGATCCTGGCTTC	CCAAGTGATCCTTTGTCTCCAGC
mCol1a1	CCTCAGGGTATTGCTGGACAAC	CAGAAGGACCTTGTTTGCCAGG
mCxcl10	ATCATCCCTGCGAGCCTATCCT	GACCTTTTTTGGCTAAACGCTTTC
mCol6a1	GACACCTCTCAGTGTGCTCTGT	GCGATAAGCCTTGGCAGGAAATG
mSv2a	TCCAGTCTGACACAGGAACCTG	GCCGATACTCTGGACTGAAGCA
mTgfbr3	TCTCCGCTGAATGGCTGTGGTA	CCGACTCCAAATCTTCGTAGCC
mSox17	GCCGATGAACGCCTTTATGGTG	TCTCTGCCAAGGTCAACGCCTT
mSfrp1	CAATACCACGGAAGCCTCTAAGC	GCAAACTCGCTTGCACAGAGATG
mEst2	GAAAGTAGAGGATTGCCACTGGC	CGTATGTGTCCATCAGCCAGAAC
mXbp1	TGGACTCTGACACTGTTGCCTC	TAGACCTCTGGGAGTTCCTCCA
mMycl	CACTCCTAGTCTGGAAGCCAGT	CGGTCACCACGTCAATCTCTTC
mTcf7	CCTGCGGATATAGACAGCACTTC	TGTCCAGGTACACCAGATCCCA
mCd44	CGGAACCACAGCCTCCTTTCAA	TGCCATCCGTTCTGAAACCACG
mSox9	CACACGTCAAGCGACCCATGAA	TCTTCTCGCTCTCGTTCAGCAG
mDab2	CTCTTCAAAGGCAATGCTCCTGC	TATGGCTCCTGGGACCACAGTT
mCtbp2	CTGAACGAGCACAACCATCACC	GCTAAGGCTTTCTCATCCACCAG
mWnt9a	AGTGCCAGTACCAGTTCCGCTT	GAGATGGCGTAGAGGAAAGCAG
mCcnd1	GCAGAAGGAGATTGTGCCATCC	AGGAAGCGGTCCAGGTAGTTCA
mCol4a1	ATGGCTTGCCTGGAGAGATAGG	TGGTTGCCCTTTGAGTCCTGGA
mCcl22	GTGGAAGACAGTATCTGCTGCC	AGGCTTGCGGCAGGATTTTGAG
mCxcl1	TCCAGAGCTTGAAGGTGTTGCC	AACCAAGGGAGCTTCAGGGTCA
mIl6	TACCACTTCACAAGTCGGAGGC	CTGCAAGTGCATCATCGTTGTTC
